# Supplementary material for: ﻿Honoring the Afro-Colombian musical culture with the naming of Epipedobatescurrulao sp. nov. (Anura, Dendrobatidae), a frog from the Pacific rainforests
Source: Zookeys. 2025 Feb 6;1226:139–70. doi: 10.3897/zookeys.1226.123803 (PMC11826230; doi:10.3897/zookeys.1226.123803)
Supplement: XML Treatment for Epipedobates currulao [file zookeys.1226.123803-treatment1.xml]

<!DOCTYPE tp:taxon-treatment
  PUBLIC "-//TaxonX//DTD Taxonomic Treatment Publishing DTD v0 20100105//EN" "tax-treatment-NSO.dtd">
<tp:taxon-treatment xmlns:tp="http://www.plazi.org/taxpub"><tp:treatment-meta><kwd-group><label>Taxon classification</label><kwd>
                <named-content content-type="kingdom">Animalia</named-content>
              </kwd><kwd>
                <named-content content-type="order">Anura</named-content>
              </kwd><kwd>
                <named-content content-type="family">Dendrobatidae</named-content>
              </kwd></kwd-group><mixed-citation publication-type="journal"><person-group><name><surname>Betancourth-Cundar</surname><given-names>Mileidy</given-names></name><name><surname>Ríos-Orjuela</surname><given-names>Juan Camilo</given-names></name><name><surname>Crawford</surname><given-names>Andrew J.</given-names></name><name><surname>Cannatella</surname><given-names>David C.</given-names></name><name><surname>Tarvin</surname><given-names>Rebecca D.</given-names></name></person-group><article-title>﻿Honoring the Afro-Colombian musical culture with the naming of <italic><tp:taxon-name><tp:taxon-name-part taxon-name-part-type="genus" reg="Epipedobates">Epipedobates</tp:taxon-name-part><tp:taxon-name-part taxon-name-part-type="species" reg="currulao">currulao</tp:taxon-name-part></tp:taxon-name></italic> sp. nov. (<tp:taxon-name><tp:taxon-name-part taxon-name-part-type="order">Anura</tp:taxon-name-part></tp:taxon-name>, <tp:taxon-name><tp:taxon-name-part taxon-name-part-type="family">Dendrobatidae</tp:taxon-name-part></tp:taxon-name>), a frog from the Pacific rainforests</article-title><source>Zookeys</source><day>06</day><month>02</month><year>2025</year><volume>1226</volume><fpage>139</fpage><lpage>170</lpage><pub-id pub-id-type="doi">10.3897/zookeys.1226.123803</pub-id></mixed-citation></tp:treatment-meta><tp:nomenclature><label>﻿</label><tp:taxon-name>
              <object-id xmlns:xlink="http://www.w3.org/1999/xlink" content-type="arpha" xlink:type="simple">9E6C9FD1-CEEB-5B98-B94D-227D37B35ABA</object-id>
              <tp:taxon-name-part taxon-name-part-type="genus" reg="Epipedobates">Epipedobates</tp:taxon-name-part>
              <tp:taxon-name-part taxon-name-part-type="species" reg="currulao">currulao</tp:taxon-name-part>
              <object-id xmlns:xlink="http://www.w3.org/1999/xlink" content-type="zoobank" xlink:type="simple">https://zoobank.org/13221633-91D1-41A3-8657-5222B4F7689E</object-id>
            </tp:taxon-name><tp:taxon-status xmlns:xlink="http://www.w3.org/1999/xlink" xlink:type="simple">sp. nov.</tp:taxon-status><xref ref-type="fig" rid="F2">Figs 2</xref><xref ref-type="fig" rid="F3">, 3</xref><xref ref-type="fig" rid="F4">, 4</xref><xref ref-type="fig" rid="F5">, 5</xref><xref ref-type="fig" rid="F6">, 6</xref><xref ref-type="fig" rid="F7">, 7</xref><xref ref-type="fig" rid="F8">, 8 Proposed English common name: Currulao Nurse Frog Proposed Spanish common name: Rana nodriza de currulao</xref><tp:nomenclature-citation-list><tp:nomenclature-citation><tp:taxon-name>
                  <tp:taxon-name-part taxon-name-part-type="genus" reg="Epipedobates">Epipedobates</tp:taxon-name-part>
                  <tp:taxon-name-part taxon-name-part-type="species" reg="boulengeri">boulengeri</tp:taxon-name-part>
                </tp:taxon-name><comment>: <xref ref-type="bibr" rid="B53">Silverstone (1976)</xref>, <xref ref-type="bibr" rid="B33">Lötters et al. (2003)</xref>, <xref ref-type="bibr" rid="B56">Vargas-S and Bolaños-L (1999)</xref>, <xref ref-type="bibr" rid="B11">Castro-Herrera and Vargas-Salinas (2008)</xref>, <xref ref-type="bibr" rid="B35">Lynch and Suárez-Mayorga (2004)</xref>, <xref ref-type="bibr" rid="B34">Lötters et al. (2007)</xref>.</comment></tp:nomenclature-citation><tp:nomenclature-citation><tp:taxon-name>
                  <tp:taxon-name-part taxon-name-part-type="genus" reg="Epipedobates">Epipedobates</tp:taxon-name-part>
                </tp:taxon-name><comment>sp. 1: <xref ref-type="bibr" rid="B32">López-Hervas et al. (2024)</xref>.</comment></tp:nomenclature-citation></tp:nomenclature-citation-list></tp:nomenclature><tp:treatment-sec sec-type="material" id="SECID0EC6AE"><title>Material examined.</title><p><bold><italic>Holotype</italic>. Colombia</bold> • ♀; Ladrilleros, Buenaventura, Valle del Cauca; <named-content xmlns:xlink="http://www.w3.org/1999/xlink" content-type="dwc:verbatimCoordinates" xlink:type="simple"><named-content content-type="geo-json" specific-use="{&#34;type&#34;:&#34;Point&#34;,&#34;coordinates&#34;:[-77.364993,3.945221]}" id="NCID0EQ6AE" xlink:type="simple">3.945221, −77.364993</named-content></named-content>; 28 m. a.s.l.; 6 Aug. 2022; Rebecca D. Tarvin, Mileydi Betancourth-Cundar, Juan Camilo Ríos-Orjuela leg.; <named-content xmlns:xlink="http://www.w3.org/1999/xlink" content-type="dwc:institutional_code" xlink:title="Museo de Historia Natural C.J. Marinkelle at the Universidad de los Andes in Bogotá, Colombia" xlink:href="http://grbio.org/institution/la-universidad-de-los-andes" xlink:type="simple">ANDES:A</named-content>:5255. <bold><italic>Paratypes</italic>. Colombia</bold> • 4 ♀♀, 6 ♂♂, 1 ND; same data as for holotype; <named-content xmlns:xlink="http://www.w3.org/1999/xlink" content-type="dwc:institutional_code" xlink:title="Museo de Historia Natural C.J. Marinkelle at the Universidad de los Andes in Bogotá, Colombia" xlink:href="http://grbio.org/institution/la-universidad-de-los-andes" xlink:type="simple">ANDES:A</named-content>:5254, 5256–5265 • 3 ♀♀, 2 ♂♂; same data as for holotype; GenBank: <ext-link xmlns:xlink="http://www.w3.org/1999/xlink" ext-link-type="gen" xlink:href="OR789880" xlink:type="simple">OR789880</ext-link>–84 and <ext-link xmlns:xlink="http://www.w3.org/1999/xlink" ext-link-type="gen" xlink:href="OR789875" xlink:type="simple">OR789875</ext-link>–79; <named-content xmlns:xlink="http://www.w3.org/1999/xlink" content-type="dwc:institutional_code" xlink:title="Museum of Vertebrate Zoology at the University of California, Berkeley in Berkeley, California, USA" xlink:href="http://grbio.org/institution/museum-vertebrate-zoology-university-california-berkeley" xlink:type="simple">MVZ</named-content>:Herp:295432–295436. 1 ND; Ladrilleros, Buenaventura, Valle del Cauca; <named-content xmlns:xlink="http://www.w3.org/1999/xlink" content-type="dwc:verbatimCoordinates" xlink:type="simple"><named-content content-type="geo-json" specific-use="{&#34;type&#34;:&#34;Point&#34;,&#34;coordinates&#34;:[-77.358293,3.950882]}" id="NCID0EWAAG" xlink:type="simple">3.950882, −77.358293</named-content></named-content>; 53 m a.s.l.; 26 Nov. 2014; Rebecca D. Tarvin and Fray Arriaga leg.; GenBank: <ext-link xmlns:xlink="http://www.w3.org/1999/xlink" ext-link-type="gen" xlink:href="OR489012" xlink:type="simple">OR489012</ext-link>, <ext-link xmlns:xlink="http://www.w3.org/1999/xlink" ext-link-type="gen" xlink:href="OR179791" xlink:type="simple">OR179791</ext-link>, <ext-link xmlns:xlink="http://www.w3.org/1999/xlink" ext-link-type="gen" xlink:href="OR734704" xlink:type="simple">OR734704</ext-link>, <ext-link xmlns:xlink="http://www.w3.org/1999/xlink" ext-link-type="gen" xlink:href="OR179836" xlink:type="simple">OR179836</ext-link>, and <ext-link xmlns:xlink="http://www.w3.org/1999/xlink" ext-link-type="gen" xlink:href="OR179880" xlink:type="simple">OR179880</ext-link>; <named-content xmlns:xlink="http://www.w3.org/1999/xlink" content-type="dwc:institutional_code" xlink:title="Museo de Historia Natural C.J. Marinkelle at the Universidad de los Andes in Bogotá, Colombia" xlink:href="http://grbio.org/institution/la-universidad-de-los-andes" xlink:type="simple">ANDES:A</named-content>:2464.</p></tp:treatment-sec><tp:treatment-sec sec-type="material" id="SECID0EZBAG"><title>Other material examined.</title><p><italic><tp:taxon-name><tp:taxon-name-part taxon-name-part-type="genus" reg="Epipedobates">Epipedobates</tp:taxon-name-part><tp:taxon-name-part taxon-name-part-type="species" reg="currulao">currulao</tp:taxon-name-part></tp:taxon-name></italic>: <bold>Colombia</bold> • 2 ♀♀, 5 ND; Type locality, Ladrilleros, Buenaventura, Valle del Cauca; <named-content xmlns:xlink="http://www.w3.org/1999/xlink" content-type="dwc:verbatimCoordinates" xlink:type="simple"><named-content content-type="geo-json" specific-use="{&#34;type&#34;:&#34;Point&#34;,&#34;coordinates&#34;:[-77.358293,3.950882]}" id="NCID0EPCAG" xlink:type="simple">3.950882, −77.358293</named-content></named-content>; 53 m a.s.l.; 26 Nov. 2014; Rebecca D. Tarvin and Fray Arriaga leg.; GenBank: <ext-link xmlns:xlink="http://www.w3.org/1999/xlink" ext-link-type="gen" xlink:href="OR489011" xlink:type="simple">OR489011</ext-link>, <ext-link xmlns:xlink="http://www.w3.org/1999/xlink" ext-link-type="gen" xlink:href="OR179790" xlink:type="simple">OR179790</ext-link>, <ext-link xmlns:xlink="http://www.w3.org/1999/xlink" ext-link-type="gen" xlink:href="OR734703" xlink:type="simple">OR734703</ext-link>, <ext-link xmlns:xlink="http://www.w3.org/1999/xlink" ext-link-type="gen" xlink:href="OR179835" xlink:type="simple">OR179835</ext-link>, <ext-link xmlns:xlink="http://www.w3.org/1999/xlink" ext-link-type="gen" xlink:href="OR179875" xlink:type="simple">OR179875</ext-link>; <named-content xmlns:xlink="http://www.w3.org/1999/xlink" content-type="dwc:institutional_code" xlink:title="Museo de Historia Natural C.J. Marinkelle at the Universidad de los Andes in Bogotá, Colombia" xlink:href="http://grbio.org/institution/la-universidad-de-los-andes" xlink:type="simple">ANDES:A</named-content>:2458–2463, 2465. The skin was removed prior to preservation for evaluation of alkaloid content from these individuals. • 1 ♀; La Barra, Buenaventura, Valle del Cauca; <named-content xmlns:xlink="http://www.w3.org/1999/xlink" content-type="dwc:verbatimCoordinates" xlink:type="simple"><named-content content-type="geo-json" specific-use="{&#34;type&#34;:&#34;Point&#34;,&#34;coordinates&#34;:[-77.376723,3.985064]}" id="NCID0EVDAG" xlink:type="simple">3.985064, –77.376723</named-content></named-content>; 15 m a.s.l.; 26 Nov. 2014; Rebecca D. Tarvin and Fray Arriaga leg.; GenBank: <ext-link xmlns:xlink="http://www.w3.org/1999/xlink" ext-link-type="gen" xlink:href="OR489010" xlink:type="simple">OR489010</ext-link>, <ext-link xmlns:xlink="http://www.w3.org/1999/xlink" ext-link-type="gen" xlink:href="OR179789" xlink:type="simple">OR179789</ext-link>, <ext-link xmlns:xlink="http://www.w3.org/1999/xlink" ext-link-type="gen" xlink:href="OR734702" xlink:type="simple">OR734702</ext-link>, <ext-link xmlns:xlink="http://www.w3.org/1999/xlink" ext-link-type="gen" xlink:href="OR179834" xlink:type="simple">OR179834</ext-link>, <ext-link xmlns:xlink="http://www.w3.org/1999/xlink" ext-link-type="gen" xlink:href="OR179851" xlink:type="simple">OR179851</ext-link>; <named-content xmlns:xlink="http://www.w3.org/1999/xlink" content-type="dwc:institutional_code" xlink:title="Museo de Historia Natural C.J. Marinkelle at the Universidad de los Andes in Bogotá, Colombia" xlink:href="http://grbio.org/institution/la-universidad-de-los-andes" xlink:type="simple">ANDES:A</named-content>:2455. • 5 ♂♂; Pianguita, Buenaventura, Valle del Cauca; <named-content xmlns:xlink="http://www.w3.org/1999/xlink" content-type="dwc:verbatimCoordinates" xlink:type="simple"><named-content content-type="geo-json" specific-use="{&#34;type&#34;:&#34;Point&#34;,&#34;coordinates&#34;:[-77.198718,3.841954]}" id="NCID0E2EAG" xlink:type="simple">3.841954, –77.198718</named-content></named-content>; 17 m a.s.l.; 12 Sep. 2016; Rebecca D. Tarvin, Mileydi Betancourth-Cundar, Sandra V. Flechas leg.; <named-content xmlns:xlink="http://www.w3.org/1999/xlink" content-type="dwc:institutional_code" xlink:title="Museo de Historia Natural C.J. Marinkelle at the Universidad de los Andes in Bogotá, Colombia" xlink:href="http://grbio.org/institution/la-universidad-de-los-andes" xlink:type="simple">ANDES:A</named-content>:3690–94. The skin was removed prior to preservation for evaluation of alkaloid content from these individuals, with the exception of <named-content xmlns:xlink="http://www.w3.org/1999/xlink" content-type="dwc:institutional_code" xlink:title="Museo de Historia Natural C.J. Marinkelle at the Universidad de los Andes in Bogotá, Colombia" xlink:href="http://grbio.org/institution/la-universidad-de-los-andes" xlink:type="simple">ANDES:A</named-content>:3691. • 5 ♀♀, 3 ♂♂, Danubio, Dagua, Valle del Cauca; <named-content xmlns:xlink="http://www.w3.org/1999/xlink" content-type="dwc:verbatimCoordinates" xlink:type="simple"><named-content content-type="geo-json" specific-use="{&#34;type&#34;:&#34;Point&#34;,&#34;coordinates&#34;:[-76.885194,3.611528]}" id="NCID0ENFAG" xlink:type="simple">3.611528, –76.885194</named-content></named-content>; 705 m a.s.l.; 5 Nov. 2016; Mileydi Betancourth-Cundar, Adolfo Amézquita, and Ivan Beltrán leg.; GenBank: <ext-link xmlns:xlink="http://www.w3.org/1999/xlink" ext-link-type="gen" xlink:href="OR489013" xlink:type="simple">OR489013</ext-link>, <ext-link xmlns:xlink="http://www.w3.org/1999/xlink" ext-link-type="gen" xlink:href="OR179792" xlink:type="simple">OR179792</ext-link>, <ext-link xmlns:xlink="http://www.w3.org/1999/xlink" ext-link-type="gen" xlink:href="OR734705" xlink:type="simple">OR734705</ext-link>, <ext-link xmlns:xlink="http://www.w3.org/1999/xlink" ext-link-type="gen" xlink:href="OR179837" xlink:type="simple">OR179837</ext-link>; <named-content xmlns:xlink="http://www.w3.org/1999/xlink" content-type="dwc:institutional_code" xlink:title="Museo de Historia Natural C.J. Marinkelle at the Universidad de los Andes in Bogotá, Colombia" xlink:href="http://grbio.org/institution/la-universidad-de-los-andes" xlink:type="simple">ANDES:A</named-content>:3713–20. The skin was removed prior to preservation for evaluation of alkaloid content from these individuals.</p><p><italic><tp:taxon-name><tp:taxon-name-part taxon-name-part-type="genus" reg="Epipedobates">Epipedobates</tp:taxon-name-part><tp:taxon-name-part taxon-name-part-type="species" reg="boulengeri">boulengeri</tp:taxon-name-part></tp:taxon-name></italic>: <bold>Colombia</bold> • 3 ♀♀, 4 ♂♂, 1 ND; Isla Gorgona, Guapi, Cauca; <named-content xmlns:xlink="http://www.w3.org/1999/xlink" content-type="dwc:verbatimCoordinates" xlink:type="simple"><named-content content-type="geo-json" specific-use="{&#34;type&#34;:&#34;Point&#34;,&#34;coordinates&#34;:[-78.173685,2.964650]}" id="NCID0E4GAG" xlink:type="simple">2.96465, -78.173685</named-content></named-content>; 20 m a.s.l.; 12 Sep. 2016; Rebecca D. Tarvin, Mileydi Betancourth-Cundar and Sandra V. Flechas leg.; GenBank: OR <ext-link xmlns:xlink="http://www.w3.org/1999/xlink" ext-link-type="gen" xlink:href="OR488992" xlink:type="simple">OR488992</ext-link>, <ext-link xmlns:xlink="http://www.w3.org/1999/xlink" ext-link-type="gen" xlink:href="OR179771" xlink:type="simple">OR179771</ext-link>, <ext-link xmlns:xlink="http://www.w3.org/1999/xlink" ext-link-type="gen" xlink:href="OR734681" xlink:type="simple">OR734681</ext-link>, <ext-link xmlns:xlink="http://www.w3.org/1999/xlink" ext-link-type="gen" xlink:href="OR179812" xlink:type="simple">OR179812</ext-link>; <named-content xmlns:xlink="http://www.w3.org/1999/xlink" content-type="dwc:institutional_code" xlink:title="Museo de Historia Natural C.J. Marinkelle at the Universidad de los Andes in Bogotá, Colombia" xlink:href="http://grbio.org/institution/la-universidad-de-los-andes" xlink:type="simple">ANDES:A</named-content>:3695-3702. • 1 ND; Isla Gorgona, Guapi, Cauca; 08 Sep. 2005; <named-content xmlns:xlink="http://www.w3.org/1999/xlink" content-type="dwc:institutional_code" xlink:title="Museo de Historia Natural C.J. Marinkelle at the Universidad de los Andes in Bogotá, Colombia" xlink:href="http://grbio.org/institution/la-universidad-de-los-andes" xlink:type="simple">ANDES:A</named-content>:0560; Collector unknown. • 3 ♀♀, 4 ♂♂, 1 ND; Isla Gorgona, Guapi, Cauca; <named-content xmlns:xlink="http://www.w3.org/1999/xlink" content-type="dwc:verbatimCoordinates" xlink:type="simple"><named-content content-type="geo-json" specific-use="{&#34;type&#34;:&#34;Point&#34;,&#34;coordinates&#34;:[-78.173685,2.964650]}" id="NCID0EDIAG" xlink:type="simple">2.96465, –78.173685</named-content></named-content>; 20 m a.s.l.; 12 Sep. 2016; Rebecca D. Tarvin, Mileydi Betancourth-Cundar, Sandra V. Flechas leg.; GenBank: OR <ext-link xmlns:xlink="http://www.w3.org/1999/xlink" ext-link-type="gen" xlink:href="OR488992" xlink:type="simple">OR488992</ext-link>, <ext-link xmlns:xlink="http://www.w3.org/1999/xlink" ext-link-type="gen" xlink:href="OR179771" xlink:type="simple">OR179771</ext-link>, <ext-link xmlns:xlink="http://www.w3.org/1999/xlink" ext-link-type="gen" xlink:href="OR734681" xlink:type="simple">OR734681</ext-link>, <ext-link xmlns:xlink="http://www.w3.org/1999/xlink" ext-link-type="gen" xlink:href="OR179812" xlink:type="simple">OR179812</ext-link>; <named-content xmlns:xlink="http://www.w3.org/1999/xlink" content-type="dwc:institutional_code" xlink:title="Museo de Historia Natural C.J. Marinkelle at the Universidad de los Andes in Bogotá, Colombia" xlink:href="http://grbio.org/institution/la-universidad-de-los-andes" xlink:type="simple">ANDES:A</named-content>:3695-3702. • 8 ♀♀; Maragrícola, Tumaco, Nariño; <named-content xmlns:xlink="http://www.w3.org/1999/xlink" content-type="dwc:verbatimCoordinates" xlink:type="simple"><named-content content-type="geo-json" specific-use="{&#34;type&#34;:&#34;Point&#34;,&#34;coordinates&#34;:[-78.749240,1.680840]}" id="NCID0EEJAG" xlink:type="simple">1.68084, –78.74924</named-content></named-content>; 7 m a.s.l.; 09 Dec. 2014; Rebecca D. Tarvin, Mileydi Betancourth-Cundar, Cristian Flórez leg.; GenBank: <ext-link xmlns:xlink="http://www.w3.org/1999/xlink" ext-link-type="gen" xlink:href="OR488990" xlink:type="simple">OR488990</ext-link>, <ext-link xmlns:xlink="http://www.w3.org/1999/xlink" ext-link-type="gen" xlink:href="OR179769" xlink:type="simple">OR179769</ext-link>, <ext-link xmlns:xlink="http://www.w3.org/1999/xlink" ext-link-type="gen" xlink:href="OR734679" xlink:type="simple">OR734679</ext-link>, <ext-link xmlns:xlink="http://www.w3.org/1999/xlink" ext-link-type="gen" xlink:href="OR179810" xlink:type="simple">OR179810</ext-link>, <ext-link xmlns:xlink="http://www.w3.org/1999/xlink" ext-link-type="gen" xlink:href="OR179862" xlink:type="simple">OR179862</ext-link>, <ext-link xmlns:xlink="http://www.w3.org/1999/xlink" ext-link-type="gen" xlink:href="OR488991" xlink:type="simple">OR488991</ext-link>, <ext-link xmlns:xlink="http://www.w3.org/1999/xlink" ext-link-type="gen" xlink:href="OR179770" xlink:type="simple">OR179770</ext-link>, <ext-link xmlns:xlink="http://www.w3.org/1999/xlink" ext-link-type="gen" xlink:href="OR734680" xlink:type="simple">OR734680</ext-link>, <ext-link xmlns:xlink="http://www.w3.org/1999/xlink" ext-link-type="gen" xlink:href="OR179811" xlink:type="simple">OR179811</ext-link>, <ext-link xmlns:xlink="http://www.w3.org/1999/xlink" ext-link-type="gen" xlink:href="OR179863" xlink:type="simple">OR179863</ext-link>; <named-content xmlns:xlink="http://www.w3.org/1999/xlink" content-type="dwc:institutional_code" xlink:title="Museo de Historia Natural C.J. Marinkelle at the Universidad de los Andes in Bogotá, Colombia" xlink:href="http://grbio.org/institution/la-universidad-de-los-andes" xlink:type="simple">ANDES:A</named-content>:2468–75.</p><p><italic><tp:taxon-name><tp:taxon-name-part taxon-name-part-type="genus" reg="Epipedobates">Epipedobates</tp:taxon-name-part><tp:taxon-name-part taxon-name-part-type="species" reg="narinensis">narinensis</tp:taxon-name-part></tp:taxon-name></italic>: <bold>Colombia</bold> • 3 ♀♀, 5 ♂♂, 1 ND; Reserva Natural Biotopo, Berlín, Barbacoas, Nariño; <named-content xmlns:xlink="http://www.w3.org/1999/xlink" content-type="dwc:verbatimCoordinates" xlink:type="simple"><named-content content-type="geo-json" specific-use="{&#34;type&#34;:&#34;Point&#34;,&#34;coordinates&#34;:[-78.281246,1.408999]}" id="NCID0ESLAG" xlink:type="simple">1.408999, -78.281246</named-content></named-content>; 518 m a.s.l.; 25 Sep. 2016; Rebecca D. Tarvin, Mileydi Betancourth-Cundar and Cristian Flórez leg.; GenBank: <ext-link xmlns:xlink="http://www.w3.org/1999/xlink" ext-link-type="gen" xlink:href="OR489008" xlink:type="simple">OR489008</ext-link>, <ext-link xmlns:xlink="http://www.w3.org/1999/xlink" ext-link-type="gen" xlink:href="OR179787" xlink:type="simple">OR179787</ext-link>, <ext-link xmlns:xlink="http://www.w3.org/1999/xlink" ext-link-type="gen" xlink:href="OR734700" xlink:type="simple">OR734700</ext-link>, <ext-link xmlns:xlink="http://www.w3.org/1999/xlink" ext-link-type="gen" xlink:href="OR179832" xlink:type="simple">OR179832</ext-link>, <ext-link xmlns:xlink="http://www.w3.org/1999/xlink" ext-link-type="gen" xlink:href="OR489009" xlink:type="simple">OR489009</ext-link>, <ext-link xmlns:xlink="http://www.w3.org/1999/xlink" ext-link-type="gen" xlink:href="OR179788" xlink:type="simple">OR179788</ext-link>, <ext-link xmlns:xlink="http://www.w3.org/1999/xlink" ext-link-type="gen" xlink:href="OR734701" xlink:type="simple">OR734701</ext-link>, <ext-link xmlns:xlink="http://www.w3.org/1999/xlink" ext-link-type="gen" xlink:href="OR179833" xlink:type="simple">OR179833</ext-link>; <named-content xmlns:xlink="http://www.w3.org/1999/xlink" content-type="dwc:institutional_code" xlink:title="Museo de Historia Natural C.J. Marinkelle at the Universidad de los Andes in Bogotá, Colombia" xlink:href="http://grbio.org/institution/la-universidad-de-los-andes" xlink:type="simple">ANDES:A</named-content>:3703–3711. • 10 ♂♂; Reserva Natural Biotopo, Berlín, Barbacoas, Nariño; <named-content xmlns:xlink="http://www.w3.org/1999/xlink" content-type="dwc:verbatimCoordinates" xlink:type="simple"><named-content content-type="geo-json" specific-use="{&#34;type&#34;:&#34;Point&#34;,&#34;coordinates&#34;:[-78.285099,1.411263]}" id="NCID0EHNAG" xlink:type="simple">1.411263, –78.285099</named-content></named-content>; 600 m a.s.l.; 22 Jul. 2006; Viviana Moreno-Quintero, Jonh Jairo Mueses-Cisneros, Luisa Mercedes Bravo, Carol Narváez, and Bienvenido Cortés leg.; ICN-A:53344 (holotype), ICN-A:53336–53340, 53342–53346 (paratypes).</p><p><italic><tp:taxon-name><tp:taxon-name-part taxon-name-part-type="genus" reg="Andinobates">Andinobates</tp:taxon-name-part><tp:taxon-name-part taxon-name-part-type="species" reg="minutus">minutus</tp:taxon-name-part></tp:taxon-name></italic>: <bold>Colombia</bold> • 4ND; La Barra, Buenaventura, Valle del Cauca; 3.985064, –77.376723; 15 m a.s.l.; 25 Nov. 2014; Rebecca D. Tarvin and Fray Arriaga leg.; <named-content xmlns:xlink="http://www.w3.org/1999/xlink" content-type="dwc:institutional_code" xlink:title="Museo de Historia Natural C.J. Marinkelle at the Universidad de los Andes in Bogotá, Colombia" xlink:href="http://grbio.org/institution/la-universidad-de-los-andes" xlink:type="simple">ANDES:A</named-content> 2451–54. • 1ND; Ladrilleros, Buenaventura, Valle del Cauca; 3.945221, −77.364993; 28 m a.s.l; 6 Aug. 2022; Rebecca D. Tarvin, Mileydi Betancourth-Cundar, Juan Camilo Ríos-Orjuela leg.; <named-content xmlns:xlink="http://www.w3.org/1999/xlink" content-type="dwc:institutional_code" xlink:title="Museo de Historia Natural C.J. Marinkelle at the Universidad de los Andes in Bogotá, Colombia" xlink:href="http://grbio.org/institution/la-universidad-de-los-andes" xlink:type="simple">ANDES:A</named-content>:5266.</p><p><tp:taxon-name><tp:taxon-name-part taxon-name-part-type="genus" reg="Epipedobates">Epipedobates</tp:taxon-name-part><tp:taxon-name-part taxon-name-part-type="uncertainty-rank">aff.</tp:taxon-name-part><tp:taxon-name-part taxon-name-part-type="species" reg="espinosai">espinosai</tp:taxon-name-part></tp:taxon-name>: <bold>Ecuador</bold> • 1 ND; Lita, Carchi; 12 Aug. 1992; M. Bueno leg.; ICN-A:32504. <bold>Colombia</bold> • 1 ND; La Nutria, El Diviso, Barbacoas, Nariño; <named-content xmlns:xlink="http://www.w3.org/1999/xlink" content-type="dwc:verbatimCoordinates" xlink:type="simple"><named-content content-type="geo-json" specific-use="{&#34;type&#34;:&#34;Point&#34;,&#34;coordinates&#34;:[-78.180760,1.360830]}" id="NCID0E2OAG" xlink:type="simple">1.36083, –78.18076</named-content></named-content>; 762 m a.s.l.; 10 Dec. 2014; Rebecca D. Tarvin, Mileydi Betancourth-Cundar, Cristian Flórez leg.; GenBank: <ext-link xmlns:xlink="http://www.w3.org/1999/xlink" ext-link-type="gen" xlink:href="OR488977" xlink:type="simple">OR488977</ext-link>, <ext-link xmlns:xlink="http://www.w3.org/1999/xlink" ext-link-type="gen" xlink:href="OR179756" xlink:type="simple">OR179756</ext-link>, <ext-link xmlns:xlink="http://www.w3.org/1999/xlink" ext-link-type="gen" xlink:href="OR734663" xlink:type="simple">OR734663</ext-link>, <ext-link xmlns:xlink="http://www.w3.org/1999/xlink" ext-link-type="gen" xlink:href="OR179794" xlink:type="simple">OR179794</ext-link>, <ext-link xmlns:xlink="http://www.w3.org/1999/xlink" ext-link-type="gen" xlink:href="OR179840" xlink:type="simple">OR179840</ext-link>; <named-content xmlns:xlink="http://www.w3.org/1999/xlink" content-type="dwc:institutional_code" xlink:title="Museo de Historia Natural C.J. Marinkelle at the Universidad de los Andes in Bogotá, Colombia" xlink:href="http://grbio.org/institution/la-universidad-de-los-andes" xlink:type="simple">ANDES:A</named-content>:2476.</p></tp:treatment-sec><tp:treatment-sec sec-type="diagnosis" id="SECID0E5PAG"><title>Diagnosis.</title><p><italic><tp:taxon-name><tp:taxon-name-part taxon-name-part-type="genus" reg="Epipedobates">Epipedobates</tp:taxon-name-part><tp:taxon-name-part taxon-name-part-type="species" reg="currulao">currulao</tp:taxon-name-part></tp:taxon-name></italic> is a small dendrobatid frog (<abbrev xmlns:xlink="http://www.w3.org/1999/xlink" xlink:title="Snout-vent-length" id="ABBRID0EPQAG" xlink:type="simple">SVL</abbrev> mean = 17.99 mm and SD = 0.95 mm, <italic>n</italic> = 16 frogs; Tables <xref ref-type="table" rid="T1">1</xref>, <xref ref-type="table" rid="T2">2</xref>) with uniformly brown dorsal coloration, black sides, a white to yellow oblique lateral stripe, a bright yellow blotch on the anteriodorsal side of thigh and on the upper arm, and a pale-blue or turquoise venter with black mottling (Fig. <xref ref-type="fig" rid="F2">2</xref>, Suppl. material <xref ref-type="supplementary-material" rid="S3">3</xref>). Calls of <italic><tp:taxon-name><tp:taxon-name-part taxon-name-part-type="genus" reg="Epipedobates">E.</tp:taxon-name-part><tp:taxon-name-part taxon-name-part-type="species" reg="currulao">currulao</tp:taxon-name-part></tp:taxon-name></italic> sp. nov. are long with a call duration of 0.67–3.88 s (mean = 2.21, SD = 0.54 s, <italic>n</italic> = 15) and 22–122 pulses per call (mean = 73.98, SD = 18.77, <italic>n</italic> = 15). They occur in call series of only one call (Tables <xref ref-type="table" rid="T3">3</xref>, <xref ref-type="table" rid="T4">4</xref>).</p><fig id="F2" position="float" orientation="portrait"><object-id xmlns:xlink="http://www.w3.org/1999/xlink" content-type="doi" xlink:type="simple">10.3897/zookeys.1226.123803.figure2</object-id><object-id xmlns:xlink="http://www.w3.org/1999/xlink" content-type="arpha" xlink:type="simple">6FA51A52-F356-5E35-9501-FF24E7BFF048</object-id><label>Figure 2.</label><caption><p>Images in life and in preservative of the holotype of <italic><tp:taxon-name><tp:taxon-name-part taxon-name-part-type="genus" reg="Epipedobates">Epipedobates</tp:taxon-name-part><tp:taxon-name-part taxon-name-part-type="species" reg="currulao">currulao</tp:taxon-name-part></tp:taxon-name></italic> sp. nov. <bold>A</bold> full specimen in life <bold>B</bold> dorsal view in life <bold>C</bold> ventral view in life <bold>D</bold> lateral view in life <bold>E</bold> dorsal view in preservative (70% ethanol) <bold>F</bold> ventral view in preservative <bold>G</bold> lateral view in preservative <bold>H</bold> dorsal hand in preservative <bold>I</bold> ventral hand in preservative <bold>J</bold> dorsal foot in preservative <bold>K</bold> ventral foot in preservative. Scale bars: 5 mm (<bold>B–G</bold>); 2.5 mm (<bold>H–K</bold>).</p></caption><graphic xmlns:xlink="http://www.w3.org/1999/xlink" xlink:href="zookeys-1226-139_article-123803__-g002.jpg" position="float" orientation="portrait" xlink:type="simple" id="oo_1243859.jpg"><uri content-type="original_file" xlink:type="simple">https://binary.pensoft.net/fig/1243859</uri></graphic></fig><table-wrap id="T1" position="float" orientation="portrait"><label>Table 1.</label><caption><p>Morphometric characters and summary statistics of the males of type series of <italic><tp:taxon-name><tp:taxon-name-part taxon-name-part-type="genus" reg="Epipedobates">Epipedobates</tp:taxon-name-part><tp:taxon-name-part taxon-name-part-type="species" reg="currulao">currulao</tp:taxon-name-part></tp:taxon-name></italic> sp. nov. Measurements (in mm) of adult males; values are given as mean, SD, and range. See Materials and methods section for explanation of abbreviations.</p></caption><table id="TID0ENXAI" rules="all"><tbody><tr><th rowspan="1" colspan="1">Museum Code</th><th rowspan="1" colspan="1">Collector Code</th><th rowspan="1" colspan="1">Sex</th><th rowspan="1" colspan="1">
                      <abbrev xmlns:xlink="http://www.w3.org/1999/xlink" xlink:title="Snout-vent-length" id="ABBRID0EUUAG" xlink:type="simple">SVL</abbrev>
                    </th><th rowspan="1" colspan="1">
                      <abbrev xmlns:xlink="http://www.w3.org/1999/xlink" xlink:title="forearm length" id="ABBRID0E3UAG" xlink:type="simple">FAL</abbrev>
                    </th><th rowspan="1" colspan="1">
                      <abbrev xmlns:xlink="http://www.w3.org/1999/xlink" xlink:title="hand length" id="ABBRID0EEVAG" xlink:type="simple">HaL</abbrev>
                    </th><th rowspan="1" colspan="1">
                      <abbrev xmlns:xlink="http://www.w3.org/1999/xlink" xlink:title="tibia length" id="ABBRID0EMVAG" xlink:type="simple">TL</abbrev>
                    </th><th rowspan="1" colspan="1">
                      <abbrev xmlns:xlink="http://www.w3.org/1999/xlink" xlink:title="foot length" id="ABBRID0EUVAG" xlink:type="simple">FL</abbrev>
                    </th><th rowspan="1" colspan="1">
                      <abbrev xmlns:xlink="http://www.w3.org/1999/xlink" xlink:title="head width" id="ABBRID0E3VAG" xlink:type="simple">HW</abbrev>
                    </th><th rowspan="1" colspan="1">
                      <abbrev xmlns:xlink="http://www.w3.org/1999/xlink" xlink:title="head length" id="ABBRID0EEWAG" xlink:type="simple">HL</abbrev>
                    </th><th rowspan="1" colspan="1">
                      <abbrev xmlns:xlink="http://www.w3.org/1999/xlink" xlink:title="distance from the center of one nares to the anterior edge of the eye" id="ABBRID0EMWAG" xlink:type="simple">NED</abbrev>
                    </th><th rowspan="1" colspan="1">
                      <abbrev xmlns:xlink="http://www.w3.org/1999/xlink" xlink:title="eye width" id="ABBRID0EUWAG" xlink:type="simple">EW</abbrev>
                    </th><th rowspan="1" colspan="1">
                      <abbrev xmlns:xlink="http://www.w3.org/1999/xlink" xlink:title="eye-nares distance" id="ABBRID0E3WAG" xlink:type="simple">END</abbrev>
                    </th><th rowspan="1" colspan="1">
                      <abbrev xmlns:xlink="http://www.w3.org/1999/xlink" xlink:title="internarial distance" id="ABBRID0EEXAG" xlink:type="simple">IND</abbrev>
                    </th><th rowspan="1" colspan="1">
                      <abbrev xmlns:xlink="http://www.w3.org/1999/xlink" xlink:title="interocular distance" id="ABBRID0EMXAG" xlink:type="simple">IOD</abbrev>
                    </th><th rowspan="1" colspan="1">
                      <abbrev xmlns:xlink="http://www.w3.org/1999/xlink" xlink:title="horizontal diameter of the tympanum" id="ABBRID0EUXAG" xlink:type="simple">TD</abbrev>
                    </th></tr><tr><td rowspan="1" colspan="1"><named-content xmlns:xlink="http://www.w3.org/1999/xlink" content-type="dwc:institutional_code" xlink:title="Museo de Historia Natural C.J. Marinkelle at the Universidad de los Andes in Bogotá, Colombia" xlink:href="http://grbio.org/institution/la-universidad-de-los-andes" xlink:type="simple">ANDES:A</named-content>:5254</td><td rowspan="1" colspan="1">MBC753</td><td rowspan="1" colspan="1">Male</td><td rowspan="1" colspan="1">17.20</td><td rowspan="1" colspan="1">4.30</td><td rowspan="1" colspan="1">3.70</td><td rowspan="1" colspan="1">7.70</td><td rowspan="1" colspan="1">7.00</td><td rowspan="1" colspan="1">5.4</td><td rowspan="1" colspan="1">6.3</td><td rowspan="1" colspan="1">2.5</td><td rowspan="1" colspan="1">2.10</td><td rowspan="1" colspan="1">1.60</td><td rowspan="1" colspan="1">2.10</td><td rowspan="1" colspan="1">2.90</td><td rowspan="1" colspan="1">0.90</td></tr><tr><td rowspan="1" colspan="1"><named-content xmlns:xlink="http://www.w3.org/1999/xlink" content-type="dwc:institutional_code" xlink:title="Museo de Historia Natural C.J. Marinkelle at the Universidad de los Andes in Bogotá, Colombia" xlink:href="http://grbio.org/institution/la-universidad-de-los-andes" xlink:type="simple">ANDES:A</named-content>:5256</td><td rowspan="1" colspan="1">AJC07731</td><td rowspan="1" colspan="1">Male</td><td rowspan="1" colspan="1">17.20</td><td rowspan="1" colspan="1">4.10</td><td rowspan="1" colspan="1">3.90</td><td rowspan="1" colspan="1">7.80</td><td rowspan="1" colspan="1">6.90</td><td rowspan="1" colspan="1">5.80</td><td rowspan="1" colspan="1">6.90</td><td rowspan="1" colspan="1">2.90</td><td rowspan="1" colspan="1">2.10</td><td rowspan="1" colspan="1">1.60</td><td rowspan="1" colspan="1">2.20</td><td rowspan="1" colspan="1">3.30</td><td rowspan="1" colspan="1">1.00</td></tr><tr><td rowspan="1" colspan="1"><named-content xmlns:xlink="http://www.w3.org/1999/xlink" content-type="dwc:institutional_code" xlink:title="Museo de Historia Natural C.J. Marinkelle at the Universidad de los Andes in Bogotá, Colombia" xlink:href="http://grbio.org/institution/la-universidad-de-los-andes" xlink:type="simple">ANDES:A</named-content>:5260</td><td rowspan="1" colspan="1">AJC07735</td><td rowspan="1" colspan="1">Male</td><td rowspan="1" colspan="1">17.40</td><td rowspan="1" colspan="1">4.40</td><td rowspan="1" colspan="1">3.70</td><td rowspan="1" colspan="1">7.90</td><td rowspan="1" colspan="1">7.00</td><td rowspan="1" colspan="1">5.60</td><td rowspan="1" colspan="1">6.40</td><td rowspan="1" colspan="1">3.00</td><td rowspan="1" colspan="1">2.50</td><td rowspan="1" colspan="1">1.60</td><td rowspan="1" colspan="1">2.50</td><td rowspan="1" colspan="1">3.80</td><td rowspan="1" colspan="1">1.00</td></tr><tr><td rowspan="1" colspan="1"><named-content xmlns:xlink="http://www.w3.org/1999/xlink" content-type="dwc:institutional_code" xlink:title="Museo de Historia Natural C.J. Marinkelle at the Universidad de los Andes in Bogotá, Colombia" xlink:href="http://grbio.org/institution/la-universidad-de-los-andes" xlink:type="simple">ANDES:A</named-content>:5261</td><td rowspan="1" colspan="1">AJC07736</td><td rowspan="1" colspan="1">Male</td><td rowspan="1" colspan="1">18.70</td><td rowspan="1" colspan="1">4.50</td><td rowspan="1" colspan="1">4.30</td><td rowspan="1" colspan="1">8.50</td><td rowspan="1" colspan="1">7.30</td><td rowspan="1" colspan="1">5.90</td><td rowspan="1" colspan="1">7.00</td><td rowspan="1" colspan="1">3.30</td><td rowspan="1" colspan="1">2.70</td><td rowspan="1" colspan="1">1.70</td><td rowspan="1" colspan="1">2.50</td><td rowspan="1" colspan="1">3.80</td><td rowspan="1" colspan="1">1.00</td></tr><tr><td rowspan="1" colspan="1"><named-content xmlns:xlink="http://www.w3.org/1999/xlink" content-type="dwc:institutional_code" xlink:title="Museo de Historia Natural C.J. Marinkelle at the Universidad de los Andes in Bogotá, Colombia" xlink:href="http://grbio.org/institution/la-universidad-de-los-andes" xlink:type="simple">ANDES:A</named-content>:5263</td><td rowspan="1" colspan="1">AJC07738</td><td rowspan="1" colspan="1">Male</td><td rowspan="1" colspan="1">17.50</td><td rowspan="1" colspan="1">4.60</td><td rowspan="1" colspan="1">3.80</td><td rowspan="1" colspan="1">7.70</td><td rowspan="1" colspan="1">6.60</td><td rowspan="1" colspan="1">6.00</td><td rowspan="1" colspan="1">7.30</td><td rowspan="1" colspan="1">3.00</td><td rowspan="1" colspan="1">2.40</td><td rowspan="1" colspan="1">1.60</td><td rowspan="1" colspan="1">2.30</td><td rowspan="1" colspan="1">3.50</td><td rowspan="1" colspan="1">0.90</td></tr><tr><td rowspan="1" colspan="1"><named-content xmlns:xlink="http://www.w3.org/1999/xlink" content-type="dwc:institutional_code" xlink:title="Museum of Vertebrate Zoology at the University of California, Berkeley in Berkeley, California, USA" xlink:href="http://grbio.org/institution/museum-vertebrate-zoology-university-california-berkeley" xlink:type="simple">MVZ</named-content>:Herp:295434</td><td rowspan="1" colspan="1">AJC07742</td><td rowspan="1" colspan="1">Male</td><td rowspan="1" colspan="1">16.70</td><td rowspan="1" colspan="1">4.00</td><td rowspan="1" colspan="1">3.60</td><td rowspan="1" colspan="1">7.50</td><td rowspan="1" colspan="1">6.70</td><td rowspan="1" colspan="1">4.90</td><td rowspan="1" colspan="1">6.70</td><td rowspan="1" colspan="1">2.80</td><td rowspan="1" colspan="1">1.90</td><td rowspan="1" colspan="1">1.70</td><td rowspan="1" colspan="1">2.30</td><td rowspan="1" colspan="1">3.20</td><td rowspan="1" colspan="1">0.90</td></tr><tr><td rowspan="1" colspan="1"><named-content xmlns:xlink="http://www.w3.org/1999/xlink" content-type="dwc:institutional_code" xlink:title="Museum of Vertebrate Zoology at the University of California, Berkeley in Berkeley, California, USA" xlink:href="http://grbio.org/institution/museum-vertebrate-zoology-university-california-berkeley" xlink:type="simple">MVZ</named-content>:Herp:295436</td><td rowspan="1" colspan="1">AJC07744</td><td rowspan="1" colspan="1">Male</td><td rowspan="1" colspan="1">16.70</td><td rowspan="1" colspan="1">3.80</td><td rowspan="1" colspan="1">3.70</td><td rowspan="1" colspan="1">7.10</td><td rowspan="1" colspan="1">6.70</td><td rowspan="1" colspan="1">5.70</td><td rowspan="1" colspan="1">6.90</td><td rowspan="1" colspan="1">2.70</td><td rowspan="1" colspan="1">2.40</td><td rowspan="1" colspan="1">1.70</td><td rowspan="1" colspan="1">2.10</td><td rowspan="1" colspan="1">3.40</td><td rowspan="1" colspan="1">1.00</td></tr><tr><td rowspan="1" colspan="1"><named-content xmlns:xlink="http://www.w3.org/1999/xlink" content-type="dwc:institutional_code" xlink:title="Museo de Historia Natural C.J. Marinkelle at the Universidad de los Andes in Bogotá, Colombia" xlink:href="http://grbio.org/institution/la-universidad-de-los-andes" xlink:type="simple">ANDES:A</named-content>:5259</td><td rowspan="1" colspan="1">RDT0935</td><td rowspan="1" colspan="1">Male</td><td rowspan="1" colspan="1">16.90</td><td rowspan="1" colspan="1">4.40</td><td rowspan="1" colspan="1">3.80</td><td rowspan="1" colspan="1">7.90</td><td rowspan="1" colspan="1">7.20</td><td rowspan="1" colspan="1">5.30</td><td rowspan="1" colspan="1">6.60</td><td rowspan="1" colspan="1">3.60</td><td rowspan="1" colspan="1">2.40</td><td rowspan="1" colspan="1">1.80</td><td rowspan="1" colspan="1">2.30</td><td rowspan="1" colspan="1">3.80</td><td rowspan="1" colspan="1">0.90</td></tr><tr><td rowspan="1" colspan="3">Mean</td><td rowspan="1" colspan="1">17.29</td><td rowspan="1" colspan="1">4.26</td><td rowspan="1" colspan="1">3.81</td><td rowspan="1" colspan="1">7.76</td><td rowspan="1" colspan="1">6.93</td><td rowspan="1" colspan="1">5.58</td><td rowspan="1" colspan="1">6.76</td><td rowspan="1" colspan="1">2.98</td><td rowspan="1" colspan="1">2.31</td><td rowspan="1" colspan="1">1.66</td><td rowspan="1" colspan="1">2.29</td><td rowspan="1" colspan="1">3.46</td><td rowspan="1" colspan="1">0.95</td></tr><tr><td rowspan="1" colspan="3">SD</td><td rowspan="1" colspan="1">0.64</td><td rowspan="1" colspan="1">0.27</td><td rowspan="1" colspan="1">0.22</td><td rowspan="1" colspan="1">0.40</td><td rowspan="1" colspan="1">0.25</td><td rowspan="1" colspan="1">0.36</td><td rowspan="1" colspan="1">0.33</td><td rowspan="1" colspan="1">0.35</td><td rowspan="1" colspan="1">0.26</td><td rowspan="1" colspan="1">0.07</td><td rowspan="1" colspan="1">0.16</td><td rowspan="1" colspan="1">0.33</td><td rowspan="1" colspan="1">0.05</td></tr><tr><td rowspan="1" colspan="3">Min</td><td rowspan="1" colspan="1">16.70</td><td rowspan="1" colspan="1">3.80</td><td rowspan="1" colspan="1">3.60</td><td rowspan="1" colspan="1">7.10</td><td rowspan="1" colspan="1">6.60</td><td rowspan="1" colspan="1">4.90</td><td rowspan="1" colspan="1">6.30</td><td rowspan="1" colspan="1">2.50</td><td rowspan="1" colspan="1">1.90</td><td rowspan="1" colspan="1">1.60</td><td rowspan="1" colspan="1">2.00</td><td rowspan="1" colspan="1">2.90</td><td rowspan="1" colspan="1">0.90</td></tr><tr><td rowspan="1" colspan="3">Max</td><td rowspan="1" colspan="1">18.70</td><td rowspan="1" colspan="1">4.60</td><td rowspan="1" colspan="1">4.50</td><td rowspan="1" colspan="1">8.70</td><td rowspan="1" colspan="1">7.60</td><td rowspan="1" colspan="1">6.20</td><td rowspan="1" colspan="1">7.80</td><td rowspan="1" colspan="1">3.60</td><td rowspan="1" colspan="1">2.70</td><td rowspan="1" colspan="1">2.00</td><td rowspan="1" colspan="1">2.50</td><td rowspan="1" colspan="1">4.20</td><td rowspan="1" colspan="1">1.20</td></tr></tbody></table></table-wrap><table-wrap id="T2" position="float" orientation="portrait"><label>Table 2.</label><caption><p>Morphometric characters and summary statistics of the females of type series of <italic><tp:taxon-name><tp:taxon-name-part taxon-name-part-type="genus" reg="Epipedobates">Epipedobates</tp:taxon-name-part><tp:taxon-name-part taxon-name-part-type="species" reg="currulao">currulao</tp:taxon-name-part></tp:taxon-name></italic> sp. nov. Measurements (in mm) of adult females; values are given as mean, SD, and range. See Materials and methods section for explanation of abbreviations. *Holotype.</p></caption><table id="TID0EPTBI" rules="all"><tbody><tr><th rowspan="1" colspan="1">Museum Code</th><th rowspan="1" colspan="1">Collector Code</th><th rowspan="1" colspan="1">Sex</th><th rowspan="1" colspan="1">
                      <abbrev xmlns:xlink="http://www.w3.org/1999/xlink" xlink:title="Snout-vent-length" id="ABBRID0ECMBG" xlink:type="simple">SVL</abbrev>
                    </th><th rowspan="1" colspan="1">
                      <abbrev xmlns:xlink="http://www.w3.org/1999/xlink" xlink:title="forearm length" id="ABBRID0EKMBG" xlink:type="simple">FAL</abbrev>
                    </th><th rowspan="1" colspan="1">
                      <abbrev xmlns:xlink="http://www.w3.org/1999/xlink" xlink:title="hand length" id="ABBRID0ESMBG" xlink:type="simple">HaL</abbrev>
                    </th><th rowspan="1" colspan="1">
                      <abbrev xmlns:xlink="http://www.w3.org/1999/xlink" xlink:title="tibia length" id="ABBRID0E1MBG" xlink:type="simple">TL</abbrev>
                    </th><th rowspan="1" colspan="1">
                      <abbrev xmlns:xlink="http://www.w3.org/1999/xlink" xlink:title="foot length" id="ABBRID0ECNBG" xlink:type="simple">FL</abbrev>
                    </th><th rowspan="1" colspan="1">
                      <abbrev xmlns:xlink="http://www.w3.org/1999/xlink" xlink:title="head width" id="ABBRID0EKNBG" xlink:type="simple">HW</abbrev>
                    </th><th rowspan="1" colspan="1">
                      <abbrev xmlns:xlink="http://www.w3.org/1999/xlink" xlink:title="head length" id="ABBRID0ESNBG" xlink:type="simple">HL</abbrev>
                    </th><th rowspan="1" colspan="1">
                      <abbrev xmlns:xlink="http://www.w3.org/1999/xlink" xlink:title="distance from the center of one nares to the anterior edge of the eye" id="ABBRID0E1NBG" xlink:type="simple">NED</abbrev>
                    </th><th rowspan="1" colspan="1">
                      <abbrev xmlns:xlink="http://www.w3.org/1999/xlink" xlink:title="eye width" id="ABBRID0ECOBG" xlink:type="simple">EW</abbrev>
                    </th><th rowspan="1" colspan="1">
                      <abbrev xmlns:xlink="http://www.w3.org/1999/xlink" xlink:title="eye-nares distance" id="ABBRID0EKOBG" xlink:type="simple">END</abbrev>
                    </th><th rowspan="1" colspan="1">
                      <abbrev xmlns:xlink="http://www.w3.org/1999/xlink" xlink:title="internarial distance" id="ABBRID0ESOBG" xlink:type="simple">IND</abbrev>
                    </th><th rowspan="1" colspan="1">
                      <abbrev xmlns:xlink="http://www.w3.org/1999/xlink" xlink:title="interocular distance" id="ABBRID0E1OBG" xlink:type="simple">IOD</abbrev>
                    </th><th rowspan="1" colspan="1">
                      <abbrev xmlns:xlink="http://www.w3.org/1999/xlink" xlink:title="horizontal diameter of the tympanum" id="ABBRID0ECPBG" xlink:type="simple">TD</abbrev>
                    </th></tr><tr><td rowspan="1" colspan="1"><named-content xmlns:xlink="http://www.w3.org/1999/xlink" content-type="dwc:institutional_code" xlink:title="Museo de Historia Natural C.J. Marinkelle at the Universidad de los Andes in Bogotá, Colombia" xlink:href="http://grbio.org/institution/la-universidad-de-los-andes" xlink:type="simple">ANDES:A</named-content>:5255*</td><td rowspan="1" colspan="1">MBC754</td><td rowspan="1" colspan="1">Female</td><td rowspan="1" colspan="1">18.50</td><td rowspan="1" colspan="1">4.60</td><td rowspan="1" colspan="1">3.90</td><td rowspan="1" colspan="1">8.10</td><td rowspan="1" colspan="1">6.90</td><td rowspan="1" colspan="1">5.70</td><td rowspan="1" colspan="1">6.80</td><td rowspan="1" colspan="1">3.00</td><td rowspan="1" colspan="1">2.30</td><td rowspan="1" colspan="1">1.70</td><td rowspan="1" colspan="1">2.30</td><td rowspan="1" colspan="1">3.70</td><td rowspan="1" colspan="1">0.90</td></tr><tr><td rowspan="1" colspan="1"><named-content xmlns:xlink="http://www.w3.org/1999/xlink" content-type="dwc:institutional_code" xlink:title="Museo de Historia Natural C.J. Marinkelle at the Universidad de los Andes in Bogotá, Colombia" xlink:href="http://grbio.org/institution/la-universidad-de-los-andes" xlink:type="simple">ANDES:A</named-content>:5257</td><td rowspan="1" colspan="1">AJC07733</td><td rowspan="1" colspan="1">Female</td><td rowspan="1" colspan="1">19.50</td><td rowspan="1" colspan="1">4.50</td><td rowspan="1" colspan="1">4.50</td><td rowspan="1" colspan="1">8.70</td><td rowspan="1" colspan="1">7.20</td><td rowspan="1" colspan="1">6.00</td><td rowspan="1" colspan="1">6.70</td><td rowspan="1" colspan="1">3.20</td><td rowspan="1" colspan="1">2.60</td><td rowspan="1" colspan="1">2.00</td><td rowspan="1" colspan="1">2.40</td><td rowspan="1" colspan="1">4.20</td><td rowspan="1" colspan="1">1.10</td></tr><tr><td rowspan="1" colspan="1"><named-content xmlns:xlink="http://www.w3.org/1999/xlink" content-type="dwc:institutional_code" xlink:title="Museo de Historia Natural C.J. Marinkelle at the Universidad de los Andes in Bogotá, Colombia" xlink:href="http://grbio.org/institution/la-universidad-de-los-andes" xlink:type="simple">ANDES:A</named-content>:5262</td><td rowspan="1" colspan="1">AJC07737</td><td rowspan="1" colspan="1">Female</td><td rowspan="1" colspan="1">18.30</td><td rowspan="1" colspan="1">4.40</td><td rowspan="1" colspan="1">3.90</td><td rowspan="1" colspan="1">7.70</td><td rowspan="1" colspan="1">6.70</td><td rowspan="1" colspan="1">6.10</td><td rowspan="1" colspan="1">7.00</td><td rowspan="1" colspan="1">3.20</td><td rowspan="1" colspan="1">2.40</td><td rowspan="1" colspan="1">1.80</td><td rowspan="1" colspan="1">2.00</td><td rowspan="1" colspan="1">3.60</td><td rowspan="1" colspan="1">1.10</td></tr><tr><td rowspan="1" colspan="1"><named-content xmlns:xlink="http://www.w3.org/1999/xlink" content-type="dwc:institutional_code" xlink:title="Museo de Historia Natural C.J. Marinkelle at the Universidad de los Andes in Bogotá, Colombia" xlink:href="http://grbio.org/institution/la-universidad-de-los-andes" xlink:type="simple">ANDES:A</named-content>:5264</td><td rowspan="1" colspan="1">AJC07739</td><td rowspan="1" colspan="1">Female</td><td rowspan="1" colspan="1">17.50</td><td rowspan="1" colspan="1">4.40</td><td rowspan="1" colspan="1">3.90</td><td rowspan="1" colspan="1">8.20</td><td rowspan="1" colspan="1">7.20</td><td rowspan="1" colspan="1">5.70</td><td rowspan="1" colspan="1">7.00</td><td rowspan="1" colspan="1">2.90</td><td rowspan="1" colspan="1">2.40</td><td rowspan="1" colspan="1">1.90</td><td rowspan="1" colspan="1">2.40</td><td rowspan="1" colspan="1">3.60</td><td rowspan="1" colspan="1">0.90</td></tr><tr><td rowspan="1" colspan="1"><named-content xmlns:xlink="http://www.w3.org/1999/xlink" content-type="dwc:institutional_code" xlink:title="Museum of Vertebrate Zoology at the University of California, Berkeley in Berkeley, California, USA" xlink:href="http://grbio.org/institution/museum-vertebrate-zoology-university-california-berkeley" xlink:type="simple">MVZ</named-content>:Herp:295433</td><td rowspan="1" colspan="1">AJC07740</td><td rowspan="1" colspan="1">Female</td><td rowspan="1" colspan="1">19.10</td><td rowspan="1" colspan="1">4.30</td><td rowspan="1" colspan="1">4.00</td><td rowspan="1" colspan="1">8.00</td><td rowspan="1" colspan="1">7.20</td><td rowspan="1" colspan="1">6.20</td><td rowspan="1" colspan="1">7.10</td><td rowspan="1" colspan="1">3.10</td><td rowspan="1" colspan="1">2.30</td><td rowspan="1" colspan="1">1.90</td><td rowspan="1" colspan="1">2.40</td><td rowspan="1" colspan="1">3.40</td><td rowspan="1" colspan="1">1.20</td></tr><tr><td rowspan="1" colspan="1"><named-content xmlns:xlink="http://www.w3.org/1999/xlink" content-type="dwc:institutional_code" xlink:title="Museum of Vertebrate Zoology at the University of California, Berkeley in Berkeley, California, USA" xlink:href="http://grbio.org/institution/museum-vertebrate-zoology-university-california-berkeley" xlink:type="simple">MVZ</named-content>:Herp:295435</td><td rowspan="1" colspan="1">AJC07743</td><td rowspan="1" colspan="1">Female</td><td rowspan="1" colspan="1">18.90</td><td rowspan="1" colspan="1">4.60</td><td rowspan="1" colspan="1">4.20</td><td rowspan="1" colspan="1">8.60</td><td rowspan="1" colspan="1">7.60</td><td rowspan="1" colspan="1">5.80</td><td rowspan="1" colspan="1">7.10</td><td rowspan="1" colspan="1">2.90</td><td rowspan="1" colspan="1">2.20</td><td rowspan="1" colspan="1">1.70</td><td rowspan="1" colspan="1">2.10</td><td rowspan="1" colspan="1">3.40</td><td rowspan="1" colspan="1">1.10</td></tr><tr><td rowspan="1" colspan="1"><named-content xmlns:xlink="http://www.w3.org/1999/xlink" content-type="dwc:institutional_code" xlink:title="Museum of Vertebrate Zoology at the University of California, Berkeley in Berkeley, California, USA" xlink:href="http://grbio.org/institution/museum-vertebrate-zoology-university-california-berkeley" xlink:type="simple">MVZ</named-content>:Herp:295432</td><td rowspan="1" colspan="1">RDT0934</td><td rowspan="1" colspan="1">Female</td><td rowspan="1" colspan="1">19.10</td><td rowspan="1" colspan="1">4.30</td><td rowspan="1" colspan="1">4.00</td><td rowspan="1" colspan="1">8.00</td><td rowspan="1" colspan="1">7.00</td><td rowspan="1" colspan="1">5.90</td><td rowspan="1" colspan="1">7.80</td><td rowspan="1" colspan="1">2.90</td><td rowspan="1" colspan="1">2.40</td><td rowspan="1" colspan="1">1.60</td><td rowspan="1" colspan="1">2.40</td><td rowspan="1" colspan="1">3.50</td><td rowspan="1" colspan="1">0.90</td></tr><tr><td rowspan="1" colspan="1"><named-content xmlns:xlink="http://www.w3.org/1999/xlink" content-type="dwc:institutional_code" xlink:title="Museo de Historia Natural C.J. Marinkelle at the Universidad de los Andes in Bogotá, Colombia" xlink:href="http://grbio.org/institution/la-universidad-de-los-andes" xlink:type="simple">ANDES:A</named-content>:5258</td><td rowspan="1" colspan="1">AJC07734</td><td rowspan="1" colspan="1">NA</td><td rowspan="1" colspan="1">18.60</td><td rowspan="1" colspan="1">4.40</td><td rowspan="1" colspan="1">3.60</td><td rowspan="1" colspan="1">7.30</td><td rowspan="1" colspan="1">6.60</td><td rowspan="1" colspan="1">6.00</td><td rowspan="1" colspan="1">6.50</td><td rowspan="1" colspan="1">3.40</td><td rowspan="1" colspan="1">2.30</td><td rowspan="1" colspan="1">1.90</td><td rowspan="1" colspan="1">2.30</td><td rowspan="1" colspan="1">3.90</td><td rowspan="1" colspan="1">1.00</td></tr><tr><td rowspan="1" colspan="3">Mean</td><td rowspan="1" colspan="1">18.70</td><td rowspan="1" colspan="1">4.44</td><td rowspan="1" colspan="1">4.06</td><td rowspan="1" colspan="1">8.19</td><td rowspan="1" colspan="1">7.11</td><td rowspan="1" colspan="1">5.91</td><td rowspan="1" colspan="1">7.07</td><td rowspan="1" colspan="1">3.03</td><td rowspan="1" colspan="1">2.37</td><td rowspan="1" colspan="1">1.80</td><td rowspan="1" colspan="1">2.29</td><td rowspan="1" colspan="1">3.63</td><td rowspan="1" colspan="1">1.03</td></tr><tr><td rowspan="1" colspan="3">SD</td><td rowspan="1" colspan="1">0.66</td><td rowspan="1" colspan="1">0.13</td><td rowspan="1" colspan="1">0.22</td><td rowspan="1" colspan="1">0.35</td><td rowspan="1" colspan="1">0.29</td><td rowspan="1" colspan="1">0.20</td><td rowspan="1" colspan="1">0.35</td><td rowspan="1" colspan="1">0.14</td><td rowspan="1" colspan="1">0.13</td><td rowspan="1" colspan="1">0.14</td><td rowspan="1" colspan="1">0.17</td><td rowspan="1" colspan="1">0.28</td><td rowspan="1" colspan="1">0.13</td></tr><tr><td rowspan="1" colspan="3">Min</td><td rowspan="1" colspan="1">17.50</td><td rowspan="1" colspan="1">4.30</td><td rowspan="1" colspan="1">3.90</td><td rowspan="1" colspan="1">7.70</td><td rowspan="1" colspan="1">6.70</td><td rowspan="1" colspan="1">5.70</td><td rowspan="1" colspan="1">6.70</td><td rowspan="1" colspan="1">2.90</td><td rowspan="1" colspan="1">2.20</td><td rowspan="1" colspan="1">1.60</td><td rowspan="1" colspan="1">2.00</td><td rowspan="1" colspan="1">3.40</td><td rowspan="1" colspan="1">0.90</td></tr><tr><td rowspan="1" colspan="3">Max</td><td rowspan="1" colspan="1">19.50</td><td rowspan="1" colspan="1">4.60</td><td rowspan="1" colspan="1">4.50</td><td rowspan="1" colspan="1">8.70</td><td rowspan="1" colspan="1">7.60</td><td rowspan="1" colspan="1">6.20</td><td rowspan="1" colspan="1">7.80</td><td rowspan="1" colspan="1">3.20</td><td rowspan="1" colspan="1">2.60</td><td rowspan="1" colspan="1">2.00</td><td rowspan="1" colspan="1">2.40</td><td rowspan="1" colspan="1">4.20</td><td rowspan="1" colspan="1">1.20</td></tr></tbody></table></table-wrap><table-wrap id="T3" position="float" orientation="portrait"><label>Table 3.</label><caption><p>Characteristics of morphology, coloration (in life), and calls of <italic><tp:taxon-name><tp:taxon-name-part taxon-name-part-type="genus" reg="Epipedobates">E.</tp:taxon-name-part><tp:taxon-name-part taxon-name-part-type="species" reg="currulao">currulao</tp:taxon-name-part></tp:taxon-name></italic> sp. nov. compared to other species of <italic><tp:taxon-name><tp:taxon-name-part taxon-name-part-type="genus" reg="Epipedobates">Epipedobates</tp:taxon-name-part></tp:taxon-name></italic> found in Colombia. For comparison of morphological structures, we used specimens deposited at the Instituto de Ciencias Naturales of the Universidad Nacional de Colombia. For <italic><tp:taxon-name><tp:taxon-name-part taxon-name-part-type="genus" reg="Epipedobates">E.</tp:taxon-name-part><tp:taxon-name-part taxon-name-part-type="species" reg="narinensis">narinensis</tp:taxon-name-part></tp:taxon-name></italic> we reviewed the holotype (ICN-A:53344) and type series (ICN-A:53336–53340, 53342–53346). For <tp:taxon-name><tp:taxon-name-part taxon-name-part-type="genus" reg="Epipedobates">E.</tp:taxon-name-part><tp:taxon-name-part taxon-name-part-type="uncertainty-rank">aff.</tp:taxon-name-part><tp:taxon-name-part taxon-name-part-type="species" reg="espinosai">espinosai</tp:taxon-name-part></tp:taxon-name>, we reviewed one specimen available at ICN (ICN-A:32504); additional body size data were provided by <xref ref-type="bibr" rid="B32">López-Hervas et al. (2024)</xref>.</p></caption><table id="TID0EDBDI" rules="all"><tbody><tr><td rowspan="1" colspan="1">
                      <bold>Species</bold>
                    </td><td rowspan="1" colspan="1">
                      <bold>Snout-Vent Length (mm) (mean ± SD)</bold>
                    </td><td rowspan="1" colspan="1">
                      <bold>Finger Length II&gt;III</bold>
                    </td><td rowspan="1" colspan="1">
                      <bold>Fingers III and V reduced</bold>
                    </td><td rowspan="1" colspan="1">
                      <bold>Finger IV swelling in adult males</bold>
                    </td><td rowspan="1" colspan="1">
                      <bold>Webbing: Toe II Preaxial</bold>
                    </td><td rowspan="1" colspan="1">
                      <bold>Webbing: Toe III Preaxial</bold>
                    </td><td rowspan="1" colspan="1">
                      <bold>Webbing: Toe IV Preaxial</bold>
                    </td><td rowspan="1" colspan="1">
                      <bold>Webbing: Toe IV Postaxial</bold>
                    </td><td rowspan="1" colspan="1">
                      <bold>Relative Finger Lengths</bold>
                    </td><td rowspan="1" colspan="1">
                      <bold>Relative Toe Lengths</bold>
                    </td><td rowspan="1" colspan="1">
                      <bold>Metatarsal Fold</bold>
                    </td><td rowspan="1" colspan="1">
                      <bold>Dorsal skin texture</bold>
                    </td><td rowspan="1" colspan="1">
                      <bold>Dorsal color</bold>
                    </td><td rowspan="1" colspan="1">
                      <bold>Oblique Lateral Stripe color</bold>
                    </td><td rowspan="1" colspan="1">
                      <bold>Oblique Lateral Stripe morphology</bold>
                    </td><td rowspan="1" colspan="1">
                      <bold>Ventrolateral stripe</bold>
                    </td><td rowspan="1" colspan="1">
                      <bold>Ventral background coloration</bold>
                    </td><td rowspan="1" colspan="1">
                      <bold>Ventral pattern</bold>
                    </td><td rowspan="1" colspan="1">
                      <bold>Lateral shape of snout</bold>
                    </td><td rowspan="1" colspan="1">
                      <bold>Dorsal shape of snout</bold>
                    </td><td rowspan="1" colspan="1">
                      <bold>Tympanum/Eye (%)</bold>
                    </td><td rowspan="1" colspan="1">
                      <bold><abbrev xmlns:xlink="http://www.w3.org/1999/xlink" xlink:title="head width" id="ABBRID0EQIAI" xlink:type="simple">HW</abbrev>/<abbrev xmlns:xlink="http://www.w3.org/1999/xlink" xlink:title="Snout-vent-length" id="ABBRID0EUIAI" xlink:type="simple">SVL</abbrev> (%)</bold>
                    </td><td rowspan="1" colspan="1">
                      <bold><abbrev xmlns:xlink="http://www.w3.org/1999/xlink" xlink:title="head width" id="ABBRID0E5IAI" xlink:type="simple">HW</abbrev>/<abbrev xmlns:xlink="http://www.w3.org/1999/xlink" xlink:title="head length" id="ABBRID0ECJAI" xlink:type="simple">HL</abbrev> (%)</bold>
                    </td><td rowspan="1" colspan="1">
                      <bold>Blotch on anteriodorsal side of thigh</bold>
                    </td><td rowspan="1" colspan="1">
                      <bold>Upper arm color</bold>
                    </td><td rowspan="1" colspan="1">
                      <bold>Species</bold>
                    </td><td rowspan="1" colspan="1">
                      <bold>Peak frequency (mean ± SD, in kHz) (Range)</bold>
                    </td><td rowspan="1" colspan="1">
                      <bold>Number of pulses (mean ± SD) (Range)</bold>
                    </td><td rowspan="1" colspan="1">
                      <bold>Call duration (s) (mean ± SD, in s) (Range)</bold>
                    </td><td rowspan="1" colspan="1">
                      <bold>Number of calls in call series (Range)</bold>
                    </td></tr><tr><td rowspan="1" colspan="1">
                      <italic>
                        <tp:taxon-name><tp:taxon-name-part taxon-name-part-type="genus" reg="Epipedobates">E.</tp:taxon-name-part><tp:taxon-name-part taxon-name-part-type="species" reg="currulao">currulao</tp:taxon-name-part></tp:taxon-name>
                      </italic>
                    </td><td rowspan="1" colspan="1">Females: 18.47 ± 0.91, n = 14 Males: 16.98 ± 0.71, n = 16 Adults: 18.09 ± 0.50, n = 8</td><td rowspan="1" colspan="1">Yes</td><td rowspan="1" colspan="1">Yes</td><td rowspan="1" colspan="1">Yes</td><td rowspan="1" colspan="1">Absent</td><td rowspan="1" colspan="1">Absent</td><td rowspan="1" colspan="1">Present, extends beyond the basal subarticular tubercle on toe IV</td><td rowspan="1" colspan="1">Absent</td><td rowspan="1" colspan="1">IV&gt;II&gt;III&gt;V</td><td rowspan="1" colspan="1">IV&gt;III&gt;V&gt;II&gt;I</td><td rowspan="1" colspan="1">Absent</td><td rowspan="1" colspan="1">Finely granulated</td><td rowspan="1" colspan="1">Uniformly brown dorsal coloration, lacking markings</td><td rowspan="1" colspan="1">Present; white, yellow, or orange-yellow turning copper as it reaches the eye</td><td rowspan="1" colspan="1">Extends to eye or close to eye; complete in most but sometimes interrupted or diffuse</td><td rowspan="1" colspan="1">Present but poorly defined in some; white to blueish white</td><td rowspan="1" colspan="1">Varies from pale blue turquoise to white; some with diffuse yellow on sides</td><td rowspan="1" colspan="1">Typically heavily mottled with irregular black blotches</td><td rowspan="1" colspan="1">Protruding</td><td rowspan="1" colspan="1">Slightly rounded</td><td rowspan="1" colspan="1">Females: 37.5 – 66.0 Males: 33.3 – 55.3 Adults: 43.1 – 61.6</td><td rowspan="1" colspan="1">Females: 27.7 – 33.3 Males: 29.1 – 36.3 Adults: 27.9 – 32.8</td><td rowspan="1" colspan="1">Females: 75.6 – 89.6 Males: 73.1 – 103.7 Adults: 68.4 – 92.3</td><td rowspan="1" colspan="1">Present and clearly defined: yellow to orange-yellow blotch</td><td rowspan="1" colspan="1">Bright yellow or whitish yellow flash marks</td><td rowspan="1" colspan="1"><tp:taxon-name><tp:taxon-name-part taxon-name-part-type="genus" reg="Epipedobates">E.</tp:taxon-name-part><tp:taxon-name-part taxon-name-part-type="species" reg="currulao">currulao</tp:taxon-name-part></tp:taxon-name> (n = 15 frogs)</td><td rowspan="1" colspan="1">5.23 ± 0.11 (4.98 – 5.47)</td><td rowspan="1" colspan="1">73.94 ± 18.78 (22.0 – 122)</td><td rowspan="1" colspan="1">2.21 ± 0.54 (0.67 – 3.88)</td><td rowspan="1" colspan="1">1</td></tr><tr><td rowspan="1" colspan="1">
                      <italic>
                        <tp:taxon-name><tp:taxon-name-part taxon-name-part-type="genus" reg="Epipedobates">E.</tp:taxon-name-part><tp:taxon-name-part taxon-name-part-type="species" reg="narinensis">narinensis</tp:taxon-name-part></tp:taxon-name>
                      </italic>
                    </td><td rowspan="1" colspan="1">Females: 17.08 ± 0.77, n = 3, Males: 16.82 ± 0.26, n = 5</td><td rowspan="1" colspan="1">Yes</td><td rowspan="1" colspan="1">Yes</td><td rowspan="1" colspan="1">Yes</td><td rowspan="1" colspan="1">Present, reduced</td><td rowspan="1" colspan="1">Absent</td><td rowspan="1" colspan="1">Present, extends to or just below the basal subarticular tubercle on toe IV</td><td rowspan="1" colspan="1">Absent</td><td rowspan="1" colspan="1">IV&gt;II&gt;III&gt;V</td><td rowspan="1" colspan="1">IV&gt;III&gt;V&gt;II&gt;I</td><td rowspan="1" colspan="1">Absent</td><td rowspan="1" colspan="1">Finely granulated</td><td rowspan="1" colspan="1">Uniformly dark olive-green, lacking markings</td><td rowspan="1" colspan="1">Present; yellow-green</td><td rowspan="1" colspan="1">Extends only to mid body; diffuse and poorly defined</td><td rowspan="1" colspan="1">Present but indistinct in some; light green</td><td rowspan="1" colspan="1">Yellowish to greenish, bright in some but mostly dull</td><td rowspan="1" colspan="1">Speckled or slightly mottled with black</td><td rowspan="1" colspan="1">Protruding</td><td rowspan="1" colspan="1">Slightly rounded</td><td rowspan="1" colspan="1">Females: 47.6 – 58.9 Males: 55.3 – 58.1</td><td rowspan="1" colspan="1">Females: 31.9 – 32.2 Males: 29.8 – 33.7</td><td rowspan="1" colspan="1">Females: 82.1 – 86.3 Males: 79.3 – 87.6</td><td rowspan="1" colspan="1">Absent or diffuse yellow-green coloration</td><td rowspan="1" colspan="1">Mostly absent, but a few with diffuse yellow coloration</td><td rowspan="1" colspan="1"><tp:taxon-name><tp:taxon-name-part taxon-name-part-type="genus" reg="Epipedobates">E.</tp:taxon-name-part><tp:taxon-name-part taxon-name-part-type="species" reg="narinensis">narinensis</tp:taxon-name-part></tp:taxon-name> (n = 6)</td><td rowspan="1" colspan="1">5.64 ± 0.21 (5.29 – 6.17)</td><td rowspan="1" colspan="1">8.98 ± 2.45 (6.0 – 14.6)</td><td rowspan="1" colspan="1">0.28 ± 0.070 (0.18 – 0.40)</td><td rowspan="1" colspan="1">5–14</td></tr><tr><td rowspan="1" colspan="1"><italic><tp:taxon-name><tp:taxon-name-part taxon-name-part-type="genus" reg="Epipedobates">E.</tp:taxon-name-part><tp:taxon-name-part taxon-name-part-type="species" reg="boulengeri">boulengeri</tp:taxon-name-part></tp:taxon-name></italic> – Gorgona</td><td rowspan="1" colspan="1">Females: 20.13 ± 0.20, n = 3 Males: 19.15 ± 0.75, n = 4 Adults: 19.88 ± 1.81, n = 2</td><td rowspan="1" colspan="1">Yes</td><td rowspan="1" colspan="1">No</td><td rowspan="1" colspan="1">Yes</td><td rowspan="1" colspan="1">Absent</td><td rowspan="1" colspan="1">Absent</td><td rowspan="1" colspan="1">Present, extends beyond the basal subarticular tubercle on toe IV</td><td rowspan="1" colspan="1">Absent</td><td rowspan="1" colspan="1">IV&gt;II&gt;III&gt;V</td><td rowspan="1" colspan="1">IV&gt;III&gt;V&gt;II&gt;I</td><td rowspan="1" colspan="1">Absent</td><td rowspan="1" colspan="1">Finely granulated</td><td rowspan="1" colspan="1">Brown or reddish brown, with dark spots</td><td rowspan="1" colspan="1">Present; creamy yellow</td><td rowspan="1" colspan="1">Extends to eye or close to eye; complete and clearly defined</td><td rowspan="1" colspan="1">Present and clearly defined in some; creamy white</td><td rowspan="1" colspan="1">Pale blue turquoise to nearly white</td><td rowspan="1" colspan="1">Irregular black blotches and vermiculations</td><td rowspan="1" colspan="1">Protruding</td><td rowspan="1" colspan="1">Slightly rounded</td><td rowspan="1" colspan="1">Females: 50.0 – 57.1 Males: 44.8 – 52.0 Adults: 55.5 – 59.4</td><td rowspan="1" colspan="1">Females:28.7 – 32.0 Males: 30.0 – 33.1 Adults: 29.3 – 32.7</td><td rowspan="1" colspan="1">Females: 90.0 – 103.2 Males: 89.1 – 93.9 Adults: 80.4 – 89.7</td><td rowspan="1" colspan="1">Present: yellow-white; much less yellow than in <tp:taxon-name><tp:taxon-name-part taxon-name-part-type="genus" reg="Epipedobates">E.</tp:taxon-name-part><tp:taxon-name-part taxon-name-part-type="species" reg="currulao">currulao</tp:taxon-name-part></tp:taxon-name></td><td rowspan="1" colspan="1">Mostly absent, but a few with diffuse whitish yellow coloration; much less yellow than in <tp:taxon-name><tp:taxon-name-part taxon-name-part-type="genus" reg="Epipedobates">E.</tp:taxon-name-part><tp:taxon-name-part taxon-name-part-type="species" reg="currulao">currulao</tp:taxon-name-part></tp:taxon-name></td><td rowspan="1" colspan="1"><tp:taxon-name><tp:taxon-name-part taxon-name-part-type="genus" reg="Epipedobates">E.</tp:taxon-name-part><tp:taxon-name-part taxon-name-part-type="species" reg="boulengeri">boulengeri</tp:taxon-name-part></tp:taxon-name> - Gorgona (n = 6)</td><td rowspan="1" colspan="1">4.76 ±0.11 (4.56 – 4.90)</td><td rowspan="1" colspan="1">14.48 ± 2.19 (9.5 – 20.0)</td><td rowspan="1" colspan="1">0.30 ± 0.036 (0.21 – 0.37)</td><td rowspan="1" colspan="1">2–3</td></tr><tr><td rowspan="1" colspan="1"><italic><tp:taxon-name><tp:taxon-name-part taxon-name-part-type="genus" reg="Epipedobates">E.</tp:taxon-name-part><tp:taxon-name-part taxon-name-part-type="species" reg="boulengeri">boulengeri</tp:taxon-name-part></tp:taxon-name></italic> – Nariño</td><td rowspan="1" colspan="1">Females:17.57 ± 0.36, n = 8</td><td rowspan="1" colspan="1">Yes</td><td rowspan="1" colspan="1">No</td><td rowspan="1" colspan="1">Yes</td><td rowspan="1" colspan="1">Absent</td><td rowspan="1" colspan="1">Absent</td><td rowspan="1" colspan="1">Present, extends beyond the basal subarticular tubercle on toe IV</td><td rowspan="1" colspan="1">Absent</td><td rowspan="1" colspan="1">IV&gt;II&gt;III&gt;V</td><td rowspan="1" colspan="1">IV&gt;III&gt;V&gt;II&gt;I</td><td rowspan="1" colspan="1">Absent</td><td rowspan="1" colspan="1">Finely granulated</td><td rowspan="1" colspan="1">Reddish brown with dark spots</td><td rowspan="1" colspan="1">Present; pale orange-gold; thinner than Gorgona population</td><td rowspan="1" colspan="1">Extends to upper eyelid; complete but slightly diffuse</td><td rowspan="1" colspan="1">Present and clearly defined in some; white</td><td rowspan="1" colspan="1">Bluish white</td><td rowspan="1" colspan="1">Mottled or with isolated black spots</td><td rowspan="1" colspan="1">Protruding</td><td rowspan="1" colspan="1">Slightly rounded</td><td rowspan="1" colspan="1">Females: 45.0 – 64.0</td><td rowspan="1" colspan="1">Females: 25.7 – 32.2</td><td rowspan="1" colspan="1">Females: 76.4 – 86.6</td><td rowspan="1" colspan="1">Absent, or less common: diffuse whitish-yellow (present in 2/8 individuals)</td><td rowspan="1" colspan="1">Mostly absent, but a few with diffuse cream coloration</td><td rowspan="1" colspan="1"><tp:taxon-name><tp:taxon-name-part taxon-name-part-type="genus" reg="Epipedobates">E.</tp:taxon-name-part><tp:taxon-name-part taxon-name-part-type="species" reg="boulengeri">boulengeri</tp:taxon-name-part></tp:taxon-name> - Nariño (n = 5)</td><td rowspan="1" colspan="1">5.51 ± 0.11 (5.23 – 5.68)</td><td rowspan="1" colspan="1">13.09 ± 1.75 (10.6 – 17.0)</td><td rowspan="1" colspan="1">0.28 ± 0.042 (0.23 – 0.37)</td><td rowspan="1" colspan="1">3–6</td></tr><tr><td rowspan="1" colspan="1">
                      <tp:taxon-name><tp:taxon-name-part taxon-name-part-type="genus" reg="Epipedobates">E.</tp:taxon-name-part><tp:taxon-name-part taxon-name-part-type="uncertainty-rank">aff.</tp:taxon-name-part><tp:taxon-name-part taxon-name-part-type="species" reg="espinosai">espinosai</tp:taxon-name-part></tp:taxon-name>
                    </td><td rowspan="1" colspan="1">Females:17.68 ± 1.54, n = 11 Males: 16.32 ± 1.63, n = 7 Adults: 17.41 ± 1.58, n = 9</td><td rowspan="1" colspan="1">Yes</td><td rowspan="1" colspan="1">No</td><td rowspan="1" colspan="1">Yes</td><td rowspan="1" colspan="1">Absent</td><td rowspan="1" colspan="1">Absent</td><td rowspan="1" colspan="1">Present, extends beyond the basal subarticular tubercle on toe IV</td><td rowspan="1" colspan="1">Absent</td><td rowspan="1" colspan="1">IV&gt;II&gt;III&gt;V</td><td rowspan="1" colspan="1">IV&gt;III&gt;V&gt;II&gt;I</td><td rowspan="1" colspan="1">Absent</td><td rowspan="1" colspan="1">Finely granulated</td><td rowspan="1" colspan="1">Dark brick red to dark brown; some with dark spots</td><td rowspan="1" colspan="1">Present; white close to groin then turning copper as it reaches mid body</td><td rowspan="1" colspan="1">Extends to scapula or eye; complete in some but broken or diffuse in others</td><td rowspan="1" colspan="1">Present and clearly defined in some; white</td><td rowspan="1" colspan="1">Pale blue turquoise to nearly white or cream</td><td rowspan="1" colspan="1">Irregular black blotches and vermiculations; rarely without mottling or with yellow markings</td><td rowspan="1" colspan="1">Protruding</td><td rowspan="1" colspan="1">Slightly rounded</td><td rowspan="1" colspan="1">NA</td><td rowspan="1" colspan="1">NA</td><td rowspan="1" colspan="1">NA</td><td rowspan="1" colspan="1">Absent, or less common: white or whitish blue (present in 8/28 individuals)</td><td rowspan="1" colspan="1">Mostly absent, but a few with diffuse copper or cream coloration</td><td rowspan="1" colspan="1"><tp:taxon-name><tp:taxon-name-part taxon-name-part-type="genus" reg="Epipedobates">E.</tp:taxon-name-part></tp:taxon-name> aff. <tp:taxon-name><tp:taxon-name-part taxon-name-part-type="genus" reg="Epipedobates"/><tp:taxon-name-part taxon-name-part-type="species" reg="espinosai">espinosai</tp:taxon-name-part></tp:taxon-name></td><td rowspan="1" colspan="1">NA</td><td rowspan="1" colspan="1">NA</td><td rowspan="1" colspan="1">NA</td><td rowspan="1" colspan="1">NA</td></tr></tbody></table></table-wrap><table-wrap id="T4" position="float" orientation="portrait"><label>Table 4.</label><caption><p>Summary statistics of spectral and temporal parameters of the advertisement calls of <italic><tp:taxon-name><tp:taxon-name-part taxon-name-part-type="genus" reg="Epipedobates">Epipedobates</tp:taxon-name-part><tp:taxon-name-part taxon-name-part-type="species" reg="currulao">currulao</tp:taxon-name-part></tp:taxon-name></italic> sp. nov.</p></caption><table id="TID0EKRCI" rules="all"><tbody><tr><th rowspan="1" colspan="1">Parameters</th><th rowspan="1" colspan="1">Call duration (s)</th><th rowspan="1" colspan="1">Number of pulses</th><th rowspan="1" colspan="1">Pulse rate</th><th rowspan="1" colspan="1">Intercall interval (s)</th><th rowspan="1" colspan="1">Pulse duration (s)</th><th rowspan="1" colspan="1">Interpulse interval (s)</th><th rowspan="1" colspan="1">Low frequency (kHz)</th><th rowspan="1" colspan="1">High frequency (kHz)</th><th rowspan="1" colspan="1">Peak frequency (kHz)</th><th rowspan="1" colspan="1">Bandwidth 90% (kHz)</th></tr><tr><td rowspan="1" colspan="1">Mean</td><td rowspan="1" colspan="1">2.213</td><td rowspan="1" colspan="1">73.938</td><td rowspan="1" colspan="1">34.894</td><td rowspan="1" colspan="1">62.675</td><td rowspan="1" colspan="1">0.017</td><td rowspan="1" colspan="1">0.013</td><td rowspan="1" colspan="1">4.845</td><td rowspan="1" colspan="1">5.586</td><td rowspan="1" colspan="1">5.237</td><td rowspan="1" colspan="1">0.354</td></tr><tr><td rowspan="1" colspan="1">SD</td><td rowspan="1" colspan="1">0.541</td><td rowspan="1" colspan="1">18.786</td><td rowspan="1" colspan="1">2.077</td><td rowspan="1" colspan="1">60.762</td><td rowspan="1" colspan="1">0.004</td><td rowspan="1" colspan="1">0.009</td><td rowspan="1" colspan="1">0.222</td><td rowspan="1" colspan="1">0.210</td><td rowspan="1" colspan="1">0.115</td><td rowspan="1" colspan="1">0.087</td></tr><tr><td rowspan="1" colspan="1">Min</td><td rowspan="1" colspan="1">0.674</td><td rowspan="1" colspan="1">22.000</td><td rowspan="1" colspan="1">26.000</td><td rowspan="1" colspan="1">15.120</td><td rowspan="1" colspan="1">0.009</td><td rowspan="1" colspan="1">0.001</td><td rowspan="1" colspan="1">4.236</td><td rowspan="1" colspan="1">5.221</td><td rowspan="1" colspan="1">4.981</td><td rowspan="1" colspan="1">0.215</td></tr><tr><td rowspan="1" colspan="1">Max</td><td rowspan="1" colspan="1">3.888</td><td rowspan="1" colspan="1">122.000</td><td rowspan="1" colspan="1">39.000</td><td rowspan="1" colspan="1">315.012</td><td rowspan="1" colspan="1">0.028</td><td rowspan="1" colspan="1">0.068</td><td rowspan="1" colspan="1">5.287</td><td rowspan="1" colspan="1">6.093</td><td rowspan="1" colspan="1">5.469</td><td rowspan="1" colspan="1">0.675</td></tr></tbody></table></table-wrap></tp:treatment-sec><tp:treatment-sec sec-type="Species comparison" id="SECID0EVDBI"><title>Species comparison.</title><p>At the type locality the new species occurs in sympatry with <italic><tp:taxon-name><tp:taxon-name-part taxon-name-part-type="genus" reg="Andinobates">Andinobates</tp:taxon-name-part><tp:taxon-name-part taxon-name-part-type="species" reg="minutus">minutus</tp:taxon-name-part></tp:taxon-name></italic> (<tp:taxon-name><tp:taxon-name-part taxon-name-part-type="family">Dendrobatidae</tp:taxon-name-part></tp:taxon-name>, <tp:taxon-name><tp:taxon-name-part taxon-name-part-type="subfamily">Dendrobatinae</tp:taxon-name-part></tp:taxon-name>) but differs in body size and coloration (Fig. <xref ref-type="fig" rid="F3">3</xref>). <italic><tp:taxon-name><tp:taxon-name-part taxon-name-part-type="genus" reg="Andinobates">Andinobates</tp:taxon-name-part><tp:taxon-name-part taxon-name-part-type="species" reg="minutus">minutus</tp:taxon-name-part></tp:taxon-name></italic> has orange rather than yellow blotches on the anteriodorsal side of the thigh and dorsal side of the arms and its supralabial band is dark orange rather than white as in <italic><tp:taxon-name><tp:taxon-name-part taxon-name-part-type="genus" reg="Epipedobates">E.</tp:taxon-name-part><tp:taxon-name-part taxon-name-part-type="species" reg="currulao">currulao</tp:taxon-name-part></tp:taxon-name></italic>. Ventrally in <italic><tp:taxon-name><tp:taxon-name-part taxon-name-part-type="genus" reg="Andinobates">A.</tp:taxon-name-part><tp:taxon-name-part taxon-name-part-type="species" reg="minutus">minutus</tp:taxon-name-part></tp:taxon-name></italic> the proportion of black and turquoise blue is similar. In contrast, in <italic><tp:taxon-name><tp:taxon-name-part taxon-name-part-type="genus" reg="Epipedobates">E.</tp:taxon-name-part><tp:taxon-name-part taxon-name-part-type="species" reg="currulao">currulao</tp:taxon-name-part></tp:taxon-name></italic> the coloration is mainly turquoise blue with some black spots (Fig. <xref ref-type="fig" rid="F2">2C</xref>). In addition, adults of <italic><tp:taxon-name><tp:taxon-name-part taxon-name-part-type="genus" reg="Andinobates">A.</tp:taxon-name-part><tp:taxon-name-part taxon-name-part-type="species" reg="minutus">minutus</tp:taxon-name-part></tp:taxon-name></italic> are much smaller (mean = 12.00 mm, SD = 0.91 mm, <italic>n</italic> = 5) than adults of <italic><tp:taxon-name><tp:taxon-name-part taxon-name-part-type="genus" reg="Epipedobates">E.</tp:taxon-name-part><tp:taxon-name-part taxon-name-part-type="species" reg="currulao">currulao</tp:taxon-name-part></tp:taxon-name></italic> (17.99 mm, SD = 0.95, <italic>n</italic> = 16), but <italic><tp:taxon-name><tp:taxon-name-part taxon-name-part-type="genus" reg="Andinobates">A.</tp:taxon-name-part><tp:taxon-name-part taxon-name-part-type="species" reg="minutus">minutus</tp:taxon-name-part></tp:taxon-name></italic> can be confused with <italic><tp:taxon-name><tp:taxon-name-part taxon-name-part-type="genus" reg="Epipedobates">E.</tp:taxon-name-part><tp:taxon-name-part taxon-name-part-type="species" reg="currulao">currulao</tp:taxon-name-part></tp:taxon-name></italic> juveniles. The coloration of juvenile <italic><tp:taxon-name><tp:taxon-name-part taxon-name-part-type="genus" reg="Epipedobates">E.</tp:taxon-name-part><tp:taxon-name-part taxon-name-part-type="species" reg="currulao">currulao</tp:taxon-name-part></tp:taxon-name></italic> is very similar to <italic><tp:taxon-name><tp:taxon-name-part taxon-name-part-type="genus" reg="Epipedobates">E.</tp:taxon-name-part><tp:taxon-name-part taxon-name-part-type="species" reg="currulao">currulao</tp:taxon-name-part></tp:taxon-name></italic> adults, so color can still be used to differentiate the two species.</p><fig id="F3" position="float" orientation="portrait"><object-id xmlns:xlink="http://www.w3.org/1999/xlink" content-type="doi" xlink:type="simple">10.3897/zookeys.1226.123803.figure3</object-id><object-id xmlns:xlink="http://www.w3.org/1999/xlink" content-type="arpha" xlink:type="simple">2CDFC129-69AF-57C8-ABB2-233F04FA8F61</object-id><label>Figure 3.</label><caption><p>Images in life of <italic><tp:taxon-name><tp:taxon-name-part taxon-name-part-type="genus" reg="Epipedobates">Epipedobates</tp:taxon-name-part><tp:taxon-name-part taxon-name-part-type="species" reg="currulao">currulao</tp:taxon-name-part></tp:taxon-name></italic> sp. nov. in comparison with close congeners and sympatric species <bold>A</bold><italic><tp:taxon-name><tp:taxon-name-part taxon-name-part-type="genus" reg="Epipedobates">E.</tp:taxon-name-part><tp:taxon-name-part taxon-name-part-type="species" reg="currulao">currulao</tp:taxon-name-part></tp:taxon-name></italic> sp. nov. from the type locality of Ladrilleros, Valle de Cauca, Colombia (<named-content xmlns:xlink="http://www.w3.org/1999/xlink" content-type="dwc:institutional_code" xlink:title="Museo de Historia Natural C.J. Marinkelle at the Universidad de los Andes in Bogotá, Colombia" xlink:href="http://grbio.org/institution/la-universidad-de-los-andes" xlink:type="simple">ANDES:A</named-content>:5261; <abbrev xmlns:xlink="http://www.w3.org/1999/xlink" xlink:title="Snout-vent-length" id="ABBRID0EPJBI" xlink:type="simple">SVL</abbrev> = 20.0 mm; adult male; paratype) <bold>B</bold><italic><tp:taxon-name><tp:taxon-name-part taxon-name-part-type="genus" reg="Epipedobates">E.</tp:taxon-name-part><tp:taxon-name-part taxon-name-part-type="species" reg="narinensis">narinensis</tp:taxon-name-part></tp:taxon-name></italic> from Biotopo, Nariño, Colombia (<named-content xmlns:xlink="http://www.w3.org/1999/xlink" content-type="dwc:institutional_code" xlink:title="Museo de Historia Natural C.J. Marinkelle at the Universidad de los Andes in Bogotá, Colombia" xlink:href="http://grbio.org/institution/la-universidad-de-los-andes" xlink:type="simple">ANDES:A</named-content>:3704; 16.39 mm; adult male); <bold>C.</bold><italic><tp:taxon-name><tp:taxon-name-part taxon-name-part-type="genus" reg="Andinobates">Andinobates</tp:taxon-name-part><tp:taxon-name-part taxon-name-part-type="species" reg="minutus">minutus</tp:taxon-name-part></tp:taxon-name></italic> from Ladrilleros, Valle de Cauca, Colombia (<named-content xmlns:xlink="http://www.w3.org/1999/xlink" content-type="dwc:institutional_code" xlink:title="Museo de Historia Natural C.J. Marinkelle at the Universidad de los Andes in Bogotá, Colombia" xlink:href="http://grbio.org/institution/la-universidad-de-los-andes" xlink:type="simple">ANDES:A</named-content>:5266; 13 mm; sex not determined) <bold>D</bold><italic><tp:taxon-name><tp:taxon-name-part taxon-name-part-type="genus" reg="Epipedobates">E.</tp:taxon-name-part><tp:taxon-name-part taxon-name-part-type="species" reg="boulengeri">boulengeri</tp:taxon-name-part></tp:taxon-name></italic> from Isla Gorgona, Cauca, Colombia (individual not captured) <bold>E</bold><italic><tp:taxon-name><tp:taxon-name-part taxon-name-part-type="genus" reg="Epipedobates">E.</tp:taxon-name-part><tp:taxon-name-part taxon-name-part-type="species" reg="espinosai">espinosai</tp:taxon-name-part></tp:taxon-name></italic> from Río Palenque, Santo Domingo de los Tsáchilas, Ecuador (individual not captured) <bold>F</bold><tp:taxon-name><tp:taxon-name-part taxon-name-part-type="genus" reg="Epipedobates">E.</tp:taxon-name-part><tp:taxon-name-part taxon-name-part-type="uncertainty-rank">aff.</tp:taxon-name-part><tp:taxon-name-part taxon-name-part-type="species" reg="espinosai">espinosai</tp:taxon-name-part></tp:taxon-name> from La Nutria, Nariño, Colombia (<named-content xmlns:xlink="http://www.w3.org/1999/xlink" content-type="dwc:institutional_code" xlink:title="Museo de Historia Natural C.J. Marinkelle at the Universidad de los Andes in Bogotá, Colombia" xlink:href="http://grbio.org/institution/la-universidad-de-los-andes" xlink:type="simple">ANDES:A</named-content>:2476; 17.77 mm; sex not determined) <bold>G</bold><italic><tp:taxon-name><tp:taxon-name-part taxon-name-part-type="genus" reg="Epipedobates">E.</tp:taxon-name-part><tp:taxon-name-part taxon-name-part-type="species" reg="boulengeri">boulengeri</tp:taxon-name-part></tp:taxon-name></italic> from Maragrícola, Nariño, Colombia (<named-content xmlns:xlink="http://www.w3.org/1999/xlink" content-type="dwc:institutional_code" xlink:title="Museo de Historia Natural C.J. Marinkelle at the Universidad de los Andes in Bogotá, Colombia" xlink:href="http://grbio.org/institution/la-universidad-de-los-andes" xlink:type="simple">ANDES:A</named-content>:2472; 18.96 mm; adult female) <bold>H</bold> A side-by-side image of <italic><tp:taxon-name><tp:taxon-name-part taxon-name-part-type="genus" reg="Epipedobates">E.</tp:taxon-name-part><tp:taxon-name-part taxon-name-part-type="species" reg="boulengeri">boulengeri</tp:taxon-name-part></tp:taxon-name></italic> from Isla Gorgona (<named-content xmlns:xlink="http://www.w3.org/1999/xlink" content-type="dwc:institutional_code" xlink:title="Museo de Historia Natural C.J. Marinkelle at the Universidad de los Andes in Bogotá, Colombia" xlink:href="http://grbio.org/institution/la-universidad-de-los-andes" xlink:type="simple">ANDES:A</named-content>:3695; 20.65 mm; adult female) and <italic><tp:taxon-name><tp:taxon-name-part taxon-name-part-type="genus" reg="Epipedobates">E.</tp:taxon-name-part><tp:taxon-name-part taxon-name-part-type="species" reg="currulao">currulao</tp:taxon-name-part></tp:taxon-name></italic> sp. nov. from Pianguita, Valle de Cauca, Colombia (<named-content xmlns:xlink="http://www.w3.org/1999/xlink" content-type="dwc:institutional_code" xlink:title="Museo de Historia Natural C.J. Marinkelle at the Universidad de los Andes in Bogotá, Colombia" xlink:href="http://grbio.org/institution/la-universidad-de-los-andes" xlink:type="simple">ANDES:A</named-content>:3690; 16.42 mm; adult female) demonstrating the large size difference between the two species. All images were taken by RDT except for A and C, which were taken by JCR. Photos are not to scale.</p></caption><graphic xmlns:xlink="http://www.w3.org/1999/xlink" xlink:href="zookeys-1226-139_article-123803__-g003.jpg" position="float" orientation="portrait" xlink:type="simple" id="oo_1243860.jpg"><uri content-type="original_file" xlink:type="simple">https://binary.pensoft.net/fig/1243860</uri></graphic></fig><p>Previously, <italic><tp:taxon-name><tp:taxon-name-part taxon-name-part-type="genus" reg="Epipedobates">E.</tp:taxon-name-part><tp:taxon-name-part taxon-name-part-type="species" reg="currulao">currulao</tp:taxon-name-part></tp:taxon-name></italic> has been confused with <italic><tp:taxon-name><tp:taxon-name-part taxon-name-part-type="genus" reg="Epipedobates">E.</tp:taxon-name-part><tp:taxon-name-part taxon-name-part-type="species" reg="boulengeri">boulengeri.</tp:taxon-name-part></tp:taxon-name></italic> The two species can be differentiated by the color (in life) of the blotch on the anteriodorsal side of the thigh and the color of the blotch on the dorsal side of the arm close to the axilla, which are both yellow to orange in <italic><tp:taxon-name><tp:taxon-name-part taxon-name-part-type="genus" reg="Epipedobates">E.</tp:taxon-name-part><tp:taxon-name-part taxon-name-part-type="species" reg="currulao">currulao</tp:taxon-name-part></tp:taxon-name></italic> and white to whitish yellow in <italic><tp:taxon-name><tp:taxon-name-part taxon-name-part-type="genus" reg="Epipedobates">E.</tp:taxon-name-part><tp:taxon-name-part taxon-name-part-type="species" reg="boulengeri">boulengeri</tp:taxon-name-part></tp:taxon-name></italic>. Some individuals of <italic><tp:taxon-name><tp:taxon-name-part taxon-name-part-type="genus" reg="Epipedobates">E.</tp:taxon-name-part><tp:taxon-name-part taxon-name-part-type="species" reg="currulao">currulao</tp:taxon-name-part></tp:taxon-name></italic> have diffuse yellow coloration along the lateral edge of the venter; this coloration has not been identified in any <italic><tp:taxon-name><tp:taxon-name-part taxon-name-part-type="genus" reg="Epipedobates">E.</tp:taxon-name-part><tp:taxon-name-part taxon-name-part-type="species" reg="boulengeri">boulengeri</tp:taxon-name-part></tp:taxon-name></italic> population to date. Compared to the Isla Gorgona <italic><tp:taxon-name><tp:taxon-name-part taxon-name-part-type="genus" reg="Epipedobates">E.</tp:taxon-name-part><tp:taxon-name-part taxon-name-part-type="species" reg="boulengeri">boulengeri</tp:taxon-name-part></tp:taxon-name></italic> population, <italic><tp:taxon-name><tp:taxon-name-part taxon-name-part-type="genus" reg="Epipedobates">E.</tp:taxon-name-part><tp:taxon-name-part taxon-name-part-type="species" reg="currulao">currulao</tp:taxon-name-part></tp:taxon-name></italic> has a much thinner oblique lateral stripe; however, this stripe is similar in morphology to the mainland population of <italic><tp:taxon-name><tp:taxon-name-part taxon-name-part-type="genus" reg="Epipedobates">E.</tp:taxon-name-part><tp:taxon-name-part taxon-name-part-type="species" reg="boulengeri">boulengeri.</tp:taxon-name-part></tp:taxon-name></italic> The mainland population of <italic><tp:taxon-name><tp:taxon-name-part taxon-name-part-type="genus" reg="Epipedobates">E.</tp:taxon-name-part><tp:taxon-name-part taxon-name-part-type="species" reg="boulengeri">boulengeri</tp:taxon-name-part></tp:taxon-name></italic> (based on images from Maragrícola) can be differentiated from <italic><tp:taxon-name><tp:taxon-name-part taxon-name-part-type="genus" reg="Epipedobates">E.</tp:taxon-name-part><tp:taxon-name-part taxon-name-part-type="species" reg="currulao">currulao</tp:taxon-name-part></tp:taxon-name></italic> by the size, shape, and color of the blotch on the anteriodorsal side of the thigh, which is large, yellow or orange, and clearly defined in <italic><tp:taxon-name><tp:taxon-name-part taxon-name-part-type="genus" reg="Epipedobates">E.</tp:taxon-name-part><tp:taxon-name-part taxon-name-part-type="species" reg="currulao">currulao</tp:taxon-name-part></tp:taxon-name></italic> but absent or diffuse and transparent or whitish copper in <italic><tp:taxon-name><tp:taxon-name-part taxon-name-part-type="genus" reg="Epipedobates">E.</tp:taxon-name-part><tp:taxon-name-part taxon-name-part-type="species" reg="boulengeri">boulengeri</tp:taxon-name-part></tp:taxon-name></italic> (Maragrícola). In addition, <italic><tp:taxon-name><tp:taxon-name-part taxon-name-part-type="genus" reg="Epipedobates">E.</tp:taxon-name-part><tp:taxon-name-part taxon-name-part-type="species" reg="currulao">currulao</tp:taxon-name-part></tp:taxon-name></italic> has advertisement calls with one call per series while <italic><tp:taxon-name><tp:taxon-name-part taxon-name-part-type="genus" reg="Epipedobates">E.</tp:taxon-name-part><tp:taxon-name-part taxon-name-part-type="species" reg="boulengeri">boulengeri</tp:taxon-name-part></tp:taxon-name></italic> has two or three calls (Isla Gorgona) or 3–6 calls per series (Maragrícola) (Table <xref ref-type="table" rid="T3">3</xref>).</p><p>Individuals of <italic><tp:taxon-name><tp:taxon-name-part taxon-name-part-type="genus" reg="Epipedobates">E.</tp:taxon-name-part><tp:taxon-name-part taxon-name-part-type="species" reg="narinensis">narinensis</tp:taxon-name-part></tp:taxon-name></italic> and <italic><tp:taxon-name><tp:taxon-name-part taxon-name-part-type="genus" reg="Epipedobates">E.</tp:taxon-name-part><tp:taxon-name-part taxon-name-part-type="species" reg="currulao">currulao</tp:taxon-name-part></tp:taxon-name></italic> can be differentiated by the dorsal color, which is olive-green in <italic><tp:taxon-name><tp:taxon-name-part taxon-name-part-type="genus" reg="Epipedobates">E.</tp:taxon-name-part><tp:taxon-name-part taxon-name-part-type="species" reg="narinensis">narinensis</tp:taxon-name-part></tp:taxon-name></italic> and dark brown in <italic><tp:taxon-name><tp:taxon-name-part taxon-name-part-type="genus" reg="Epipedobates">E.</tp:taxon-name-part><tp:taxon-name-part taxon-name-part-type="species" reg="currulao">currulao</tp:taxon-name-part></tp:taxon-name></italic>, the length of the oblique lateral line, which extends to the eye in <italic><tp:taxon-name><tp:taxon-name-part taxon-name-part-type="genus" reg="Epipedobates">E.</tp:taxon-name-part><tp:taxon-name-part taxon-name-part-type="species" reg="currulao">currulao</tp:taxon-name-part></tp:taxon-name></italic> but only extends to the mid-body in <italic><tp:taxon-name><tp:taxon-name-part taxon-name-part-type="genus" reg="Epipedobates">E.</tp:taxon-name-part><tp:taxon-name-part taxon-name-part-type="species" reg="narinensis">narinensis</tp:taxon-name-part></tp:taxon-name></italic>, the shape of the blotch on the anteriodorsal side of the thigh, which is clearly defined in <italic><tp:taxon-name><tp:taxon-name-part taxon-name-part-type="genus" reg="Epipedobates">E.</tp:taxon-name-part><tp:taxon-name-part taxon-name-part-type="species" reg="currulao">currulao</tp:taxon-name-part></tp:taxon-name></italic> but diffuse in <italic><tp:taxon-name><tp:taxon-name-part taxon-name-part-type="genus" reg="Epipedobates">E.</tp:taxon-name-part><tp:taxon-name-part taxon-name-part-type="species" reg="narinensis">narinensis</tp:taxon-name-part></tp:taxon-name></italic>, and the background color of the venter, which is yellowish to greenish in <italic><tp:taxon-name><tp:taxon-name-part taxon-name-part-type="genus" reg="Epipedobates">E.</tp:taxon-name-part><tp:taxon-name-part taxon-name-part-type="species" reg="narinensis">narinensis</tp:taxon-name-part></tp:taxon-name></italic> and pale blue to turquoise or white in <italic><tp:taxon-name><tp:taxon-name-part taxon-name-part-type="genus" reg="Epipedobates">E.</tp:taxon-name-part><tp:taxon-name-part taxon-name-part-type="species" reg="currulao">currulao</tp:taxon-name-part></tp:taxon-name></italic>. The structure of the advertisement call of the species also differs, where calls in <italic><tp:taxon-name><tp:taxon-name-part taxon-name-part-type="genus" reg="Epipedobates">E.</tp:taxon-name-part><tp:taxon-name-part taxon-name-part-type="species" reg="currulao">currulao</tp:taxon-name-part></tp:taxon-name></italic> occur one per series but 5–14 per series for <italic><tp:taxon-name><tp:taxon-name-part taxon-name-part-type="genus" reg="Epipedobates">E.</tp:taxon-name-part><tp:taxon-name-part taxon-name-part-type="species" reg="narinensis">narinensis</tp:taxon-name-part></tp:taxon-name></italic> (Table <xref ref-type="table" rid="T3">3</xref>).</p><p>Individuals of <tp:taxon-name><tp:taxon-name-part taxon-name-part-type="genus" reg="Epipedobates">E.</tp:taxon-name-part><tp:taxon-name-part taxon-name-part-type="uncertainty-rank">aff.</tp:taxon-name-part><tp:taxon-name-part taxon-name-part-type="species" reg="espinosai">espinosai</tp:taxon-name-part></tp:taxon-name> and <italic><tp:taxon-name><tp:taxon-name-part taxon-name-part-type="genus" reg="Epipedobates">E.</tp:taxon-name-part><tp:taxon-name-part taxon-name-part-type="species" reg="currulao">currulao</tp:taxon-name-part></tp:taxon-name></italic> can be differentiated by the length of fingers III and V, which are reduced in <italic><tp:taxon-name><tp:taxon-name-part taxon-name-part-type="genus" reg="Epipedobates">E.</tp:taxon-name-part><tp:taxon-name-part taxon-name-part-type="species" reg="currulao">currulao</tp:taxon-name-part></tp:taxon-name></italic> but not in <tp:taxon-name><tp:taxon-name-part taxon-name-part-type="genus" reg="Epipedobates">E.</tp:taxon-name-part><tp:taxon-name-part taxon-name-part-type="uncertainty-rank">aff.</tp:taxon-name-part><tp:taxon-name-part taxon-name-part-type="species" reg="espinosai">espinosai</tp:taxon-name-part></tp:taxon-name> (see Morphology in the Systematics section below). The oblique lateral line most often extends to the eye in <italic><tp:taxon-name><tp:taxon-name-part taxon-name-part-type="genus" reg="Epipedobates">E.</tp:taxon-name-part><tp:taxon-name-part taxon-name-part-type="species" reg="currulao">currulao</tp:taxon-name-part></tp:taxon-name></italic> but tends to end at the scapula in <tp:taxon-name><tp:taxon-name-part taxon-name-part-type="genus" reg="Epipedobates">E.</tp:taxon-name-part><tp:taxon-name-part taxon-name-part-type="uncertainty-rank">aff.</tp:taxon-name-part><tp:taxon-name-part taxon-name-part-type="species" reg="espinosai">espinosai</tp:taxon-name-part></tp:taxon-name>. The shape of the blotch on the anteriodorsal side of the thigh is clearly defined and yellow or orange in <italic><tp:taxon-name><tp:taxon-name-part taxon-name-part-type="genus" reg="Epipedobates">E.</tp:taxon-name-part><tp:taxon-name-part taxon-name-part-type="species" reg="currulao">currulao</tp:taxon-name-part></tp:taxon-name></italic> but absent or small and whitish blue in <tp:taxon-name><tp:taxon-name-part taxon-name-part-type="genus" reg="Epipedobates">E.</tp:taxon-name-part><tp:taxon-name-part taxon-name-part-type="uncertainty-rank">aff.</tp:taxon-name-part><tp:taxon-name-part taxon-name-part-type="species" reg="espinosai">espinosai</tp:taxon-name-part></tp:taxon-name>. The blotch on the dorsal side of the arm near the axilla is bright yellow or whitish yellow while the blotch is mostly absent or with diffuse copper or cream coloration in <tp:taxon-name><tp:taxon-name-part taxon-name-part-type="genus" reg="Epipedobates">E.</tp:taxon-name-part><tp:taxon-name-part taxon-name-part-type="uncertainty-rank">aff.</tp:taxon-name-part><tp:taxon-name-part taxon-name-part-type="species" reg="espinosai">espinosai</tp:taxon-name-part></tp:taxon-name>.</p><p>A summary of the morphological characters of <italic><tp:taxon-name><tp:taxon-name-part taxon-name-part-type="genus" reg="Epipedobates">E.</tp:taxon-name-part><tp:taxon-name-part taxon-name-part-type="species" reg="currulao">currulao</tp:taxon-name-part></tp:taxon-name></italic> sp. nov. compared to other <italic><tp:taxon-name><tp:taxon-name-part taxon-name-part-type="genus" reg="Epipedobates">Epipedobates</tp:taxon-name-part></tp:taxon-name></italic> species in Colombia is shown in Table <xref ref-type="table" rid="T3">3</xref>. Please see Suppl. material <xref ref-type="supplementary-material" rid="S4">4</xref> for morphological measurements of individuals and Suppl. material <xref ref-type="supplementary-material" rid="S5">5</xref> for more extensive notes on color variation within and among species.</p></tp:treatment-sec><tp:treatment-sec sec-type="description" id="SECID0EC3BI"><title>Description.</title><p><bold><italic>Coloration of holotype in life</italic></bold> (Fig. <xref ref-type="fig" rid="F2">2A–D</xref>). Dorsal surfaces dark brown with an oblique lateral stripe extending from the posterior region of the eye to the groin, with metallic orange-yellow coloration in anterior region becoming yellow towards the groin. Groin dark brownish black with a distinct yellow blotch continuing to the anteriodorsal surface of the thigh. Flanks black. Forelimb and hindlimb background dark brown with irregular dark brown spots. Anterior region of the upper arm with yellow blotch similar in color to thigh blotch. Supralabial stripe creamy white, extending from nares to axilla. Ventral surfaces turquoise blue with irregular black spots. Iris copper. Two elongated black spots in the gular region (Fig. <xref ref-type="fig" rid="F2">2C</xref>).</p><p><bold><italic>Coloration of holotype in preservative</italic></bold> (Fig. <xref ref-type="fig" rid="F2">2E–K</xref>; after two years of preservation in 70% ethanol). Dorsally black to dark brown, hind limbs dark brown. Lighter brown forelimbs with some dark brown spots. Dorsal blotches yellow in life on forelimbs and thighs become white in preservation. Ventrally pale white with irregular black to dark brown spots. Groin black. Dark gray oblique lateral line extending from the posterior region of the eye to the groin. Pale gray supralabial stripe running from the tip of the face to the axilla.</p><p><bold><italic>Coloration variation of type series and other populations in life</italic>.</bold> All individuals in the type series exhibit a uniform dark brown color on the dorsum (Suppl. material <xref ref-type="supplementary-material" rid="S3">3</xref>). The dorsum, head, thigh, and shanks feature a skin texture covered with small and scattered tubercles. Flanks and concealed surfaces of forelimbs and hindlimbs smooth and solid black. All individuals show an oblique lateral stripe that stretches from the posterior region of the eye to the groin and differs slightly among populations. In the Ladrilleros population (type locality), the oblique lateral stripe displays an orange-yellow color with indistinct edges and stretches from the front part of the groin to the eye and the canthus rostralis, gradually changing from yellow to a more brownish orange hue. In the Anchicayá population, the oblique lateral stripe takes on a yellowish hue and, in most (6/8) specimens, it tapers or fragments into patches, gradually disappearing before reaching the eye. In some individuals from Pianguita (3/5), the oblique lateral stripe exhibits regular interruptions along its entire length.</p><p>The groin region is characterized by a dark brown-black color, with a noticeable yellow blotch that extends to the front inner thigh (Suppl. material <xref ref-type="supplementary-material" rid="S3">3</xref>). Most individuals have a paracloacal spot similar in coloration, but smaller and more elongated, on the posterior dorsal surface of the thigh. In the Anchicayá population, these spots are present in only some individuals. Most individuals have a yellow blotch on the dorsal region of the arm that matches the color of the blotch on the anteriodorsal side of the thigh. All individuals exhibit a creamy white to pale turquoise blue upper labial stripe that is notably lighter than the oblique lateral stripe. In some cases, this stripe has a slight iridescent quality and extends from below the nostril to the axilla. Also, in certain individuals, it continues posteriorly as a vaguely defined ventrolateral stripe. The ventral surfaces of the throat, belly, and thighs exhibit a pale turquoise blue to white color with irregular black spots and patterns resembling worm-like lines (vermiculations). In males, the background coloration may be darkened by a diffuse gray pigment located just anterior to the pectoral region and the vocal sac. A few individuals display a diffuse yellowish coloration towards the outer edges of the belly. Full-page plates of images of four <italic><tp:taxon-name><tp:taxon-name-part taxon-name-part-type="genus" reg="Epipedobates">E.</tp:taxon-name-part><tp:taxon-name-part taxon-name-part-type="species" reg="currulao">currulao</tp:taxon-name-part></tp:taxon-name></italic> populations can be seen in the supplementary figures 4–6 of <xref ref-type="bibr" rid="B32">López-Hervas et al. (2024)</xref> and plates showing images of the type series described herein can be found in Suppl. material <xref ref-type="supplementary-material" rid="S3">3</xref>.</p></tp:treatment-sec><tp:treatment-sec sec-type="Vocalizations" id="SECID0EE5BI"><title>Vocalizations.</title><p>Calls of <italic><tp:taxon-name><tp:taxon-name-part taxon-name-part-type="genus" reg="Epipedobates">E.</tp:taxon-name-part><tp:taxon-name-part taxon-name-part-type="species" reg="currulao">currulao</tp:taxon-name-part></tp:taxon-name></italic> sp. nov. consisted of 22–122 pulses per call (mean = 73.98, SD = 18.77, <italic>n</italic> = 15), with a call duration of 0.67–3.88 s (mean = 2.21, SD = 0.54 s, <italic>n</italic> = 15). Pulse rate consisted of 26–39 pulses by second (mean = 34.89, SD = 2.07, <italic>n</italic> = 15), pulse duration of 0.009–0.028 (mean = 0.017, SD = 0.004 s, <italic>n</italic> = 15) and interpulse interval of 0.001–0.068 s (mean = 0.013, SD = 0.009 s, <italic>n</italic> = 15). Intercall interval ranges from 15.12–315.01 s (mean = 62.67, SD = 60.76 s, <italic>n</italic> = 15) (Table <xref ref-type="table" rid="T4">4</xref>). The peak frequency ranged between 4.98 and 5.46 kHz (mean = 5.23, SD = 0.11 kHz), and the frequency interquartile bandwidth between 0.21 and 0.67 kHz (mean = 0.35, SD = 0.87 kHz) (Table <xref ref-type="table" rid="T4">4</xref>). Calls are not frequency modulated. The amplitude of the first and last pulses is reduced by 7–10% compared to the rest of the pulses.</p></tp:treatment-sec><tp:treatment-sec sec-type="etymology" id="SECID0EJ6BI"><title>Etymology.</title><p>The specific epithet "<tp:taxon-name><tp:taxon-name-part taxon-name-part-type="genus" reg="Epipedobates"/><tp:taxon-name-part taxon-name-part-type="species" reg="currulao">currulao</tp:taxon-name-part></tp:taxon-name>" is a noun in apposition of masculine gender. It refers to the musical genre that originated on the southern Pacific coast of Colombia and Ecuador, where <italic><tp:taxon-name><tp:taxon-name-part taxon-name-part-type="genus" reg="Epipedobates">E.</tp:taxon-name-part><tp:taxon-name-part taxon-name-part-type="species" reg="currulao">currulao</tp:taxon-name-part></tp:taxon-name></italic> occurs and also contributes to the local soundscape. Currulao, also known as bambuco viejo, is an Afro-Colombian sounded practice that inspires dancing and transmits the happiness and cultural tradition of this region. It is a symbol of resilience in the face of racial and regional oppression (<xref ref-type="bibr" rid="B1">Abadía 1973</xref>; <xref ref-type="bibr" rid="B3">Aristizabal 2002</xref>; <xref ref-type="bibr" rid="B6">Birenbaum Quintero 2006</xref>, <xref ref-type="bibr" rid="B7">2019</xref>). We named this species in honor of, and as an homage to, this musical genre that represents the culture of the southern Colombian Pacific because: “la música, como la vida, no se pueden dejar perder”, which translates to “music, like life, cannot be allowed to be lost” (<xref ref-type="bibr" rid="B16">Cruz Hoyos 2016</xref>).</p></tp:treatment-sec><tp:treatment-sec sec-type="distribution" id="SECID0EXACI"><title>Distribution.</title><p><italic><tp:taxon-name><tp:taxon-name-part taxon-name-part-type="genus" reg="Epipedobates">Epipedobates</tp:taxon-name-part><tp:taxon-name-part taxon-name-part-type="species" reg="currulao">currulao</tp:taxon-name-part></tp:taxon-name></italic> sp. nov. occurs in the Department of Valle del Cauca in the Pacific lowlands of southwestern Colombia. These frogs inhabit lowland forests from 0–260 m. The type locality is Ladrilleros, Buenaventura, Valle del Cauca, Colombia. We also observed the species in areas close to the type locality including Corregimiento Pianguita and Corregimiento Juan Chaco (La Barra beach) in the municipality of Buenaventura. The distribution towards the western flank of the western mountain range is in the Vereda El Danubio, the upper basin of the Anchicayá River, Dagua, Valle del Cauca. If we assume that the coloration traits of the new species are consistent for all populations of this species, records from iNaturalist would extend the distribution of <italic><tp:taxon-name><tp:taxon-name-part taxon-name-part-type="genus" reg="Epipedobates">E.</tp:taxon-name-part><tp:taxon-name-part taxon-name-part-type="species" reg="currulao">currulao</tp:taxon-name-part></tp:taxon-name></italic> 194 km (132 km) straight line south to the municipality of Timbiquí, Cauca (see iNaturalist observations No. 135253843 and 85214439 and Fig. <xref ref-type="fig" rid="F1">1</xref>). Because individuals of this species were previously assigned to <italic><tp:taxon-name><tp:taxon-name-part taxon-name-part-type="genus" reg="Epipedobates">E.</tp:taxon-name-part><tp:taxon-name-part taxon-name-part-type="species" reg="boulengeri">boulengeri</tp:taxon-name-part></tp:taxon-name></italic>, we recommend further exploration and inspection of museum specimens to better understand the geographic distribution of this species.</p></tp:treatment-sec><tp:treatment-sec sec-type="ecology" id="SECID0ECCCI"><title>Ecology.</title><p><italic><tp:taxon-name><tp:taxon-name-part taxon-name-part-type="genus" reg="Epipedobates">Epipedobates</tp:taxon-name-part><tp:taxon-name-part taxon-name-part-type="species" reg="currulao">currulao</tp:taxon-name-part></tp:taxon-name></italic> sp. nov. is a terrestrial species found on the ground during the day in agroforestry areas, on the edges of secondary forests, or in small patches of disturbed secondary forest always near or within marshes and/or slow-flowing streams (Fig. <xref ref-type="fig" rid="F4">4</xref>). The species is also likely present in primary forest in the region. We observed individuals actively moving among the grass and leaf litter, or actively calling at the edges of water bodies. The type locality (Ladrilleros, Valle de Cauca, Colombia) includes tiny forest fragments among human dwellings. Usually, these areas are contaminated with garbage or agricultural residues (Fig. <xref ref-type="fig" rid="F4">4A–F</xref>). In Anchicayá, populations of <italic><tp:taxon-name><tp:taxon-name-part taxon-name-part-type="genus" reg="Epipedobates">E.</tp:taxon-name-part><tp:taxon-name-part taxon-name-part-type="species" reg="currulao">currulao</tp:taxon-name-part></tp:taxon-name></italic> are usually found along roadsides and forest edges, whenever small streams and leaf litter are present (Fig. <xref ref-type="fig" rid="F4">4G–J</xref>). We observed greater vocal activity during the morning and in the late afternoon than during warmer or sunnier parts of the day.</p><fig id="F4" position="float" orientation="portrait"><object-id xmlns:xlink="http://www.w3.org/1999/xlink" content-type="doi" xlink:type="simple">10.3897/zookeys.1226.123803.figure4</object-id><object-id xmlns:xlink="http://www.w3.org/1999/xlink" content-type="arpha" xlink:type="simple">DFB6D7C1-C968-5CAD-9169-618FCD0A1C80</object-id><label>Figure 4.</label><caption><p>Habitat structure of <italic><tp:taxon-name><tp:taxon-name-part taxon-name-part-type="genus" reg="Epipedobates">Epipedobates</tp:taxon-name-part><tp:taxon-name-part taxon-name-part-type="species" reg="currulao">currulao</tp:taxon-name-part></tp:taxon-name></italic> sp. nov. at two localities <bold>A–C</bold> images of the type locality at Ladrilleros, Buenaventura, Valle del Cauca, Colombia. Usually, this species is found on roadsides near streams formed by rainfall <bold>D–F</bold> at the type locality, we observed frogs in habitats contaminated with garbage or agricultural waste. Note the frog in F (red circle) <bold>G–J</bold> habitat characteristics in Anchicayá, Dagua, Valle del Cauca, Colombia. Images B, C, and E were taken by RDT, all others by MBC.</p></caption><graphic xmlns:xlink="http://www.w3.org/1999/xlink" xlink:href="zookeys-1226-139_article-123803__-g004.jpg" position="float" orientation="portrait" xlink:type="simple" id="oo_1243861.jpg"><uri content-type="original_file" xlink:type="simple">https://binary.pensoft.net/fig/1243861</uri></graphic></fig></tp:treatment-sec><tp:treatment-sec sec-type="conservation status" id="SECID0EIECI"><title>Conservation status.</title><p>The populations observed in the four localities (Ladrilleros, Pianguita, La Barra, and Anchicayá) are probably affected by housing construction, garbage, and agricultural waste as well as forest fragmentation and loss of habitat. We do not know if these populations have adapted to human disturbance or if they are remnants of the original distribution of the species, but congeners in Ecuador are abundant in highly modified habitats such as cacao and banana populations (although they are notably absent from African palm plantations; RDT pers. obs.). Although we consider that <italic><tp:taxon-name><tp:taxon-name-part taxon-name-part-type="genus" reg="Epipedobates">E.</tp:taxon-name-part><tp:taxon-name-part taxon-name-part-type="species" reg="currulao">currulao</tp:taxon-name-part></tp:taxon-name></italic> sp. nov. is moderately abundant at the type locality, as three of us (RDT, MBC, JCR) captured 17 individuals in an approximate area of 30 m<sup>2</sup> in four hours, we do not know their abundance in less disturbed habitats. Improving our understanding of its conservation status will require monitoring and explorations in potential localities in Cauca and Valle del Cauca, especially in protected areas close to the localities reported in this study.</p><p>Despite the lack of certainty regarding the distribution of <italic><tp:taxon-name><tp:taxon-name-part taxon-name-part-type="genus" reg="Epipedobates">E.</tp:taxon-name-part><tp:taxon-name-part taxon-name-part-type="species" reg="currulao">currulao</tp:taxon-name-part></tp:taxon-name></italic> sp. nov., its extent of occurrence is likely less than 20,000 km<sup>2</sup>. We know the species occurs in at least four localities (Ladrilleros, Anchicayá, Pianguita, and La Barra), with one more pending genetic validation (Timbiquí). The forests in the range of this species have been, and probably will continue to be, subject to strong deforestation pressures that reduce the quantity and quality of available habitat and increase its fragmentation. More data will be necessary to determine the <italic><tp:taxon-name><tp:taxon-name-part taxon-name-part-type="genus" reg="Epipedobates">E.</tp:taxon-name-part><tp:taxon-name-part taxon-name-part-type="species" reg="currulao">currulao</tp:taxon-name-part></tp:taxon-name></italic> sp. nov. categorization, but here we provide some recommendations. Under the precautionary attitude, we would recommend that it be categorized as Vulnerable (VU: B1a, biii; IUCN, 2024) based on B1, an Extent of occurrence (EOO) &lt; 20.000 km<sup>2</sup> (~ 3600 km<sup>2</sup> from Timbiquí to Ladrilleros) and (a) Severely fragmented OR Number of locations ≤ 10 and (b) Continuing decline observed, estimated, inferred or projected in any of: (iii) area, extent and/or quality of habitat. Under the evidentiary attitude, we would recommend that <italic><tp:taxon-name><tp:taxon-name-part taxon-name-part-type="genus" reg="Epipedobates">E.</tp:taxon-name-part><tp:taxon-name-part taxon-name-part-type="species" reg="currulao">currulao</tp:taxon-name-part></tp:taxon-name></italic> sp. nov. be categorized as Near Threatened, recognizing that more studies may reveal additional populations and expand its known range and population size. In addition, we observed this species within the Farallones de Cali National Natural Park, so there is at least one known population (Anchicayá) within a protected area. The distribution of <italic><tp:taxon-name><tp:taxon-name-part taxon-name-part-type="genus" reg="Epipedobates">E.</tp:taxon-name-part><tp:taxon-name-part taxon-name-part-type="species" reg="currulao">currulao</tp:taxon-name-part></tp:taxon-name></italic> sp. nov. is also very close to the Parque Nacional Natural Uramba Bahía Málaga. We are not aware of the presence of <italic><tp:taxon-name><tp:taxon-name-part taxon-name-part-type="genus" reg="Epipedobates">E.</tp:taxon-name-part><tp:taxon-name-part taxon-name-part-type="species" reg="currulao">currulao</tp:taxon-name-part></tp:taxon-name></italic> sp. nov. within the park, but this conservation area protects more than 47,000 ha of marine and coastal areas, so it is very likely that <italic><tp:taxon-name><tp:taxon-name-part taxon-name-part-type="genus" reg="Epipedobates">E.</tp:taxon-name-part><tp:taxon-name-part taxon-name-part-type="species" reg="currulao">currulao</tp:taxon-name-part></tp:taxon-name></italic> sp. nov. is found within the park. More research about this species’ distribution, ecological requirements, and population dynamics will help confidently assign it to a threat category.</p></tp:treatment-sec><tp:treatment-sec><!--Section generated to contain objects referenced in tp:taxon-treatment.--><fig id="F5" position="float" orientation="portrait"><object-id xmlns:xlink="http://www.w3.org/1999/xlink" content-type="doi" xlink:type="simple">10.3897/zookeys.1226.123803.figure5</object-id><object-id xmlns:xlink="http://www.w3.org/1999/xlink" content-type="arpha" xlink:type="simple">667A7399-8B42-5B25-891A-17CB135E84EA</object-id><label>Figure 5.</label><caption><p>Phylogenetic position and genetic distances of <italic><tp:taxon-name><tp:taxon-name-part taxon-name-part-type="genus" reg="Epipedobates">E.</tp:taxon-name-part><tp:taxon-name-part taxon-name-part-type="species" reg="currulao">currulao</tp:taxon-name-part></tp:taxon-name></italic> sp. nov. and other species of <italic><tp:taxon-name><tp:taxon-name-part taxon-name-part-type="genus" reg="Epipedobates">Epipedobates</tp:taxon-name-part></tp:taxon-name></italic><bold>A</bold> species-level maximum-likelihood phylogeny of <italic><tp:taxon-name><tp:taxon-name-part taxon-name-part-type="genus" reg="Epipedobates">Epipedobates</tp:taxon-name-part></tp:taxon-name></italic> estimated in IQ-TREE2 using two nuclear genes (<abbrev xmlns:xlink="http://www.w3.org/1999/xlink" xlink:title="bone morphogenetic protein 2" id="ABBRID0EVKCI" xlink:type="simple">BMP2</abbrev>, <abbrev xmlns:xlink="http://www.w3.org/1999/xlink" xlink:title="histone H3" id="ABBRID0EZKCI" xlink:type="simple">H3</abbrev>) and three mitochondrial gene fragments (CYTB, 12S–16S, <abbrev xmlns:xlink="http://www.w3.org/1999/xlink" xlink:title="mitochondrial control region" id="ABBRID0E4KCI" xlink:type="simple">CR</abbrev>) (see Supp. material S2 for full phylogeny). Node support values from 10,000 ultrafast bootstrap replicates indicated strong support of <italic><tp:taxon-name><tp:taxon-name-part taxon-name-part-type="genus" reg="Epipedobates">E.</tp:taxon-name-part><tp:taxon-name-part taxon-name-part-type="species" reg="currulao">currulao</tp:taxon-name-part></tp:taxon-name></italic> sp. nov. as the sister species of <italic><tp:taxon-name><tp:taxon-name-part taxon-name-part-type="genus" reg="Epipedobates">E.</tp:taxon-name-part><tp:taxon-name-part taxon-name-part-type="species" reg="narinensis">narinensis</tp:taxon-name-part></tp:taxon-name></italic><bold>B</bold> matrix of mean pairwise p-distances within and among species of <italic><tp:taxon-name><tp:taxon-name-part taxon-name-part-type="genus" reg="Epipedobates">Epipedobates</tp:taxon-name-part></tp:taxon-name></italic>. The lower triangle distances are based on CYTB and the upper triangle distances are from 12S–16S. Abbreviations: <tp:taxon-name><tp:taxon-name-part taxon-name-part-type="genus" reg="Epipedobates"/><tp:taxon-name-part taxon-name-part-type="species" reg="cur">cur</tp:taxon-name-part></tp:taxon-name>, <italic><tp:taxon-name><tp:taxon-name-part taxon-name-part-type="genus" reg="Epipedobates">E.</tp:taxon-name-part><tp:taxon-name-part taxon-name-part-type="species" reg="currulao">currulao</tp:taxon-name-part></tp:taxon-name></italic> sp. nov.; nar, <italic><tp:taxon-name><tp:taxon-name-part taxon-name-part-type="genus" reg="Epipedobates">E.</tp:taxon-name-part><tp:taxon-name-part taxon-name-part-type="species" reg="narinensis">narinensis</tp:taxon-name-part></tp:taxon-name></italic>; bouN, <italic><tp:taxon-name><tp:taxon-name-part taxon-name-part-type="genus" reg="Epipedobates">E.</tp:taxon-name-part><tp:taxon-name-part taxon-name-part-type="species" reg="boulengeri">boulengeri</tp:taxon-name-part></tp:taxon-name></italic> (Nariño, Colombia); bouG, <italic><tp:taxon-name><tp:taxon-name-part taxon-name-part-type="genus" reg="Epipedobates">E.</tp:taxon-name-part><tp:taxon-name-part taxon-name-part-type="species" reg="boulengeri">boulengeri</tp:taxon-name-part></tp:taxon-name></italic> (Isla Gorgona, Cauca, Colombia); aesp, <tp:taxon-name><tp:taxon-name-part taxon-name-part-type="genus" reg="Epipedobates">E.</tp:taxon-name-part><tp:taxon-name-part taxon-name-part-type="uncertainty-rank">aff.</tp:taxon-name-part><tp:taxon-name-part taxon-name-part-type="species" reg="espinosai">espinosai</tp:taxon-name-part></tp:taxon-name>; esp, <italic><tp:taxon-name><tp:taxon-name-part taxon-name-part-type="genus" reg="Epipedobates">E.</tp:taxon-name-part><tp:taxon-name-part taxon-name-part-type="species" reg="espinosai">espinosai</tp:taxon-name-part></tp:taxon-name></italic>; tri, <italic><tp:taxon-name><tp:taxon-name-part taxon-name-part-type="genus" reg="Epipedobates">E.</tp:taxon-name-part><tp:taxon-name-part taxon-name-part-type="species" reg="tricolor">tricolor</tp:taxon-name-part></tp:taxon-name></italic>; mac, <italic><tp:taxon-name><tp:taxon-name-part taxon-name-part-type="genus" reg="Epipedobates">E.</tp:taxon-name-part><tp:taxon-name-part taxon-name-part-type="species" reg="machalilla">machalilla</tp:taxon-name-part></tp:taxon-name></italic>; ant, <italic><tp:taxon-name><tp:taxon-name-part taxon-name-part-type="genus" reg="Epipedobates">E.</tp:taxon-name-part><tp:taxon-name-part taxon-name-part-type="species" reg="anthonyi">anthonyi</tp:taxon-name-part></tp:taxon-name></italic>. See Supp. material 6 for full phylogeny.</p></caption><graphic xmlns:xlink="http://www.w3.org/1999/xlink" xlink:href="zookeys-1226-139_article-123803__-g005.jpg" position="float" orientation="portrait" xlink:type="simple" id="oo_1243862.jpg"><uri content-type="original_file" xlink:type="simple">https://binary.pensoft.net/fig/1243862</uri></graphic></fig><fig id="F6" position="float" orientation="portrait"><object-id xmlns:xlink="http://www.w3.org/1999/xlink" content-type="doi" xlink:type="simple">10.3897/zookeys.1226.123803.figure6</object-id><object-id xmlns:xlink="http://www.w3.org/1999/xlink" content-type="arpha" xlink:type="simple">4648858C-F4A3-5C9A-AEB1-560D13462DAF</object-id><label>Figure 6.</label><caption><p>Comparisons of <abbrev xmlns:xlink="http://www.w3.org/1999/xlink" xlink:title="Snout-vent-length" id="ABBRID0ETZCI" xlink:type="simple">SVL</abbrev> and advertisement call traits between <italic><tp:taxon-name><tp:taxon-name-part taxon-name-part-type="genus" reg="Epipedobates">E.</tp:taxon-name-part><tp:taxon-name-part taxon-name-part-type="species" reg="currulao">currulao</tp:taxon-name-part></tp:taxon-name></italic> sp. nov. and other species of <tp:taxon-name><tp:taxon-name-part taxon-name-part-type="genus" reg="Epipedobates">Epipedobates</tp:taxon-name-part></tp:taxon-name> found in Colombia <bold>A</bold> snout-vent length (<abbrev xmlns:xlink="http://www.w3.org/1999/xlink" xlink:title="Snout-vent-length" id="ABBRID0EK1CI" xlink:type="simple">SVL</abbrev>) <bold>B</bold> peak frequency <bold>C</bold> call duration <bold>D</bold> number of pulses per call. Abbreviations: <tp:taxon-name><tp:taxon-name-part taxon-name-part-type="genus" reg="Epipedobates">E.</tp:taxon-name-part><tp:taxon-name-part taxon-name-part-type="species" reg="bou">bou</tp:taxon-name-part></tp:taxon-name> - Gor, <italic><tp:taxon-name><tp:taxon-name-part taxon-name-part-type="genus" reg="Epipedobates">E.</tp:taxon-name-part><tp:taxon-name-part taxon-name-part-type="species" reg="boulengeri">boulengeri</tp:taxon-name-part></tp:taxon-name></italic> - Gorgona; <tp:taxon-name><tp:taxon-name-part taxon-name-part-type="genus" reg="Epipedobates">E.</tp:taxon-name-part><tp:taxon-name-part taxon-name-part-type="species" reg="bou">bou</tp:taxon-name-part></tp:taxon-name> - Nar, <italic><tp:taxon-name><tp:taxon-name-part taxon-name-part-type="genus" reg="Epipedobates">E.</tp:taxon-name-part><tp:taxon-name-part taxon-name-part-type="species" reg="boulengeri">boulengeri</tp:taxon-name-part></tp:taxon-name></italic> - Nariño; <tp:taxon-name><tp:taxon-name-part taxon-name-part-type="genus" reg="Epipedobates">E.</tp:taxon-name-part></tp:taxon-name> nar, <italic><tp:taxon-name><tp:taxon-name-part taxon-name-part-type="genus" reg="Epipedobates">E.</tp:taxon-name-part><tp:taxon-name-part taxon-name-part-type="species" reg="narinensis">narinensis</tp:taxon-name-part></tp:taxon-name></italic>; and <italic><tp:taxon-name><tp:taxon-name-part taxon-name-part-type="genus" reg="Epipedobates">E.</tp:taxon-name-part><tp:taxon-name-part taxon-name-part-type="species" reg="cur">cur</tp:taxon-name-part></tp:taxon-name></italic> sp. nov., <italic><tp:taxon-name><tp:taxon-name-part taxon-name-part-type="genus" reg="Epipedobates">E.</tp:taxon-name-part><tp:taxon-name-part taxon-name-part-type="species" reg="currulao">currulao</tp:taxon-name-part></tp:taxon-name></italic> sp. nov. Black points represent raw data, the horizontal bar shows the mean, the shaded diagram is a smoothed density curve showing the full data distribution, and the rectangle represents the uncertainty around the mean using a 95% Bayesian highest density interval.</p></caption><graphic xmlns:xlink="http://www.w3.org/1999/xlink" xlink:href="zookeys-1226-139_article-123803__-g006.jpg" position="float" orientation="portrait" xlink:type="simple" id="oo_1243863.jpg"><uri content-type="original_file" xlink:type="simple">https://binary.pensoft.net/fig/1243863</uri></graphic></fig><fig id="F7" position="float" orientation="portrait"><object-id xmlns:xlink="http://www.w3.org/1999/xlink" content-type="doi" xlink:type="simple">10.3897/zookeys.1226.123803.figure7</object-id><object-id xmlns:xlink="http://www.w3.org/1999/xlink" content-type="arpha" xlink:type="simple">79D079A2-E2DD-5970-8BA6-475AA137834C</object-id><label>Figure 7.</label><caption><p>Vocalizations in <italic><tp:taxon-name><tp:taxon-name-part taxon-name-part-type="genus" reg="Epipedobates">E.</tp:taxon-name-part><tp:taxon-name-part taxon-name-part-type="species" reg="currulao">currulao</tp:taxon-name-part></tp:taxon-name></italic> sp. nov. and other species of <italic><tp:taxon-name><tp:taxon-name-part taxon-name-part-type="genus" reg="Epipedobates">Epipedobates</tp:taxon-name-part></tp:taxon-name></italic>. Spectrograms (above) and oscillograms (below) showing general aspects of the structure of one spontaneous advertisement call for one male of <bold>A</bold><italic><tp:taxon-name><tp:taxon-name-part taxon-name-part-type="genus" reg="Epipedobates">E.</tp:taxon-name-part><tp:taxon-name-part taxon-name-part-type="species" reg="currulao">currulao</tp:taxon-name-part></tp:taxon-name></italic> sp. nov. of Ladrilleros, Valle del Cauca <bold>B</bold><italic><tp:taxon-name><tp:taxon-name-part taxon-name-part-type="genus" reg="Epipedobates">E.</tp:taxon-name-part><tp:taxon-name-part taxon-name-part-type="species" reg="narinensis">narinensis</tp:taxon-name-part></tp:taxon-name></italic> of Biotopo, Nariño <bold>C</bold><italic><tp:taxon-name><tp:taxon-name-part taxon-name-part-type="genus" reg="Epipedobates">E.</tp:taxon-name-part><tp:taxon-name-part taxon-name-part-type="species" reg="boulengeri">boulengeri</tp:taxon-name-part></tp:taxon-name></italic>-Gorgona (type locality) and <bold>D</bold><italic><tp:taxon-name><tp:taxon-name-part taxon-name-part-type="genus" reg="Epipedobates">E.</tp:taxon-name-part><tp:taxon-name-part taxon-name-part-type="species" reg="boulengeri">boulengeri</tp:taxon-name-part></tp:taxon-name></italic>-Nariño of Maragrícola, Nariño <bold>E</bold> spectrograms and oscillograms showing general aspects of the structure of one courtship call of <italic><tp:taxon-name><tp:taxon-name-part taxon-name-part-type="genus" reg="Epipedobates">E.</tp:taxon-name-part><tp:taxon-name-part taxon-name-part-type="species" reg="currulao">currulao</tp:taxon-name-part></tp:taxon-name></italic> sp. nov. of Ladrilleros, Valle del Cauca <bold>F</bold> comparison of one advertisement call between <italic><tp:taxon-name><tp:taxon-name-part taxon-name-part-type="genus" reg="Epipedobates">E.</tp:taxon-name-part><tp:taxon-name-part taxon-name-part-type="species" reg="currulao">currulao</tp:taxon-name-part></tp:taxon-name></italic> sp. nov. and other species of <italic><tp:taxon-name><tp:taxon-name-part taxon-name-part-type="genus" reg="Epipedobates">Epipedobates</tp:taxon-name-part></tp:taxon-name> found in Colombia</italic>. Abbreviations: <italic><tp:taxon-name><tp:taxon-name-part taxon-name-part-type="genus" reg="Epipedobates">E.</tp:taxon-name-part><tp:taxon-name-part taxon-name-part-type="species" reg="bou">bou</tp:taxon-name-part></tp:taxon-name></italic> - Gor: <italic><tp:taxon-name><tp:taxon-name-part taxon-name-part-type="genus" reg="Epipedobates">E.</tp:taxon-name-part><tp:taxon-name-part taxon-name-part-type="species" reg="boulengeri">boulengeri</tp:taxon-name-part></tp:taxon-name></italic> - Gorgona, <italic><tp:taxon-name><tp:taxon-name-part taxon-name-part-type="genus" reg="Epipedobates">E.</tp:taxon-name-part><tp:taxon-name-part taxon-name-part-type="species" reg="bou">bou</tp:taxon-name-part></tp:taxon-name></italic> - Nar: <italic><tp:taxon-name><tp:taxon-name-part taxon-name-part-type="genus" reg="Epipedobates">E.</tp:taxon-name-part><tp:taxon-name-part taxon-name-part-type="species" reg="boulengeri">boulengeri</tp:taxon-name-part></tp:taxon-name></italic> - Nariño, <tp:taxon-name><tp:taxon-name-part taxon-name-part-type="genus" reg="Epipedobates">E.</tp:taxon-name-part></tp:taxon-name> nar: <italic><tp:taxon-name><tp:taxon-name-part taxon-name-part-type="genus" reg="Epipedobates">E.</tp:taxon-name-part><tp:taxon-name-part taxon-name-part-type="species" reg="narinensis">narinensis</tp:taxon-name-part></tp:taxon-name></italic> and <italic><tp:taxon-name><tp:taxon-name-part taxon-name-part-type="genus" reg="Epipedobates">E.</tp:taxon-name-part><tp:taxon-name-part taxon-name-part-type="species" reg="cur">cur</tp:taxon-name-part></tp:taxon-name></italic> sp. nov.: <italic><tp:taxon-name><tp:taxon-name-part taxon-name-part-type="genus" reg="Epipedobates">E.</tp:taxon-name-part><tp:taxon-name-part taxon-name-part-type="species" reg="currulao">currulao</tp:taxon-name-part></tp:taxon-name></italic> sp. nov. Fast Fourier Transform-FFT = 256, overlap = 90%.</p></caption><graphic xmlns:xlink="http://www.w3.org/1999/xlink" xlink:href="zookeys-1226-139_article-123803__-g007.jpg" position="float" orientation="portrait" xlink:type="simple" id="oo_1243864.jpg"><uri content-type="original_file" xlink:type="simple">https://binary.pensoft.net/fig/1243864</uri></graphic></fig><fig id="F8" position="float" orientation="portrait"><object-id xmlns:xlink="http://www.w3.org/1999/xlink" content-type="doi" xlink:type="simple">10.3897/zookeys.1226.123803.figure8</object-id><object-id xmlns:xlink="http://www.w3.org/1999/xlink" content-type="arpha" xlink:type="simple">28CA7ED4-B6E7-5C8C-9A21-E49F746AD991</object-id><label>Figure 8.</label><caption><p>Differences in the acoustic parameters of <italic><tp:taxon-name><tp:taxon-name-part taxon-name-part-type="genus" reg="Epipedobates">E.</tp:taxon-name-part><tp:taxon-name-part taxon-name-part-type="species" reg="currulao">currulao</tp:taxon-name-part></tp:taxon-name></italic> sp. nov. compared to other species of <italic><tp:taxon-name><tp:taxon-name-part taxon-name-part-type="genus" reg="Epipedobates">Epipedobates</tp:taxon-name-part></tp:taxon-name> found in Colombia</italic><bold>A</bold> the relative contribution of each acoustic variable to the first five principal components obtained in the Principal Component Analysis. The absolute value of each contribution is represented according to the size of the circle, while blue and red colors show positive and negative contributions, respectively <bold>B</bold> a Linear Discriminant Analysis using PCs as input indicates <italic><tp:taxon-name><tp:taxon-name-part taxon-name-part-type="genus" reg="Epipedobates">E.</tp:taxon-name-part><tp:taxon-name-part taxon-name-part-type="species" reg="currulao">currulao</tp:taxon-name-part></tp:taxon-name></italic> can be differentiated from other species based on their advertisement calls, particularly regarding call duration and number of pulses (PC1 loads positively on LD1). Dots indicate the individuals, color indicates the species, and ellipses indicate the 95% confidence intervals for LDA data points.</p></caption><graphic xmlns:xlink="http://www.w3.org/1999/xlink" xlink:href="zookeys-1226-139_article-123803__-g008.jpg" position="float" orientation="portrait" xlink:type="simple" id="oo_1243865.jpg"><uri content-type="original_file" xlink:type="simple">https://binary.pensoft.net/fig/1243865</uri></graphic></fig><supplementary-material xmlns:xlink="http://www.w3.org/1999/xlink" id="S3" position="float" orientation="portrait" xlink:type="simple"><object-id content-type="doi" xlink:type="simple">10.3897/zookeys.1226.123803.suppl3</object-id><object-id content-type="arpha" xlink:type="simple">071AABB1-3E4A-5105-AE4F-DF6565AA4081</object-id><label>Supplementary material 3</label><caption><p>Lateral, dorsal, and ventral images of the type series of <italic><tp:taxon-name><tp:taxon-name-part taxon-name-part-type="genus" reg="Epipedobates">Epipedobates</tp:taxon-name-part><tp:taxon-name-part taxon-name-part-type="species" reg="currulao">currulao</tp:taxon-name-part></tp:taxon-name></italic></p></caption><statement content-type="dataType"><label>Data type</label><p>pdf</p></statement><media xlink:href="zookeys-1226-139_article-123803__-s003.pdf" mimetype="application" mime-subtype="pdf" position="float" orientation="portrait" xlink:type="simple" id="oo_1243868.pdf"><uri content-type="original_file" xlink:type="simple">https://binary.pensoft.net/file/1243868</uri></media><permissions><license xlink:type="simple"><license-p>This dataset is made available under the Open Database License (http://opendatacommons.org/licenses/odbl/1.0/). The Open Database License (ODbL) is a license agreement intended to allow users to freely share, modify, and use this Dataset while maintaining this same freedom for others, provided that the original source and author(s) are credited.</license-p></license></permissions><attrib specific-use="authors">Mileidy Betancourth-Cundar, Juan Camilo Ríos-Orjuela, Andrew J. Crawford, David C. Cannatella, Rebecca D. Tarvin</attrib></supplementary-material><supplementary-material xmlns:xlink="http://www.w3.org/1999/xlink" id="S4" position="float" orientation="portrait" xlink:type="simple"><object-id content-type="doi" xlink:type="simple">10.3897/zookeys.1226.123803.suppl4</object-id><object-id content-type="arpha" xlink:type="simple">7227B486-201B-5159-BA88-C8437B376881</object-id><label>Supplementary material 4</label><caption><p>Morphological measurements per individual in mm</p></caption><statement content-type="dataType"><label>Data type</label><p>xlsx</p></statement><media xlink:href="zookeys-1226-139_article-123803__-s004.xlsx" mimetype="application" mime-subtype="vnd.openxmlformats-officedocument.spreadsheetml.sheet" position="float" orientation="portrait" xlink:type="simple" id="oo_1243869.xlsx"><uri content-type="original_file" xlink:type="simple">https://binary.pensoft.net/file/1243869</uri></media><permissions><license xlink:type="simple"><license-p>This dataset is made available under the Open Database License (http://opendatacommons.org/licenses/odbl/1.0/). The Open Database License (ODbL) is a license agreement intended to allow users to freely share, modify, and use this Dataset while maintaining this same freedom for others, provided that the original source and author(s) are credited.</license-p></license></permissions><attrib specific-use="authors">Mileidy Betancourth-Cundar, Juan Camilo Ríos-Orjuela, Andrew J. Crawford, David C. Cannatella, Rebecca D. Tarvin</attrib></supplementary-material><supplementary-material xmlns:xlink="http://www.w3.org/1999/xlink" id="S5" position="float" orientation="portrait" xlink:type="simple"><object-id content-type="doi" xlink:type="simple">10.3897/zookeys.1226.123803.suppl5</object-id><object-id content-type="arpha" xlink:type="simple">8D76C2C2-7500-52C2-81D2-5F2001AC5BDD</object-id><label>Supplementary material 5</label><caption><p>Detailed comparisons of coloration across <italic><tp:taxon-name><tp:taxon-name-part taxon-name-part-type="genus" reg="Epipedobates">Epipedobates</tp:taxon-name-part></tp:taxon-name></italic> species based on Suppl. material <xref ref-type="supplementary-material" rid="S3">3</xref> and images from <xref ref-type="bibr" rid="B32">López-Hervas et al. (2024)</xref></p></caption><statement content-type="dataType"><label>Data type</label><p>xlsx</p></statement><media xlink:href="zookeys-1226-139_article-123803__-s005.xlsx" mimetype="application" mime-subtype="vnd.openxmlformats-officedocument.spreadsheetml.sheet" position="float" orientation="portrait" xlink:type="simple" id="oo_1243870.xlsx"><uri content-type="original_file" xlink:type="simple">https://binary.pensoft.net/file/1243870</uri></media><permissions><license xlink:type="simple"><license-p>This dataset is made available under the Open Database License (http://opendatacommons.org/licenses/odbl/1.0/). The Open Database License (ODbL) is a license agreement intended to allow users to freely share, modify, and use this Dataset while maintaining this same freedom for others, provided that the original source and author(s) are credited.</license-p></license></permissions><attrib specific-use="authors">Mileidy Betancourth-Cundar, Juan Camilo Ríos-Orjuela, Andrew J. Crawford, David C. Cannatella, Rebecca D. Tarvin</attrib></supplementary-material><fig id="F1" position="float" orientation="portrait"><object-id xmlns:xlink="http://www.w3.org/1999/xlink" content-type="doi" xlink:type="simple">10.3897/zookeys.1226.123803.figure1</object-id><object-id xmlns:xlink="http://www.w3.org/1999/xlink" content-type="arpha" xlink:type="simple">6D723F7A-9A38-57DD-8E16-2223AFFC1089</object-id><label>Figure 1.</label><caption><p>Map of research area. The southern half of the Pacific lowlands of Colombia, part of the Chocó biogeographical region, hosts at least three species of <italic><tp:taxon-name><tp:taxon-name-part taxon-name-part-type="genus" reg="Epipedobates">Epipedobates</tp:taxon-name-part></tp:taxon-name></italic>. One individual of <tp:taxon-name><tp:taxon-name-part taxon-name-part-type="genus" reg="Epipedobates">Epipedobates</tp:taxon-name-part><tp:taxon-name-part taxon-name-part-type="uncertainty-rank">aff.</tp:taxon-name-part><tp:taxon-name-part taxon-name-part-type="species" reg="espinosai">espinosai</tp:taxon-name-part></tp:taxon-name> was found at La Nutria (not pictured). Photograph of the frog from Timbiquí (Fundación ProAves y la Reserva Ranita Terribilis) was obtained from iNaturalist (observation No. 135253843); other images were taken by the authors.</p></caption><graphic xmlns:xlink="http://www.w3.org/1999/xlink" xlink:href="zookeys-1226-139_article-123803__-g001.jpg" position="float" orientation="portrait" xlink:type="simple" id="oo_1243858.jpg"><uri content-type="original_file" xlink:type="simple">https://binary.pensoft.net/fig/1243858</uri></graphic></fig></tp:treatment-sec><ref-list><ref id="B53"><mixed-citation xmlns:xlink="http://www.w3.org/1999/xlink" xlink:type="simple"><person-group><name name-style="western"><surname>Silverstone</surname><given-names>PA</given-names></name></person-group> (<year>1976</year>) A revision of the poison-arrow frogs of the genus <italic><tp:taxon-name><tp:taxon-name-part taxon-name-part-type="genus">Phyllobates</tp:taxon-name-part></tp:taxon-name></italic> Bibron in Sagra Natural History Museum of Los Angeles County Science Bulletin 27: 1–53.</mixed-citation></ref><ref id="B33"><mixed-citation xmlns:xlink="http://www.w3.org/1999/xlink" xlink:type="simple"><person-group><name name-style="western"><surname>Lötters</surname><given-names>S</given-names></name><name name-style="western"><surname>Reichle</surname><given-names>S</given-names></name><name name-style="western"><surname>Jungfer</surname><given-names>K-H</given-names></name></person-group> (<year>2003</year>) <article-title>Advertisement calls of Neotropical poison frogs (<tp:taxon-name><tp:taxon-name-part taxon-name-part-type="class">Amphibia</tp:taxon-name-part></tp:taxon-name>: <tp:taxon-name><tp:taxon-name-part taxon-name-part-type="family">Dendrobatidae</tp:taxon-name-part></tp:taxon-name>) of the genera <italic><tp:taxon-name><tp:taxon-name-part taxon-name-part-type="genus">Colostethus</tp:taxon-name-part></tp:taxon-name></italic>, <italic><tp:taxon-name><tp:taxon-name-part taxon-name-part-type="genus">Dendrobates</tp:taxon-name-part></tp:taxon-name></italic> and <italic><tp:taxon-name><tp:taxon-name-part taxon-name-part-type="genus">Epipedobates</tp:taxon-name-part></tp:taxon-name></italic>, with notes on dendrobatid call classification.</article-title><source>Journal of Natural History</source><volume>37</volume>(<issue>15</issue>): <fpage>1899</fpage>–<lpage>1911</lpage>. <ext-link xlink:href="10.1080/00222930110089157" ext-link-type="doi" xlink:type="simple">https://doi.org/10.1080/00222930110089157</ext-link></mixed-citation></ref><ref id="B56"><mixed-citation xmlns:xlink="http://www.w3.org/1999/xlink" xlink:type="simple"><person-group><name name-style="western"><surname>Vargas-S</surname><given-names>F</given-names></name><name name-style="western"><surname>Bolaños-L</surname><given-names>ME</given-names></name></person-group> (<year>1999</year>) Anfibios y reptiles en hábitats perturbados de selva lluviosa Tropical en el Bajo Anchicayá, Pacífico Colombiano. Revista Academia Ciencias Exactas, Físicas y Naturales 23 (Suplemento Especial), 499–511.</mixed-citation></ref><ref id="B11"><mixed-citation xmlns:xlink="http://www.w3.org/1999/xlink" xlink:type="simple"><person-group><name name-style="western"><surname>Castro-Herrera</surname><given-names>F</given-names></name><name name-style="western"><surname>Vargas-Salinas</surname><given-names>F</given-names></name></person-group> (<year>2008</year>) <article-title>Anfibios y reptiles en el departamento del Valle del Cauca, Colombia.</article-title><source>Biota Colombiana</source><volume>9</volume>(<issue>2</issue>): <fpage>251</fpage>–<lpage>277</lpage>. <ext-link xlink:href="https://revistas.humboldt.org.co/index.php/biota/article/view/203/202" ext-link-type="uri" xlink:type="simple">https://revistas.humboldt.org.co/index.php/biota/article/view/203/202</ext-link></mixed-citation></ref><ref id="B35"><mixed-citation xmlns:xlink="http://www.w3.org/1999/xlink" xlink:type="simple"><person-group><name name-style="western"><surname>Lynch</surname><given-names>JD</given-names></name><name name-style="western"><surname>Suárez-Mayorga</surname><given-names>AM</given-names></name></person-group> (<year>2004</year>) <article-title>Catálogo de anfibios en el Chocó Biogeográfico.</article-title> In: <person-group><name name-style="western"><surname>Rangel</surname><given-names>JO</given-names></name></person-group> (<role>Ed.</role>) <issue-title>Colombia Diversidad Biótica IV.</issue-title><source>El Chocó Biogeográfico. Universidad Nacional de Colombia, Bogotá, D.C.</source>, <fpage>654</fpage>–<lpage>668</lpage>.</mixed-citation></ref><ref id="B34"><mixed-citation xmlns:xlink="http://www.w3.org/1999/xlink" xlink:type="simple"><person-group><name name-style="western"><surname>Lötters</surname><given-names>S</given-names></name><name name-style="western"><surname>Jungfer</surname><given-names>KH</given-names></name><name name-style="western"><surname>Henkel</surname><given-names>FW</given-names></name><name name-style="western"><surname>Schmidt</surname><given-names>W</given-names></name></person-group> (<year>2007</year>) <source>Poison Frogs.</source><publisher-name>Biology</publisher-name>, <publisher-loc>Species Captive Maintenance. Frankfurt am Main: Edition Chimaira</publisher-loc>, <size units="page">668 pp</size>.</mixed-citation></ref><ref id="B32"><mixed-citation xmlns:xlink="http://www.w3.org/1999/xlink" xlink:type="simple"><person-group><name name-style="western"><surname>López-Hervas</surname><given-names>K</given-names></name><name name-style="western"><surname>Santos</surname><given-names>JC</given-names></name><name name-style="western"><surname>Ron</surname><given-names>SR</given-names></name><name name-style="western"><surname>Betancourth-Cundar</surname><given-names>M</given-names></name><name name-style="western"><surname>Cannatella</surname><given-names>DC</given-names></name><name name-style="western"><surname>Tarvin</surname><given-names>RD</given-names></name></person-group> (<year>2024</year>) Deep divergences among inconspicuously colored clades of <italic><tp:taxon-name><tp:taxon-name-part taxon-name-part-type="genus">Epipedobates</tp:taxon-name-part></tp:taxon-name></italic> poison frogs. Molecular Phylogenetics and Evolution 195: 108065. <ext-link xlink:href="10.1016/j.ympev.2024.108065" ext-link-type="doi" xlink:type="simple">https://doi.org/10.1016/j.ympev.2024.108065</ext-link></mixed-citation></ref><ref id="B1"><mixed-citation xmlns:xlink="http://www.w3.org/1999/xlink" xlink:type="simple"><person-group><name name-style="western"><surname>Abadía</surname><given-names>G</given-names></name></person-group> (<year>1973</year>) <source>La música folklórica colombiana.</source><publisher-name>Universidad Nacional de Colombia</publisher-name>, <publisher-loc>Dirección de Divulgación Cultural, Bogotá D.C.- Colombia</publisher-loc>, <size units="page">158 pp</size>.</mixed-citation></ref><ref id="B3"><mixed-citation xmlns:xlink="http://www.w3.org/1999/xlink" xlink:type="simple"><person-group><name name-style="western"><surname>Aristizabal</surname><given-names>M</given-names></name></person-group> (<year>2002</year>) El festival del Currulao en Tumaco: Dinámicas culturales y construcción de identidad étnica en el litoral pacífico colombiano. Master Thesis, Universidad del Valle, Valle del Cauca, Colombia.</mixed-citation></ref><ref id="B6"><mixed-citation xmlns:xlink="http://www.w3.org/1999/xlink" xlink:type="simple"><person-group><name name-style="western"><surname>Birenbaum Quintero</surname><given-names>M</given-names></name></person-group> (<year>2006</year>) <article-title>“La música pacífica” al Pacífico violento: Música, multiculturalismo y marginalización en el Pacífico negro colombiano. Trans.</article-title><source>Revista Transcultural de Música</source><volume>10</volume>: <fpage>1</fpage>–<lpage>32</lpage>. <ext-link xlink:href="https://www.redalyc.org/pdf/822/82201002.pdf" ext-link-type="uri" xlink:type="simple">https://www.redalyc.org/pdf/822/82201002.pdf</ext-link></mixed-citation></ref><ref id="B7"><mixed-citation xmlns:xlink="http://www.w3.org/1999/xlink" xlink:type="simple"><person-group><name name-style="western"><surname>Birenbaum Quintero</surname><given-names>M</given-names></name></person-group> (<year>2019</year>) <source>Rites, Rights &amp; Rhythms A Genealogy of Musical Meaning in Colombia’s Black Pacific.</source><publisher-name>Oxford University Press</publisher-name>, <publisher-loc>Canada</publisher-loc>, <size units="page">342 pp</size>. <ext-link xlink:href="10.1093/oso/9780199913923.001.0001" ext-link-type="doi" xlink:type="simple">https://doi.org/10.1093/oso/9780199913923.001.0001</ext-link></mixed-citation></ref><ref id="B16"><mixed-citation xmlns:xlink="http://www.w3.org/1999/xlink" xlink:type="simple"><person-group><name name-style="western"><surname>Cruz Hoyos</surname><given-names>S</given-names></name></person-group> (<year>2016</year>) “Samuelito”, el hombre que hizo del Currulao una danza universal. <ext-link xlink:href="Https://www.Elpais.Com.Co/Entretenimiento/Cultura/Samuelito-El-Hombre-Que-Hizo-Del-Currulao-Una-Danza-Universal.html" ext-link-type="uri" xlink:type="simple">Https://www.Elpais.Com.Co/Entretenimiento/Cultura/Samuelito-El-Hombre-Que-Hizo-Del-Currulao-Una-Danza-Universal.html</ext-link></mixed-citation></ref></ref-list></tp:taxon-treatment>
