# Supplementary material for: ﻿Honoring the Afro-Colombian musical culture with the naming of Epipedobatescurrulao sp. nov. (Anura, Dendrobatidae), a frog from the Pacific rainforests
Source: Zookeys. 2025 Feb 6;1226:139–70. doi: 10.3897/zookeys.1226.123803 (PMC11826230; doi:10.3897/zookeys.1226.123803)
Supplement: Supplementary material 2 — The alignments used for distance calculations [file zookeys-1226-139_article-123803__-s002.zip]

Archive with 14 entries (13 files):
- S2_Alignments/
- __MACOSX/._S2_Alignments
- S2_Alignments/Epipedobates-6Genes-120-FINAL-Partitions-Invar-Omitted_2024-07-08.nex
- __MACOSX/S2_Alignments/._Epipedobates-6Genes-120-FINAL-Partitions-Invar-Omitted_2024-07-08.nex
- S2_Alignments/revised_2024-07-08.treefile.tre
- __MACOSX/S2_Alignments/._revised_2024-07-08.treefile.tre
- S2_Alignments/Epipedobates-6Genes_updated_2024-07-08.nexus
- __MACOSX/S2_Alignments/._Epipedobates-6Genes_updated_2024-07-08.nexus
- S2_Alignments/run_Epipedobates_6Genes_2024-07-08.sh
- __MACOSX/S2_Alignments/._run_Epipedobates_6Genes_2024-07-08.sh
- S2_Alignments/AllEpipedobates_12S_haplotypes.fasta
- __MACOSX/S2_Alignments/._AllEpipedobates_12S_haplotypes.fasta
- S2_Alignments/AllEpipedobates_cytb_haplotypes.fasta
- __MACOSX/S2_Alignments/._AllEpipedobates_cytb_haplotypes.fasta
