# Supplementary material for: ﻿Honoring the Afro-Colombian musical culture with the naming of Epipedobatescurrulao sp. nov. (Anura, Dendrobatidae), a frog from the Pacific rainforests
Source: Zookeys. 2025 Feb 6;1226:139–70. doi: 10.3897/zookeys.1226.123803 (PMC11826230; doi:10.3897/zookeys.1226.123803)
Supplement: Supplementary material 2 — The alignments used for distance calculations [file zookeys-1226-139_article-123803__-s002.zip › S2_Alignments/Epipedobates-6Genes-120-FINAL-Partitions-Invar-Omitted_2024-07-08.nex]

#NEXUS

begin sets;

[Partitions with all invariant sites omitted] 


charset  12S16S =  1-702; 
[charset  cytb =  703-1361;]
charset  cytbPos1 = 703-1360\3; 
charset  cytbPos2 = 704-1361\3; 
charset  cytbPos3 = 705-1359\3;

[charset  BMP = 1362-1894;]

[No variant sites]
[charset  BMPPos1 = 1364-1892\3 ;]

[No variant sites]
[charset  BMPPos2 = 1362-1893\3;]

charset  BMPPos3 = 1363-1894\3;
charset  ControlRegion  =  1895-2926;
[charset  Histone3  =  2927-3273;]

[No variant sites]
[charset  Histone3Pos1 = 2927-3272\3;]
[No variant sites]
[charset  Histone3Pos2 = 2928-3273\3;]


charset  Histone3Pos3 = 2929-3271\3;
[charset  Kv13  =  3274-4619;]
charset  Kv13Pos1 = 3274-4618\3;
charset  Kv13Pos2 = 3275-4619\3;
charset  Kv13Pos3 = 3276-4617\3;
end;
