# Supplementary material for: ﻿Honoring the Afro-Colombian musical culture with the naming of Epipedobatescurrulao sp. nov. (Anura, Dendrobatidae), a frog from the Pacific rainforests
Source: Zookeys. 2025 Feb 6;1226:139–70. doi: 10.3897/zookeys.1226.123803 (PMC11826230; doi:10.3897/zookeys.1226.123803)
Supplement: Supplementary material 2 — The alignments used for distance calculations [file zookeys-1226-139_article-123803__-s002.zip › S2_Alignments/revised_2024-07-08.treefile.tre]

#NEXUS
begin taxa;
	dimensions ntax=138;
	taxlabels
	E_aff-espinosai_ANDESA2476_La_Nutria
	E_aff-espinosai_QCAZA23969_Maldonado
	E_aff-espinosai_QCAZA24937_La_Tortuga
	E_aff-espinosai_QCAZA24940_La_Tortuga
	E_aff-espinosai_QCAZA40363_Caimito
	E_aff-espinosai_QCAZA40369_Caimito
	E_aff-espinosai_QCAZA53634_Bilsa
	E_aff-espinosai_QCAZA53635_Bilsa
	E_aff-espinosai_QCAZA53636_Bilsa
	E_aff-espinosai_QCAZA53637_Bilsa
	E_aff-espinosai_QCAZA53638_Bilsa
	E_aff-espinosai_QCAZA53639_Bilsa
	E_aff-espinosai_QCAZA53640_Bilsa
	E_aff-espinosai_QCAZA53641_Bilsa
	E_aff-espinosai_QCAZA53642_Bilsa
	E_aff-espinosai_QCAZA58221_Lita
	E_aff-espinosai_QCAZA58224_Lita
	E_aff-espinosai_QCAZA58233_Cube
	E_aff-espinosai_QCAZA58236_Cube
	E_aff-espinosai_QCAZA58335_Pachijal
	E_aff-espinosai_QCAZA58336_Pachijal
	E_anthonyi_AMCC125660_ElOro_DQ502215_partial
	E_anthonyi_KU219761_Piura_EU342573_partial
	E_anthonyi_QCAZA16591_Pasaje_AY364576_partial
	E_anthonyi_QCAZA16594_Pasaje_EU342574_partial
	E_anthonyi_QCAZA16596_Loja_AY364577_partial
	E_anthonyi_QCAZA16597_Loja_HQ290572_partial
	E_anthonyi_QCAZA53675_Pasaje
	E_anthonyi_QCAZA53676_Pasaje
	E_anthonyi_QCAZA53677_Pasaje
	E_anthonyi_QCAZA53678_Pasaje
	E_anthonyi_QCAZA53679_Pasaje
	E_anthonyi_QCAZA53680_Pasaje
	E_anthonyi_QCAZA53681_Pasaje
	E_anthonyi_QCAZA53682_Pasaje
	E_anthonyi_QCAZA53683_Moromoro
	E_anthonyi_QCAZA53684_Moromoro
	E_anthonyi_QCAZA53685_Moromoro
	E_anthonyi_QCAZA53686_Moromoro
	E_anthonyi_QCAZA53687_Moromoro
	E_anthonyi_QCAZA53688_Moromoro
	E_anthonyi_QCAZA53690_Moromoro
	E_anthonyi_QCAZA53691_Uzchurummi
	E_anthonyi_QCAZA53692_Uzchurummi
	E_anthonyi_QCAZA53693_Uzchurummi
	E_anthonyi_QCAZA53694_Uzchurummi
	E_anthonyi_QCAZA53695_Uzchurummi
	E_anthonyi_QCAZA53696_Uzchurummi
	E_anthonyi_QCAZA53697_Uzchurummi
	E_anthonyi_QCAZA53698_Uzchurummi
	E_anthonyi_QCAZA58290_Moromoro
	E_boulengeri_ANDESA2468_Maragricola
	E_boulengeri_ANDESA2471_Maragricola
	E_boulengeri_ANDESA3700_Isla_Gorgona
	E_boulengeri_CZPD-UV-4444_Isla_Gorgona_MF614216_partial
	E_boulengeri_NA_Lita_AF128556_partial
	E_boulengeri_QCAZA13364_Rio_Blanco_EU342570_partial
	E_boulengeri_QCAZA16574_Durango_EU342569_partial_HQ290574
	E_boulengeri_QCAZA16630_Borbon_AY364572_partial
	E_boulengeri_QCAZA23098_San_Lorenzo
	E_boulengeri_QCAZA23099_San_Lorenzo
	E_boulengeri_QCAZA32077_Urbina
	E_boulengeri_TNHCFS4941_Isla_Gorgona_EU342568_partial
	E_currulao_spnov_ANDESA2455_La_Barra
	E_currulao_spnov_ANDESA2460_Ladrilleros
	E_currulao_spnov_ANDESA2464_Ladrilleros
	E_currulao_spnov_ANDESA3720_Danubio
	E_currulao_spnov_MVZHerp295432
	E_currulao_spnov_MVZHerp295433
	E_currulao_spnov_MVZHerp295434
	E_currulao_spnov_MVZHerp295435
	E_currulao_spnov_MVZHerp295436
	E_espinosai_AMCC125662_Santo_Domingo_DQ502594_partial
	E_espinosai_QCAZ40648_Pucayacu
	E_espinosai_QCAZ50458_Pucayacu
	E_espinosai_QCAZA16589_Mindo_AY364575_partial
	E_espinosai_QCAZA16590_UniondelToachi_EU342572_partial_HQ290577
	E_espinosai_QCAZA27224_Rio_Palenque_EU342571_partial
	E_espinosai_QCAZA53626_La_Perla_PROB
	E_espinosai_QCAZA53627_La_Concordia
	E_espinosai_QCAZA53628_La_Concordia
	E_espinosai_QCAZA53629_La_Concordia
	E_espinosai_QCAZA53629_La_Perla
	E_espinosai_QCAZA53630_La_Concordia
	E_espinosai_QCAZA53632_La_Concordia
	E_espinosai_QCAZA53633_La_Perla_PROB
	E_espinosai_QCAZA58245_Valle_Hermoso
	E_espinosai_QCAZA58252_Valle_Hermoso
	E_espinosai_QCAZA58262_Otongachi
	E_espinosai_QCAZA58263_Otongachi
	E_espinosai_QCAZA58270_Rio_Palenque
	E_espinosai_QCAZA58272_Rio_Palenque
	E_espinosai_QCAZA58282_Mindo
	E_espinosai_QCAZA58284_Mindo
	E_machalilla_KU220631_ElCarmen_DQ502410_partial_DQ501985
	E_machalilla_KU220632_ElCarmen_DQ502443_partial_DQ502018
	E_machalilla_QCAZA16526_RioAyampe_AY364551_partial
	E_machalilla_QCAZA16527_Rio_Ayampe_HQ290542_partial
	E_machalilla_QCAZA16528_Manta_Real_EU342576_partial
	E_machalilla_QCAZA16529_Manta_Real_EU342575_partial
	E_machalilla_QCAZA53643_5_de_agosto
	E_machalilla_QCAZA53644_5_de_agosto
	E_machalilla_QCAZA53645_5_de_agosto
	E_machalilla_QCAZA53646_5_de_agosto
	E_machalilla_QCAZA53647_5_de_agosto
	E_machalilla_QCAZA53648_5_de_agosto
	E_machalilla_QCAZA53649_5_de_agosto
	E_machalilla_QCAZA53650_5_de_agosto
	E_machalilla_QCAZA53667_Jouneche
	E_machalilla_QCAZA53668_Jouneche
	E_machalilla_QCAZA53669_Jouneche
	E_machalilla_QCAZA53670_Jouneche
	E_machalilla_QCAZA53671_Jouneche
	E_machalilla_QCAZA53672_Jouneche
	E_machalilla_QCAZA53673_Jouneche
	E_machalilla_QCAZA53674_Jouneche
	E_machalilla_QCAZA58292_Rio_Ayampe
	E_narinensis_ANDESA3708_Biotopo
	E_narinensis_ANDESA3709_Biotopo
	E_tricolor_QCAZA21388_Echeandia_EU342578_partial
	E_tricolor_QCAZA21977_ElCorazon_EU342577_partial_HQ290578
	E_tricolor_QCAZA53651_Guanujo
	E_tricolor_QCAZA53652_Chazo_Juan
	E_tricolor_QCAZA53653_Guanujo
	E_tricolor_QCAZA53654_Guanujo
	E_tricolor_QCAZA53655_Guanujo
	E_tricolor_QCAZA53656_Guanujo
	E_tricolor_QCAZA53657_Guanujo
	E_tricolor_QCAZA53658_Guanujo
	E_tricolor_QCAZA53659_Chazo_Juan
	E_tricolor_QCAZA53660_Chazo_Juan
	E_tricolor_QCAZA53661_Chazo_Juan
	E_tricolor_QCAZA53662_Chazo_Juan
	E_tricolor_QCAZA53663_Chazo_Juan
	E_tricolor_QCAZA53664_Chazo_Juan
	E_tricolor_QCAZA53665_Chazo_Juan
	E_tricolor_QCAZA53666_Chazo_Juan
	S_nubicola_ANDESA2467_Los_Tubos
;
end;
begin trees;
	tree tree_1 = [&R] (S_nubicola_ANDESA2467_Los_Tubos:0.18717,((E_narinensis_ANDESA3708_Biotopo:0.004614,E_narinensis_ANDESA3709_Biotopo:0.002391)[&boot=100]:0.020714,(E_currulao_spnov_ANDESA3720_Danubio:0.019022,((E_currulao_spnov_ANDESA2455_La_Barra:0.00141,(E_currulao_spnov_ANDESA2460_Ladrilleros:2.0E-6,((E_currulao_spnov_MVZHerp295432:1.0E-6,(E_currulao_spnov_MVZHerp295433:1.0E-6,E_currulao_spn…
end;
begin figtree;
	set appearance.backgroundColorAttribute="Default";
	set appearance.backgroundColour=#ffffff;
	set appearance.branchColorAttribute="User selection";
	set appearance.branchColorGradient=false;
	set appearance.branchLineWidth=1.0;
	set appearance.branchMinLineWidth=0.0;
	set appearance.branchWidthAttribute="Fixed";
	set appearance.foregroundColour=#000000;
	set appearance.hilightingGradient=false;
	set appearance.selectionColour=#2d3680;
	set branchLabels.colorAttribute="User selection";
	set branchLabels.displayAttribute="Branch times";
	set branchLabels.fontName="sansserif";
	set branchLabels.fontSize=8;
	set branchLabels.fontStyle=0;
	set branchLabels.isShown=false;
	set branchLabels.significantDigits=4;
	set layout.expansion=129;
	set layout.layoutType="RECTILINEAR";
	set layout.zoom=0;
	set legend.attribute=null;
	set legend.fontSize=10.0;
	set legend.isShown=false;
	set legend.significantDigits=4;
	set nodeBars.barWidth=4.0;
	set nodeBars.displayAttribute=null;
	set nodeBars.isShown=false;
	set nodeLabels.colorAttribute="User selection";
	set nodeLabels.displayAttribute="boot";
	set nodeLabels.fontName="sansserif";
	set nodeLabels.fontSize=8;
	set nodeLabels.fontStyle=0;
	set nodeLabels.isShown=true;
	set nodeLabels.significantDigits=4;
	set nodeShapeExternal.colourAttribute=null;
	set nodeShapeExternal.isShown=false;
	set nodeShapeExternal.minSize=10.0;
	set nodeShapeExternal.scaleType=Width;
	set nodeShapeExternal.shapeType=Circle;
	set nodeShapeExternal.size=4.0;
	set nodeShapeExternal.sizeAttribute=null;
	set nodeShapeInternal.colourAttribute=null;
	set nodeShapeInternal.isShown=false;
	set nodeShapeInternal.minSize=10.0;
	set nodeShapeInternal.scaleType=Width;
	set nodeShapeInternal.shapeType=Circle;
	set nodeShapeInternal.size=4.0;
	set nodeShapeInternal.sizeAttribute=null;
	set polarLayout.alignTipLabels=false;
	set polarLayout.angularRange=0;
	set polarLayout.rootAngle=0;
	set polarLayout.rootLength=100;
	set polarLayout.showRoot=true;
	set radialLayout.spread=0.0;
	set rectilinearLayout.alignTipLabels=false;
	set rectilinearLayout.curvature=0;
	set rectilinearLayout.rootLength=100;
	set scale.offsetAge=0.0;
	set scale.rootAge=1.0;
	set scale.scaleFactor=1.0;
	set scale.scaleRoot=false;
	set scaleAxis.automaticScale=true;
	set scaleAxis.fontSize=8.0;
	set scaleAxis.isShown=false;
	set scaleAxis.lineWidth=1.0;
	set scaleAxis.majorTicks=1.0;
	set scaleAxis.minorTicks=0.5;
	set scaleAxis.origin=0.0;
	set scaleAxis.reverseAxis=false;
	set scaleAxis.showGrid=true;
	set scaleBar.automaticScale=true;
	set scaleBar.fontSize=10.0;
	set scaleBar.isShown=true;
	set scaleBar.lineWidth=1.0;
	set scaleBar.scaleRange=0.0;
	set tipLabels.colorAttribute="User selection";
	set tipLabels.displayAttribute="Names";
	set tipLabels.fontName=".AppleSystemUIFont";
	set tipLabels.fontSize=10;
	set tipLabels.fontStyle=2;
	set tipLabels.isShown=true;
	set tipLabels.significantDigits=4;
	set trees.order=true;
	set trees.orderType="decreasing";
	set trees.rooting=true;
	set trees.rootingType="User Selection";
	set trees.transform=false;
	set trees.transformType="cladogram";
end;
