# Supplementary material for: ﻿Honoring the Afro-Colombian musical culture with the naming of Epipedobatescurrulao sp. nov. (Anura, Dendrobatidae), a frog from the Pacific rainforests
Source: Zookeys. 2025 Feb 6;1226:139–70. doi: 10.3897/zookeys.1226.123803 (PMC11826230; doi:10.3897/zookeys.1226.123803)
Supplement: Supplementary material 2 — The alignments used for distance calculations [file zookeys-1226-139_article-123803__-s002.zip › S2_Alignments/Epipedobates-6Genes_updated_2024-07-08.nexus]

>S_nubicola_ANDESA2467_Los_Tubos
---------------------------------------------cttgacggtaccccatatccccctagaggagcctgtcctataatcgataacccccgttttacctcaccattttttgttaatcagcctgtatacctccgtcgtcagcttaccacgtgagcgtcagtgagcttaatgtttattcaaccacacgtcaggtcaaggtgcagcaaataaaatggaaagagatgggctacactctctaccctagaaaacacaaaagactaaatgaaactcaatcagaaggcggatttagtagtaaaataaaaccagaacgtttatttaaatacggccctggggtgtgtacacaccgcccgtcaccctcctcaatgctacaaaacagtattttacactttttagccatacagaagaggcaagtcgtaacatggtaagtgtaccggaaggtatgcttggaaacaaagtataactt-aaccaaagtatttcgcttacaccgaaaaaatattagtgaaaccctgattattttgagctaaaaatttagccccatccccgc-ctatataaatttttacattattctcttcaaaccaaaacattcttaatatttagtaaaggtgattaaaaaatttt-ctggagcaataacctcagt------------------------------------------------------ttgcccaaattgtcacaggcctctttttagctatacattatacagctgatacttctatagccttctcttcaatcgcgcatatttgtcgagacgttaataatggttggcttcttcgcaaccttcacgctaacggtgcctcattcttttttatctgcatttacttacacattggccgaggaatatattatggatctttcttgttcaaagaaacatgaaacattggagtaatcttatttttcttagtaatagctactgctttcgtcggctacgttcttccatgagggcaaatatccttctgaggcgctaccgtcattacaaaccttctctctgctgccccatacattgggacagaattagttcaatgaatttgaggaggcttttccgtcgacaatgccacactcactcgattctttacctttcactttattttgccatttattattgcagggacttcaatacttcaccttctcttcctccaccaaactggctcgtccaacccaacaggacttaattctaatcccgacaaagtcccattccacacctatttttcttataaagacgctctaggattcatcatccttctgaccctactaactcttctttcatccttttc---------------------------------------------gcagatgggaaagctttgatgtcacaccagctattataaggtggattgcacacagacagcctaaccatgggtttgttgttgaagtgactccgttagactatgagaaaaatgtcactaagagacatgtgaggatcagcagatctttattgccagataaaaagcgttggtcccagataaggccacttttagtaacttatggccatgatggcaaaggacaccctctacataagagagaaaaacggcaagcaaggcacaggcagaggaaacggctcaagtcaagttgtagaaggcatccattatatgtggacttcagcgatgttggttggaatgattggattgttgcaccacctgggtaccatgccttctactgccacggagaatgcccatttcctttggcagatcattttaactctaccaaccatgctatcgtacaaacattggtgaactctgttaattcgaacatcccaaaagcttgttgtgtcccsacagaactaagcgcaatctctatgctctaccttgatgaaaatgaaaaa------------------------------------------------------------------------------tagagcattcattttatttccacaagcgtatctttaactaatataaatttaaaatggcccctaatagagtgca-tt-ttccacatatattt-attaaaccatgggatatccctgtattaagacattctatgtataatagagcattcattttatttccacaagcgtatcttt--aactaatataaatttaaaatggcccctaatagagtgcatt-ttccacatatattt-attaaaccatgggatatccctgtattaagacattctatgtataatagagcattcattttatttccacaagcgtatcttt--aactaatataaatttaaaatggcccctaatagagtgca-tt-ttccacatatattt-attaaaccatgggatatccctgtattaagacattctatgtataatagagcattcattttatttccgcaagcatatc-ttttacattagttaagaaaata-taacattcattaagattaacaataaaacaaaaacaaaattaaattaatgtctt-aaaccattaaactaatgcatctccctacacgttccacgagggcgggcttattatttatgaataaagacat-aactgtac-acagagcccactttattggttcaagagtttaaatatccattttaacattaaacccacttatttcctcatcgtttaatgcaataatatagattttctatgccataattgagttatctcagtcgttcag--aacttaaatatccataaac-aatgtttaag-aagttttaaaaaaagttttataaacattctgtatcatttcc-a-aatggacccacttatataattattttactgttgaatagagccttacctattctagtaataattgcatatacatataaatgaacttgaataataaccatcactggacctagaatatccacaataattttattctacccta--tactgcttaagcagacggctcgtaaatccaccggagggaaagctccccgcaagcagctggccactaaggctgccaggaagagcgctcctgccactggcggagtgaagaagcctcaccgctaccgtccaggaacagtcgctctccgggagatccgccgctaccagaaatccaccgagctgctgatccgtaagcttcccttccagcgtctggtgagggagatcgcccaggacttcaagaccgatctccgcttccagagctcggccgtcatggccctgcaggaggccagcgaggcttatctggtgggactcttcgaggacaccaacctgtgcgccatccacgccaagagggtcaccat--------------------------------------------------------------------------------------------------------------------------------------------------------------------------------------------------------------------------------------------------------------------------------------------------------------------------------------------------------------------------------------------------------------------------------------------------------------------------------------------------------------------------------------------------------------------------------------------------------------------------------------------------------------------------------------------------------------------------------------------------------------------------------------------------------------------------------------------------------------------------------------------------------------------------------------------------------------------------------------------------------------------------------------------------------------------------------------------------------------------------------------------------------------------------------------------------------------------------------------------------------------------------------------------------------------------------------------------------------------------------------------------------
>E_narinensis_ANDESA3708_Biotopo
cctacctcgccagggaactacgagcaaagcttaaaacccaaaggacttgacggtaccccatatccccctagaggagcctgtcctataatcgataacccccgtttcacctcaccattttttgttaatcagcctgtatacctccgtcgtcagcttaccacgtgagcgtcagtgagctaaatgttaattcaaccatacgtcaggtcaaggtgcagcaaataaaatggaaagagatgggctacactctctactatagaataaacaaaagactaaatgaaaaccagtcagaaggcggatttagcagtaaaatgaaactagagcgttcatttaaacatggcactggggtgcgtacacaccgcccgtcaccctcctcaatgctacaaaacagtattttacaccttttagctccacagaagaggcaagtcgtaacatggtaagtataccggaaggtgtgcttggaatcaaaatgtaactt-aactaaagtatttcgcttacaccgaaaaaacgtcagtaaaaccctgatcattttgagctaaaaatttagccccatacaccctgcatataacc-ttcacactattttccttaaactaaaacattctttatatttagtaaaggcgattaaaaaattcttccggagcaataactatagtaccgcanggg--aaaaatgaaataaaaatgaaacaaccttaagcacaaaaaa----------------------------ctagctatacattatacagctgatacttccatagccttctcctccctatctcacatttgtcgagacgtcaataatggctgactccttcgaaatcttcatgctaacggtgcctcattcttttttatttgtatctatatacacattggtcgaggcatgtactacggatctttcttatttaaagaaacatgaaacattggggtgatcttattattcttagtaatagccaccgctttcgtaggctacgtccttccttgaggacaaatatccttttgaggtgctaccgtaatcactaaccttctttctgctgccccatacattggttctgaacttgttcaatgaatctgagggggcttttctgttgataacgctacactaacccgattctttactttccactttattcttccatttattattgcaggagcctcaatactccaccttctttttcttcaccaaacaggctcttccaatcccacaggactcaactccaatcctgacaaagttcccttccacacctacttctcctataaagatgctctaggattcatcatcttactagccctattaacccttctctcatcattttcccctaatcttctgggagacccagacaattttacccccgccaatccgcagatgggaaagctttgatgtcacaccagctattataaggtggattgcacacagacagcctaaccatgggtttgttgttgaagtcactccgttagactatgagaaaaatgtcacgaagagacatgtgaggatcagcagatctttattgccagataaaaagcgttggtcccagataaggccacttttagtaacttacggccatgatggcaaaggacaccctctacataagagagaaaaacggcaagcaaggcacaggcagaggaaacggctyaagtcaagttgtagaaggcatccattatatgtggacttcagtgatgttggttggaatgattggattgttgcaccacctgggtaccatgccttctactgccacggagaatgcccatttcccttggcagatcattttaactctacaaatcatgctatcgtacaaacattggtgaactctgttaattcgaacatcccaaaagcttgytgtgtcccgacagaactaagcgcaatctctatgctctaccttgatgaaaacgaaaaa----------------------------------------------------------------------------------------------------------------------------------------------------------------------------------------------------------------------------------------------------------------------------------------------------------------------------------------------------tctatgtataatagagcattcactttattcccacaagcatatcttct-aacaataatatgctt---ttcgccctaaaagaaatgca-tt-ttccacatatctatattactaccatggtatatccctgtattaatacattctatgtataatagagcattcattttatttccacaagcatatc-tttaccaacntaatacaataa--tcaaactaattaaga-ttgacataaaacaatatcaacattaattgaatgttcttcta----------------------tacacgttccacgagggcgggtaaataaattatgaatatagacat-aattgaaa-aaagagcccatcttaataagtcaagagtttaaatatccattataacatataacccacttatttcctcatcgtttaatgaaataatttagactttctatgccataatcaagctatctcagccatttcaagaacttaaatattcttttcc------------------------------------------------------------------------------tcttcn--------------------------------------------------------------------------------------------------------------------------------------------------------------------------------------------------------------------------------------------------------------------------------------------------------------------------------------------------------------------------------------------------------------------------------------------------------------------------------------------------------------------------------------------------------------------------------------------------------------------------------------------------------------------------------------------------------------------------------------------------------------------------------------------------------------------------------------------------------------------------------------------------------------------------------------------------------------------------------------------------------------------------------------------------------------------------------------------------------------------------------------------------------------------------------------------------------------------------------------------------------------------------------------------------------------------------------------------------------------------------------------------------------------------------------------------------------------------------------------------------------------------------------------------------------------------------------------------------------------------------------------------------------------------------------------------------------------------------------------------------------------------------------------------------------------------------------------------------------------------------------------
>E_narinensis_ANDESA3709_Biotopo
--tacctcgccagggaactacgagcaaagcttaaaacccaaaggacttgacggtaccccatatccccctagaggagcctgtcctataatcgataacccccgtttcacctcaccattttttgttaatcagcctgtatacctccgtcgtcagcttaccacgtgagcgtcagtgagctaaatgttaattcaaccatacgtcaggtcaaggtgcagcaaataaaatggaaagagatgggctacactctctactatagaataaacaaaagactaaatgaaaaccagtcagaaggcggatttagcagtaaaatgaaactagagcgttcatttaaacatggcactggggtgcgtacacaccgcccgtcaccctcctcaatgctacaaaacagtattttacaccttttagctccacagaagaggcaagtcgtaacatggtaagtataccggaaggtgtgcttggaatcaaaatgtaactt-aactaaagtatttcgcttacaccgaaaaaacgtcagtaaaaccctgatcattttgagctaaaaatttagcccaatacaccctgcatataacc-ttcacactattttccttaaactaaaacattctttatatttagtaaaggcgattaaaaaattcttccggagcaataactatagtaccgtaaggg--aaaaatgaaataaaaatgaaacaaccttaagcacaaaaaa--ttgcccaaattgctacaggcctttttctagctatacattatacagctgatacttccatagccttctcctccctatctcacatttgtcgagacgtcaataatggctgactccttcgaaatcttcatgctaacggtgcctcattcttttttatttgtatctatatacacattggtcgaggcatgtactacggatctttcttatttaaagaaacatgaaacattggggtgatcttattattcttagtaatagccaccgctttcgtaggctacgtccttccttgagggcaaatatccttttgaggtgctaccgtaatcactaaccttctttctgctgccccatacattggttctgaacttgttcaatgaatctgagggggcttttctgttgataacgctacactaacccgattctttactttccactttattcttccatttattattgcaggagcctcaatactccaccttctttttcttcaccaaacaggctcttccaatcccacaggactcaactccaatcctgacaaagttcccttccacacctacttctcctataaagatgctctaggattcatcatcttactagctctattaacccttctctcatcattttcccctaatcttctgggagacccagacaattttacccccgccaatccgcagatgggaaagctttgatgtcacaccagctattataaggtggattgcacacagacagcctaaccatgggtttgttgttgaagtcactccgttagactatgagaaaaatgtcacgaagagacatgtgaggatcagcagatctttattgccagataaaaagcgttggtcccagataaggccacttttagtaacttacggccatgatggcaaaggacaccctctacataagagagaaaaacggcaagcaaggcacaggcagaggaaacggctcaagtcaagttgtagaaggcatccattatatgtggacttcagtgatgttggttggaatgattggattgttgcaccacctgggtaccatgccttctactgccacggagaatgcccatttcccttggcagatcattttaactctacaaatcatgctatcgtacaaacattggtgaactctgttaattcgaacatcccaaaagcttgttgtgtcccgacagaactaagcgcaatctctatgctctaccttgatgaaaacgaaaaa-------------------------------------------------------------------------------------------------------------------------------------------------------------------------------------------------------------------------------------------------------------------------------------------------------------------------------------------------cattctatgtataatagagcattcattttatttccacaagcatatcttct-aacaataatatgctt---ttcgccctaaaagaaatgca-tt-ttccacatatctatattactaccatggtatatccctgtattaatacattctatgtataatagagcattcattttatttccacaagcatatc-tttaccaatttaatataataa--tcaaactaattaaga-tggacataaaacaatatcaacaataattgaatgttcttcta----------------------tacacnttccacgagggcgggtaaataaattatgaatatagacat-aactgaag-aaagagcccatcttaataagtcaagagtttaaatatccattataacatataacccacttatttcctcatcgtttaatgaaataatttggactttctatgccataatcaagctatctcagccatttcaagaacttaaatattcttttcc------------------------------------------------------------------------------tcctcatat-----------------------------------------------------------------------------------------------------------------------------------------------------------------------------------------------------------------------------------------------------------------------------------------------------------------------------------------------------------------------------------------------------------------------------------------------------------------------------------------------------------------------------------------------------------------------------------------------------------------------------------------------------------------------------------------------------------------------------------------------------------------------------------------------------------------------------------------------------------------------------------------------------------------------------------------------------------------------------------------------------------------------------------------------------------------------------------------------------------------------------------------------------------------------------------------------------------------------------------------------------------------------------------------------------------------------------------------------------------------------------------------------------------------------------------------------------------------------------------------------------------------------------------------------------------------------------------------------------------------------------------------------------------------------------------------------------------------------------------------------------------------------------------------------------------------------------------------------------------------------------------
>E_currulao_spnov_ANDESA3720_Danubio
---acctcgccagggaactacgagcaaagcttaaaacccaaaggacttgacggtaccccatatccccctagaggagcctgtcctataatcgataacccccgtttcacctcaccattttttgttaatcagcctgtatacctccgtcgtcagcttaccacgtgagcgtcagtgagctaaatgttaattcaaccatacgtcaggtcaaggtgcagcaaataaaatggaaagagatgggctacactctctaccctagaataaacaaaagactaaatgaaaaccagtcagaaggcggatttagcagtaaaatgaaactagagcgttcatttaaacatggcactggggtgtgtacacaccgcccgtcaccctcctcaatgcttcaaaacagtattttacaccttttagctctacagaagaggcaagtcgtaacatggtaagtataccggaaggtgtgcttggaatcaaaatgtaactt-aactaaagtatttcgcttacaccgaagaaacgtcagtgaaaccctgatcattttgagctaaaaatttagccccacacaccctgcatataacctttcacactatctccctcaaactaaaacattctttatatttagtaaaggcgattaaaaaattcttccggagcaatatctatagtaccgtaaggg--aaaaatgaaataaaaatgaaacaaccttaagcacaaaaaagt--------------------------------------------------------------ttctcctccctatctcacatttgtcgagacgttaataatggctgactccttcgaaatcttcatgctaatggcgcctcattcttttttatttgtatttatatacacatcggtcgaggcatgtactatggatcctttttatttaaagaaacatgaaacattggggtaatcttactattcttagtaatagctaccgctttcgtaggttacgtccttccttgaggacaaatatctttttgaggtgctaccgtaatcactaatcttctttctgctgccccatacgtcggcactgaacttgttcaatgaatctgggggggcttttctgttgataacgccacactaacccgattctttactttccactttattcttccatttattattgcaggagcctcaatacttcaccttcttttccttcaccaaacaggctcttctaaccctacaggactcaactccaatcccgacaaagttcccttccacacctatttctcctataaagatgccctaggattcatcattttactagccctacttactcttctctcatcattttcccctaatctt-----------------------------------gcagatgggaaagctttgatgtcacaccagctattataaggtggattgcacacagacagcctaaccatgggtttgttgttgaagtgactccgttagactatgagaaaaatgtcacgaagagacatgtgaggatcagcagatctttattgccagataaaaagcgttggtcccagataaggccacttttagtaacttacggccatgatggcaaaggacaccctctacataagagagaaaaacggcaagcaaggcacaggcagaggaaacggctcaagtcaagttgtagaaggcatccattatatgtggacttcagtgatgttggttggaatgattggattgttgcaccacctgggtaccatgccttctactgccacggagaatgcccatttcccttggcagatcattttaactctacaaatcatgctatcgtacaaacattggtgaactctgttaattcgaacatcccaaaagcttgttgtgtcccgacagaactaagcgcaatctctatgctctaccttgatgaaaacgaaaaa---------------------------------------------------------------------------------------------------------------------------------------------------tgca-tt-tcccacatatctatattattaccatggtatatccctgtattagtacattgtatgtataatagagcattcattttacttccactagcatatcttct-aactataatatgctt---tttgccctaaaagaaatgcatt-tcccacatatctatattattaccatggtatatccctgtattagtacattgtatgtataatagagcattcattttacttccactagcatatcttct-aactataatatgctt---tttgccctaaaagaaatgca-tt-tcccacatatctatattantaccatggtatatccctgtattagtacattgtatgtataatagagcattcattttacttccactagcatatc-tttaccaatctat-ataataa--ttaaactaattaaga-tgaacataaattaatcctaattataattgaatgtttttcta----------------------tacacgttccacgagggcggataaataaatcatgaatatagacat-aactgaag-aaagagcccatcttaataagtcatgagtttaaatatccatattaacatttaacccacttatttcctcatcgtttaatgaaataatttagactttctatgccataattaagctatctcagccattttaaaaacttgaatattcttttcctattttaattg-cctattaaacaaatgttttattaacaattaatatcattataaa-agttaacccacttatataattatcctactgttgaacagagccttctctatcctagtaataatggcatatacattaaattaaacttgaataataaccatcactggacctagtgtaaacacaataattacatccta----------------------------------------------------------------------------------------------------------------------------------------------------------------------------------------------------------------------------------------------------------------------------------------------------------------------------------------------------------------------------------------------------------------------------------------------------------------------------------------------------------------------------------------------------------------------------------------------------------------------------------------------------------------------------------------------------------------------------------------------------------------------------------------------------------------------------------------------------------------------------------------------------------------------------------------------------------------------------------------------------------------------------------------------------------------------------------------------------------------------------------------------------------------------------------------------------------------------------------------------------------------------------------------------------------------------------------------------------------------------------------------------------------------------------------------------------------------------------------------------------------------------------------------------------------------------------------------------------------------------------------------------------------------------------------------------------------------------------------------------------------------------------
>E_currulao_spnov_ANDESA2455_La_Barra
tctacctcgccagggaactacgagcaaagcttaaaacccaaaggacttgacggtaccccatatccccctagaggagcctgtcctataatcgataacccccgtttcacctcaccattttttgttaatcagcctgtatacctccgtcgtcagcttaccacgtgagcgtcagtgagctaaatgttaattcaaccatacgtcaggtcaaggtgcagcaaatataatggaaagagatgggctacactctctactctagaacaaacaaaagactaaatgaaaaccagtcagaaggcggatttagcagtaaaatgaaactagagcgttcatttaaacatggcactggggtgtgtacacaccgcccgtcaccctcctcaatgctacaaaacagtattttacaccttttagctccacagaagaggcaagtcgtaacatggtaagtataccggaaggtgtgcttggaatcaaaatgtaactt-aactaaagtatttcgcttacaccgaagaaacgtcagtgaaaccctgatcattttgagctaaaaatttagccccacacaccctacatataacc-ttcacactattttcctcaaactaaaacattctttatatttagtaaaggcgattaaaaaactcttccggagcaataactatagtaccgcaaggg--aaaaatgaaataaaaatgaaacaa------------------ttgcccaaattgctacaggcctttttctagctatacattatacagctgatacttccatagccttctcctccctgtctcacatttgtcgagacgtcaataatggttgactccttcgaaatcttcatgctaatggtgcctcattcttttttatttgtatttatatacacattggtcgaggcatgtactacggatctttcttatttaaagaaacatgaaacattggggtaatcttactattcttagttatagctaccgctttcgtaggttacgtccttccttgaggacaaatatctttttgaggcgctaccgtaatcactaatcttctttctgctgccccatacgtcggcactgaacttgttcaatgaatctgggggggcttttctgttgataacgccacactaacccgattctttactttccactttatccttcctttcattattgcaggagcctcaatactccatcttctttttcttcaccaaacaggctcttctaacccaacaggacttaactccaatcccgacaaagttcccttccacacctacttctcctataaagatgctctaggattcatcattttactagccctactcacccttctctcatcattttcccctaatcttctgggagacccagacaacttcacccccgccaatccgcagatgggaaagctttgatgtcaccccagctattataaggtggattgcacacagacagcctaaccatgggtttgttgttgaagtgactccgttagactatgagaaaaatgtcacgaagagacatgtgaggatcagcagatctttattgccagataaaaagcgttggtcccagataaggccacttttagtaacttatggccatgatggcaaaggacaccctctacataagagagaaaagcggcaagcaaggcacaggcagaggaaacggctcaagtcaagttgtagaaggcatccattatatgtggacttcagtgatgttggttggaatgattggattgttgcaccacctgggtaccatgccttctactgccacggagaatgcccatttcccttggcagatcattttaactctacaaatcatgctatcgtacaaacattggtgaactctgttaattcgaacatcccaaaagcttgttgtgtccccacagaactaagcgcaatctctatgctctaccttgatgaaaacgaaaaa-------------------------------------------------------------------------------------------------------------------------------------------------------------------------------------------------------acattgtatgtataatagagcattcattttatttccacaagcatatcttct-aacaataacatgctt---tttgccctaaaagaaatgcatt-ttccacatatctatattactaccatggtatatccctgtattaatacattgtatgtataatagagcattcattttatttccacaagcatatcttct-aacaataacatgctt---tttgccctaaaagaaatgca-tt-ttccacatatctatattactaccatagtatatccctgtattaatacattgtatgtataatagagcattcattttatttccacaagcatatc-tttacctacctaa-attataa--ttaaactaattaaga-cgaacataaattaatttcaattataaatgaatgttctcata----------------------tacacgttccacgagggcgggtaaataaatcatgaatatagacat-aattgaag-aaagagcccatcttaataagtcaagagtttaaatatctatattaacatttaacccacttatttcctcatcgtttaatgaaataatttagaccttctataccataatcaagctatctcagccattttaaaaacttgaatattttctccc-aatttactta-cctattaaacaaatgttttattaacaattaatatcattataaa-agtaaacccacttatataattatcctattgttgaacagagccttctctatcccagtaataatggcatatacattaaattaaacttgaataataaccatcactggacntagcataaacacagtaattgcatcctaccctaacaacc-ata---------------aaatccaccggagggaaagctccccgcaagcagctggccactaaggctgccaggaagagcgctcctgccactggcggagtgaagaagcctcaccgctaccgtccwggaacagtcgctctccgggagatccgccgctaccagaaatccaccgagctgctgatccgtaagcttcccttccagcgtctggtgagggagatcgcccaggacttcaagaccgatctccgcttccagagctcggccgtcatggccctgcaggaggccagcgaggcttatctggtgggactcttcgaggacaccaacctgtgcgccatccacgccaagagggtcaccat--------------------------------------------------------------------------------------------------------------------------------------------------------------------------------------------------------------------------------------------------------------------------------------------------------------------------------------------------------------------------------------------------------------------------------------------------------------------------------------------------------------------------------------------------------------------------------------------------------------------------------------------------------------------------------------------------------------------------------------------------------------------------------------------------------------------------------------------------------------------------------------------------------------------------------------------------------------------------------------------------------------------------------------------------------------------------------------------------------------------------------------------------------------------------------------------------------------------------------------------------------------------------------------------------------------------------------------------------------------------------------------------------
>E_currulao_spnov_ANDESA2460_Ladrilleros
----------cagggaactacgagcaaagcttaaaacccaaaggacttgacggtaccccatatccccctagaggagcctgtcctataatcgataacccccgtttcacctcaccattttttgttaatcagcctgtatacctccgtcgtcagcttaccacgtgagcgtcagtgagctaaatgttaattcaaccatacgtcaggtcaaggtgcagcaaatataatggaaagagatgggctacactctctactctagaacaaacaaaagactaaatgaaaaccagtcagaaggcggatttagcagtaaaatgaaactagagcgttcatttaaacatggcactggggtgtgtacacaccgcccgtcaccctcctcaatgctacaaaacagtattttacaccttttagctccacagaagaggcaagtcgtaacatggtaagtataccggaaggtgtgcttggaatcaaaatgtaactt-aactaaagtatttcgcttacaccgaagaaacgtcagtgaaaccctgatcattttgagctaaaaatttagccccacacaccctacatataacc-ttcacactattttcctcaaactaaaacattctttatatttagtaaaggcgattaaaaaactcttccggagcaataactatagtaccgc-------------------------------------------------ttgcccaaattgctacaggcctttttctagctatacattatacagctgatacttccatagccttctcctccctgtctcacatttgtcgagacgtcaataatggttgactccttcgaaatcttcatgctaatggtgcctcattcttctttatttgtatttatatacacattggtcgaggcatgtactacggatctttcttatttaaagaaacatgaaacattggggtaatcttactattcttagttatagctaccgctttcgtaggttacgtccttccttgaggacaaatatctttttgaggcgctaccgtaatcactaatcttctttctgctgccccatacgtcggcactgaacttgttcaatgaatctgggggggcttttctgttgataacgccacactaacccgattctttactttccactttatccttcctttcattattgcaggagcctcaatactccatcttctttttcttcaccaaacaggctcttctaacccaacaggacttaactccaatcccgacaaagttcccttccacacctacttctcctataaagatgctctaggattcatcattttactagccctactcacccttctctcatcattttcccctaatcttctgggagacccagacaacttcacccccgccaatccgcagatgggaaagctttgatgtcaccccagctattataaggtggattgcacacagacagcctaaccatgggtttgttgttgaagtgactccgttagactatgagaaaaatgtcacgaagagacatgtgaggatcagcagatctttattgccagataaaaagcgttggtcccagataaggccacttttagtaacttatggccatgatggcaaaggacaccctctacataagagagaaaaacggcaagcaaggcacaggcagaggaaacggctcaagtcaagttgtagaaggcatccattatatgtggacttcagtgatgttggttggaatgattggattgttgcaccacctgggtaccatgccttctactgccacggagaatgcccatttcccttggcagatcattttaactctacaaatcatgctatcgtacaaacattggtgaactctgttaattcgaacatcccaaaagcttgttgtgtccccacagaactaagcgcaatctctatgctctaccttgatgaaaacgaaaaa-------------------------------------------------------------------------------------------------------------ttctaacaataacatgctt---tttgccctaaaagaaatgca-tt-ttccacatatctatattactaccatggtatatccctgtattaatacattgtatgtataatagagcattcattttatttccacaagcatatcttct-aacaataacatgctt---tttgccctaaaagaaatgcatt-ttccacatatctatattactaccatggtatatccctgtattaatacattgtatgtataatagagcattcattttatttccacaagcatatcttct-aacaataacatgctt---tttgccctaaaagaaatgca-tt-ttccacatatctatattactaccatggtatatccctgtattaatacattgtatgtataatagagcattcattttatttccacaagcatatc-tttacctacctaa-attataa--ttaaactaattaaga-cgaacataaattaatttcaattataaatgaatgttcttata----------------------tacacgttccacgagggcgggtaaataaatcatgaatatagacat-aactgaag-aaagagcccatcttaataagtcaagagtttaaatatctatattaacatttaacccacttatttcctcatcgtttaatgaaataatttagaccttctataccataatcaagctatctcagccattttaaaaacttgaatattttctccc-aatttactta-cctattaaacaaatgttttattaacaattaatatcattataaa-agtaaacccacttatataattatcctattgttgaacagagccttctctatcccagtaataatggcatatacattaaattaaacttgaataataaccatcactggacctagcataaacacagtaattgcatcctaccctaacaact-ata---------------aaatccaccggagggaaagctccccgcaagcagctggccactaaggcygccaggaagagcgctcctgccactggcggagtgaagaagcctcaccgctaccgtccaggaacagtcgctctccgggagatccgccgctaccagaaatccaccgagctgctgatccgtaagcttcccttccagcgtctggtgagggagatcgcccaggacttcaagaccgatctccgcttccagagctcggccgtcatggccctgcaggaggccagcgaggcttatctggtgggactcttcgaggacaccaayctgtgcgccatccacgccaagagggtcaccat--------------------------------------------------------------------------------------------------------------------------------------------------------------------------------------------------------------------------------------------------------------------------------------------------------------------------------------------------------------------------------------------------------------------------------------------------------------------------------------------------------------------------------------------------------------------------------------------------------------------------------------------------------------------------------------------------------------------------------------------------------------------------------------------------------------------------------------------------------------------------------------------------------------------------------------------------------------------------------------------------------------------------------------------------------------------------------------------------------------------------------------------------------------------------------------------------------------------------------------------------------------------------------------------------------------------------------------------------------------------------------------------------
>E_currulao_spnov_ANDESA2464_Ladrilleros
-------------ggaactacgagcaaagcttaaaacccaaaggacttgacggtaccccatatccccctagaggagcctgtcctataatcgataacccccgtttcacctcaccattttttgttaatcagcctgtatacctccgtcgtcagcttaccacgtgagcgtcagtgagctaaatgttaattcaaccatacgtcaggtcaaggtgcagcaaatataatggaaagagatgggctacactctctactctagaacaaacaaaagactaaatgaaaaccagtcagaaggcggatttagcagtaaaatgaaactagagcgttcatttaaacatggcactggggtgtgtacacaccgcccgtcaccctcctcaatgctacaaaacagtattttacaccttttagctccacagaagaggcaagtcgtaacatggtaagtataccggaaggtgtgcttggaatcaaaatgtaactt-agctaaagtatttcgcttacaccgaagaaacgtcagtgaaaccctgatcattttgagctaaaaatttagccccacacaccctgcatataacc-ttcacactattttcctcaaactaaaacattctttatatttagtaaaggcgattaaaaaactcttcc-----------------------------------------------------------------------ttgcccaaattgctacaggcctttttctagctatacattatacagctgatacttccatagccttctcctccctatctcacatttgtcgagacgtcaataatggttgactccttcgaaatcttcatgctaatggtgcctcattcttttttatttgtatttatatacacattggtcgaggcatgtactacggatctttcttatttaaagaaacatgaaacattggggtaatcttactattcttagttatagctaccgctttcgtaggttacgtccttccctgaggacaaatatctttttgaggcgctaccgtaatcactaatcttctttctgctgccccatacgtcggcactgaacttgttcaatgaatctgggggggcttttctgttgataacgccacactaacccgattctttactttccactttatccttcctttcattattgcaggagcctcaatactccatcttctttttcttcaccaaacaggctcttctaacccaacaggacttaactccaatcccgacaaagttcccttccacacctacttctcctataaagatgctctaggattcatcattttactagccctactcacccttctctcatcattttcccctaatcttctgggagacccagacaacttcacccccgccaatccgcagatgggaaagctttgatgtcacaccagctattataaggtggattgcacacagacagcctaaccatgggtttgttgttgaagtgactccgttagactatgagaaaaatgtcacgaagagacatgtgaggatcagcagatctttattgccagataaaaagcgttggtcccagataaggccacttttagtaacttacggccatgatggcaaaggacaccctctacataagagagaaaaacggcaagcaaggcacaggcagaggaaacggctcaagtcaagttgtagaaggcatccattatatgtggacttcagtgatgttggttggaatgattggattgttgcaccacctgggtaccatgccttctactgccacggagaatgcccatttcccttggcagatcattttaactctacaaatcatgctatcgtacaaacattggtgaactctgttaattcgaacatcccaaaagcttgttgtgtccc--------------------------------------------------------------------------------------------------------------------------------------------------------------ttctaacaataatatgctt---tttgccctaaaagaaatgca-tt-ttccacatatctatattactaccatggtatatccctgtattaatacattgtatgtataatagagcattcattttatttccacaagcatatcttct-aacaataatatgctt---tttgccctaaaagaaatgcatt-ttccacatatctatattactaccatggtatatccctgtattaatacattgtatgtataatagagcattcattttatttccacaagcatatcttct-aacaataatatgctt---tttgccctaaaagaaatgca-tt-ttccacatatctatattactaccatggtatatccctgtattaatacattgtatgtataatagagcattcattttatttccacaagcatatc-tttacctatttaa-actataa--ttaaactaattaaga-cgaacataaattaattccaattataaatgaatgttcttata----------------------tacacgttccacgagggcgggtaaataaatcatgaatatagacat-aactgaag-aaagagcccatcttaataagtcaagagtttaaatatctatattaacatttaacccacttatttcctcatcgtttaatgaaataatttagactttctataccataatcaagctatctcagccattttaaaaacttgaatattctttccc-aatttacttg-cctatcaaacaaatgttttattaacaattaatatcattataaa-agtaaacccacttatataattatcctattgttgaacagagccttctctatcctagtaataatggcatatacattaaattaaacttgaatagtaaccatcactggacctagcataaacacagttattacatcctaccctaacaaccaatg----------------aatccaccggagggaaagctccccgcaagcagctggccactaaggccgccaggaagagcgcycctgccactggaggagtgaagaagcctcaycgctaccggccaggaacagtcgctctccgggagatccgscggtaccagaartccaccgagctgctgatccggaagcttcccttccagcgyctggtgagrgaratcgcycaggacttcaagaccgatctccgcttccagagctckgccgtcatggccctgcaggaggccagcgaggcttatctggtgggactsttyga-gacaccaayctgtgcg-catccacgccaagagggtcaccat--------------------------------------------------------------------------------------------------------------------------------------------------------------------------------------------------------------------------------------------------------------------------------------------------------------------------------------------------------------------------------------------------------------------------------------------------------------------------------------------------------------------------------------------------------------------------------------------------------------------------------------------------------------------------------------------------------------------------------------------------------------------------------------------------------------------------------------------------------------------------------------------------------------------------------------------------------------------------------------------------------------------------------------------------------------------------------------------------------------------------------------------------------------------------------------------------------------------------------------------------------------------------------------------------------------------------------------------------------------------------------------------------
>E_boulengeri_QCAZA32077_Urbina
------------------tacgagctaagcttaaaacccaaaggacttgacggtaccccatatccccctagaggagcctgtcctataatcgataacccccgttttacctcaccattttttgttaatcagcctgtatacctccgtcgtcagcttaccacgtgagcgt--gtgagctaaatgtttattcaaccacacgtcaggtcaaggtgcagcaaataaaatggaaagagatgggctacactctctactctagagcaaacaaaagaccaaatgaaacccggtcagaaggcggatttagcagtaaaatgaaattagagcgttcatttaaacatggcactggggtgtgtacacaccgcccgtcaccctcctcaatgcttcaaaacagtatattacactttttagctccacagaagaggcaagtcgtaacatggtaagtataccggaaggtatgcttggaatcaaaatgtaacttaaaataaagtatttcgcttacaccgaaaaaacattagtgcaaccctgatcattttgagctaaaaatttagccccacctatcc-gcatattcct-tccctatcttctcccacaaactaaaacattttctatatttagtaaaggcgattaaaaaatttttctggagc------------------------------------------------------------------ttgcccaaatcgccacaggccttttcctcgccatacattatacagctgatacttccatagctttctcctctctagcccacatttgtcgagacgtcaacaatggttgacttcttcgcaatcttcacgctaatggagcctcattcttttttatttgtatttaccttcatattggtcgaggaatatactacggatcttttctatttaaagagacatgaaatatcggagtaatcttattatttttagtaatagctaccgctttcgtaggctatgttcttccatgaggacaaatatccttttgaggcgctaccgttatcactaatcttctttccgccgccccatatattggaactgaactagtccaatgaatctgaggaggattttctgttgataacgccacattaacccgatttttcaccttccacttcattcttccatttattattgcaggcgcctccatacttcatcttctttttcttcaccaaactggatcttccaatcctacagggctcgactctaaccctgataaagttcctttccacacttacttcacttataaagatgccttaggatttattattctcttagcct----------------------------------------------------------------------gcagatgggaaagctttgatgtcacaccagctattataaggtggattgcacacagacagcctaaccatgggtttgttgttgaagtgactccgttagactatgagaaaaatgtcacgaagagacatgtgaggatcagcagatctttattgccagataaaaagcgttggtcccagataaggccacttttagtaacttatggccatgatggcaaaggacaccctctacataagagagaaaaacggcaagcaaggcacaggcagaggaaacggctcaagtcaagttgtagaaggcatccattatatgtggacttcagtgatgttggttggaatgattggattgttgcaccacctgggtaccatgccttctactgccacggagaatgcccatttcccttggcagatcattttaactctacaaatcatgctatcgtacaaacattggtgaactctgttaattcgaacatcccaaaagcttgttgtgtccccacagaactaagcgcaatctctatgctctaccttgatgaaaacgaaaaacctagataaaatgcattatttcacatacatataataaaccatggtatatccctgtattaagacattatatgtataatagagcattcattttatttcctcaagcatatctttcaaactaacttatgatt---aatgccctagataaaatgca-ttatttcacatacatat-aataaaccatggtatatccctgtattaagacattatatgtataatagagcattcattttatttcctcaagcatatctttcaaactaacttatgatt---aatgccctagataaaatgcattatttcacatacatat-aataaaccatggtatatccctgtattaagacattatatgtataatagagcattcattttatttcctcaagcatatctttcaaactaacttatgatt---aatgccctagataaaatgca-ttatttcacatacatat-aataaaccatggtatatccctgtattaagacattatatgtataatagagcattcattttatttcctcaagcatatc-tttcacaataaataataaatat-ttacattaattaatattaattataaaataagaacaaaattaagttaatgtaatgaaaacattaaattaatgcacctcccttcacgttccacgagggcggatcaattaattatgtgtaaagacataaactgtag-aaagagcccatcttaataaatcaagagtttaaatatccattataatatttagcccacttatttcctcatcgtttaatgaaataatatagactttctataccttaattaaactatctcagtcatttta--aacataaatttttttatccaaaaataaatgctttcctcagcataatatttatcaacaaatcatatcatatcc-a-aatgaacccacttatataattatccttttgttgaattgagccttctctattctagt-aaaatggcatatacttataattgaacttgaataataaccatcactggacctagcatgaccacaatatttctatactaccttaacaatttatcaagcagacggctcgtaaatccaccggagggaaagctccccgcaagcagctggccactaaggctgccaggaagagcgctcctgccactggcggagtgaagaagcctcaccgctaccgtccaggaacagtcgctctccgggagatccgccgctaccagaaatccaccgagctgctgatccgtaagcttcccttccagcgtctggtgagggagatcgcccaggacttcaagaccgatctccgcttccagagctcggccgtcatggccctgcaggaggccagcgaggcttatctggtgggactcttcgaggacaccaacctgtgcgccatccacgccaagagggtcaccat--------------------------------------------------------------------------------------------------------------------------------------------------------------------------------------------------------------------------------------------------------------------------------------------------------------------------------------------------------------------------------------------------------------------------------------------------------------------------------------------------------------------------------------------------------------------------------------------------------------------------------------------------------------------------------------------------------------------------------------------------------------------------------------------------------------------------------------------------------------------------------------------------------------------------------------------------------------------------------------------------------------------------------------------------------------------------------------------------------------------------------------------------------------------------------------------------------------------------------------------------------------------------------------------------------------------------------------------------------------------------------------------------
>E_boulengeri_ANDESA3700_Isla_Gorgona
------------------------------------------------gacggtaccccatatccccctagaggagcctgtcctataatcgataacccccgttttacctcaccattttttgttaatcagcctgtatacctccgtcgtcagcttaccacgtgagcgt--gtgagctaaatgtttattcaaccacacgtcaggtcaaggtgcagcaaataaaatggaaagagatgggctacactctctatcctagagcaaacaaaagactaaatgaaacccggtcagaaggcggatttagcagtaaaatgaaattagagcgttcatttaaacgtggcactggggtgtgtacacaccgcccgtcaccctcctcaatgcttcaaaacagtatattacactttttagctccacagaagaggcaagtcgtaacatggtaagtataccggaaggtatgcttggaatcaaaatgtaacttaaaataaagtatttcgcttacaccgaaaaaacatcagtgcaaccctgatcattttgagctaaaaatttagccccacctattc-gcatattctt-tccctatcttctcctataaactaaaacattttccatatttagtaaaggcgattaaaaaatttttatggagcaataaatacagtaccgcaaggg--aaaaatgaaataaaaatgaaacaattttaagcataaaaaagt------------------------------------------------atacttccatagctttctcctctctagcccatatttgtcgagacgtcaacaatggttgacttcttcgcaaccttcacgctaatggagcctcattcttttttatttgtatttacatacatattggtcgaggaatatactatggatcttttctatttaaagagacatgaaatatcggagtaatcttactatttttagtaatagctaccgccttcgtaggctatgtgcttccatgaggacaaatatccttttgaggcgctaccgttattactaatcttctttccgccgccccatatattggtactgaactagtccaatgaatctgaggaggcttttctgttgataacgccacattaacccgatttttcaccttccacttcattttaccatttattattgcaggtgcctctatacttcaccttctttttcttcaccaaactggatcttccaatcctacagggctcgactctaatcctgataaagttcctttccacacttacttcacctataaagatgccctaggatttattatcctcttagccttcctcaccattctctcatcattttccccaaatcttttaggagatccagacaatttcaccc--------------atgggaaagctttgatgtcacaccagctattataaggtggattgcacacagacagcctaaccatgggtttgttgttgaagtgactccgttagactatgagaaaaatgtcacgaagagacatgtgaggatcagcagatctttattgccagataaaaagcgttggtcccagataaggccacttttagtaacttatggccatgatggcaaaggacaccctctacataagagagaaaaacggcaagcaaggcacaggcagaggaaacggctcaagtcaagttgtagaaggcatccattatatgtggacttcagtgatgttggttggaatgattggattgttgcaccacctgggtaccatgccttctactgccacggagaatgcccatttcccttggcagatcattttaactctacaaatcatgctatcgtacaaacattggtgaactctgttaattcgaacatcccaaaagcttgttgtgtccccacagaactaagcgcaatctctatgctctaccttgatgaaaacgaaaaa------------------------------------------------------------------------------------------------------------tttcaaactaatttatgatt---aatgcccttaataaagtgca-tt-ttccacatatatat--aaaaaccatagtatatccctgtattaagacattatatgtataatagagcattcattttatttccccaagcatatctttcaaactaatttatgatt---aatgcccttaataaagtgcatt-ttccacatatatat--aaaaaccatagtatatccctgtattaagacattatatgtataatagagcattcattttatttcctcaagcatatctttcaaactaatttatgatt---aatgcccttaataaagtgca-tt-ttccacatatatat--aaaaaccatagtatatccctgtattaagacattatatgtataatagagcattcattttatttcctcaagcatatc-tttcacaataaataataaatattttacattaattaatattggttataacataggaacaaaattaaattaatggatt-aaaacattaaactaatgcatctcccttcacgttccacgaaggcggattaatttattatgaataaagatat-aactgtag-aaagagcccatcttaataagtctagagcttgaatatccataacaatattaaacccacttatttcctcatcgtttaatgaaataataaagactttctataccataattaaactatctcagtcatttca--aacataaattttctaatcc-aaaacaaatgctttacttaacataatatttatcaacaaatcatatcatatcc-a-aatgaacccacttatataattatcctattgttgaattgagccttctctatcccagcaaaaatggcgtatacttataattgaacttgaataataaccatcactggacctagcataaccacaataattttataataccttaacaacttatt-------------------------------------------------------------------------------------------------------------------------------------------------------------------------------------------------------------------------------------------------------------------------------------------------------------------------------------------------------------------------------------------------------------------------------------------------------------------------------------------------------------------------------------------------------------------------------------------------------------------------------------------------------------------------------------------------------------------------------------------------------------------------------------------------------------------------------------------------------------------------------------------------------------------------------------------------------------------------------------------------------------------------------------------------------------------------------------------------------------------------------------------------------------------------------------------------------------------------------------------------------------------------------------------------------------------------------------------------------------------------------------------------------------------------------------------------------------------------------------------------------------------------------------------------------------------------------------------------------------------------------------------------------------------------------------------------------------------------------------------------------------
>E_boulengeri_ANDESA2471_Maragricola
--------------------------------------------------------------------tagaggagcctgtcctataatcgataacccccgttttacctcaccattttttgttaatcagcctgtatacctccgtcgtcagcttaccacgtgagcgt--gtgagctaaatgtttattcaaccacacgtcaggtcaaggtgcagcaaataaaatggaaagagatgggctacactctctactctagagcaaacaaaagaccaaatgaaacccggtcagaaggcggatttagcagtaaaatgaaattagagcgttcatttaaacatggcactggggtgtgtacacaccgcccgtcaccctcctcaatgcttcaaaacagtatattacactttttagctccacagaagaggcaagtcgtaacatggtaagtataccggaaggtatgcttggaatcaaaatgtaacttaaaataaagtatttcgcttacaccgaaaaaacattagtgcaaccctgatcattttgagctaaaaatttagccccacctatcc-gcatattcct-tccctaccttctcccacaaactaaaacattttctatatttagtaaaggcgattaaaaaattttt-tggagcaataactacagtaccgcaaggg--aaaaatgaaataaaaatgaaacaattttaagcataaaaaagtttgcccaaatcgccacaggcctttttctcgccatacattatacagctgatacttccatagctttctcctctctagcccacatttgtcgagacgtcaacaatggttgacttcttcgcaatcttcacgctaatggagcctcattcttttttatttgtatttaccttcatattggtcgaggaatatactacggatcttttctatttaaagagacatgaaatatcggagtaatcttattatttttagtaatagctaccgctttcgtaggctatgttcttccatgaggacagatatccttttgaggcgctaccgttattactaatcttctttctgccgccccatatattggaactgaactagtccaatgaatctgagggggattttctgttgataacgccacattaactcgattttttaccttccacttcattcttccatttattattgcaggagcctccatacttcatcttctttttcttcaccaaactgggtcttccaatcctacaggactcgactctaaccctgataaagttcctttccacacttacttcacttataaagatgccttagggtttattattctcttagccttcctcaccattctctcgtcattttccccaaatcttttaggagacccagacaatttcaccccagccaatccgcagatgggaaagctttgatgtcacaccagctattataaggtggattgcacacagacagcctaaccatgggtttgttgttgaagtgactccgttagactatgagaaaaatgtcacgaagagacatgtgaggatcagcagatctttattgccagataaaaagcgttggtcccagataaggccacttttagtaacttatggccatgatggcaaaggacaccctctacataagagagaaaaacggcaagcaaggcacaggcagaggaaacggctcaagtcaagttgtagaaggcatccattatatgtggacttcagtgatgttggttggaatgattggattgttgcaccacctgggtaccatgccttctactgccacggagaatgcccatttcccttggcagatcattttaactctacaaatcatgctatcgtacaaacattggtgaactctgttaattcgaacatcccaaaagcttgttgtgtccccacagaactaagcgcaatctctatgctctaccttgatgaaaacgaaaaa------------------------------------------------------------------------------------------------------------tttcaaactaactaatgatt---aatgccctagataaagtgca-tt-ttccacatacattt-aataaaccatggtatatccctgtattaagacattatatgtataatagagcattcattttatttcctcatgcgtatctttcaaactaactaatgatt---aatgccctagataaagtgcatt-ttccacatacattt-aataaaccatggtatatccctgtattaagacattatatgtataatagagcattcattttatttcctcatgcgtatctttcaaactaactaatgatt---aatgccctagataaagtgca-tt-ttccacatacatat-aataaaccatggtatatccctgtattaagacattatatgtataatagagcattcattttatttcctcatgcatatc-tttcacaataaataataaatac-ttacattaattaata-caattataaaataagaataaatttaaattaatgtaataaaaacattaaattaatgcatctcccctcacgttccacgagggcggattaattaattatgtataaagacat-gactgtag-aaagagcccatcttaataaatcaagagtttaaatatccataataacatttaacccacttatttcctcatcgtttaatgaaataatatagactttctatgccataattaaactgtctcagccattcca--aacataaattttcttgtat-aaaataaatgttttcttcagcataatatttatcaacaaatcatatcataccc-a-aatgaacccacttatataattatcctattgttgaattgagccttctctatcctagt-aaaacggcatatacttataattgaacttgaataataaccatcactggacctagcataaccacaataactttatactaccttaacaatttatcaagcagacggctcgtaaatccaccggagggaaagctccccgcaagcagctggccactaaggctgccaggaagagcgctcctgccactggcggagtgaagaagcctcaccgctaccgtccaggaacagtcgctctccgggagatccgccgctaccagaaatccaccgagctgctgatccgtaagcttcccttccagcgtctggtgagggagatcgcccaggacttcaagaccgatctccgcttccagagctcggccgtcatggccctgcaggaggccagcgaggcttatctggtgggactcttcgaggacaccaacctgtgcgccatccacgccaagagggtcaccat--------------------------------------------------------------------------------------------------------------------------------------------------------------------------------------------------------------------------------------------------------------------------------------------------------------------------------------------------------------------------------------------------------------------------------------------------------------------------------------------------------------------------------------------------------------------------------------------------------------------------------------------------------------------------------------------------------------------------------------------------------------------------------------------------------------------------------------------------------------------------------------------------------------------------------------------------------------------------------------------------------------------------------------------------------------------------------------------------------------------------------------------------------------------------------------------------------------------------------------------------------------------------------------------------------------------------------------------------------------------------------------------------
>E_boulengeri_ANDESA2468_Maragricola
-------------------------------------------------------------------------------gtcctataatcgataacccccgttttacctcaccattttttgttaatcagcctgtatacntccgtcgtcagcttaccacgtgagcgt--gtgagctaaatgtttattcaaccacacgtcaggtcaaggtgcagcaaataaaatggaaagagatgggctacactctctactctagagcaaacaaaagaccaaatgaaacccggtcagaaggcggatttagcagtaaaatgaaattagagcgttcatttaaacatggcactggggtgtgtacacaccgcccgtcaccctcctcaatgcttcaaaacagtatattacactttttagctccacagaagaggcaagtcgtaacatggtaagtataccggaaggtatgcttggaatcaaaatgtaacttaaaataaagtatttcgcttacaccgaaaaaacattagtgcaaccctgatcattttgagctaaaaatttagccccacctatcc-gcatattcct-tccctatcttcttccacaaactaaaacattttctatatttagtaaaggcgattaaaaaatttttctggagcaataactacagtaccgca------------------------------------------------ttgcccaaatcgccacaggccttttcctcgccatacattatacagctgatacttccatagctttctcctctctagcccacatttgtcgagacgtcaacaatggttgacttcttcgcaatcttcacgctaatggagcctcattcttttttatttgtatttatcttcatatcggtcgaggaatatactacggatcctttctatttaaagagacatgaaatatcggagtaatcttattatttttagtaatagctaccgctttcgtaggctatgttcttccatgaggacaaatatccttttgaggcgctaccgttatcactaatcttctttccgctgccccatatattggaactgaactagtccaatgaatctgaggaggattttctgttgataacgccacattaacccgatttttcaccttccacttcattcttccatttattattgcaggcgcctccatacttcatcttctttttcttcaccaaactggatcttccaatcctacagggctcgactctaaccctgataaagttccttttcacacttacttcacttataaagatgccttaggatttattattctcttagccttcctcaccattctctcatcattttccccaaatcttttaggagacccagacaatttcaccccagccaacccgcagatgggaaagctttgatgtcacaccagctattataaggtggattgcacacagacagcctaaccatgggtttgttgttgaagtgactccgttagactatgagaaaaatgtcacraagagacatgtgaggatcagcagatctttattgccagataaaaagcgttggtcccagataaggccacttttagtaacttatggccatgatggcaaaggacaccctctacataagagagaaaaacggcaagcaaggcacaggcagaggaaacggctcaagtcaagttgtagaaggcatccattatatgtggacttcagtgatgttggttggaatgattggattgttgcaccacctgggtaccatgccttctactgccacggagaatgcccatttcccttggcagatcattttaactctacaaatcatgctatcgtacaaacattggtgaactctgttaattcgaacatcccaaaagcttgttgtgtccccacagaactaagcgcaatctctatgctctaccttgatgaaaacgaaaaacctaaataaaatgcattatttcacatacatataataaaccatggaatatccctgtattaagacattatatgtataatagagcattcattttatttcctcaagcatatctttcaaactaacttatgatt---aatgccctaaataaaatgca-ttatttcacatacatat-aataaaccatggaatatccctgtattaagacattatatgtataatagagcattcattttatttcctcaagcatatctttcaaactaacttatgatt---aatgccctaaataaaatgcattatttcacatacatat-aataaaccatggaatatccctgtattaagacattatatgtataatagagcattcattttatttcctcaagcatatctttcaaactaacttatgatt---aatgccctaaataaaatgca-ttatttcacatacatat-aataaaccatggaatatccctgtattaagacattatatgtataatagagcattcattttatttcctcaagcatatc-tttcacaataaataataagtat-ttacattaattaatattggttataaaataagaacaaaattaaattaatgtaataaaaacattaaactaatgcatctcccctcacgttccacgagggcgggtcaattaattatgtataaagacataaactgtag-aaagagcccatcttaataaatcaagagcttaaatatccataataacatttagcccgcttatttcctcatcgtttaatgaaataatatagactttctataccttaattaaactatctcagtcatttca--aacataaattttcttatccaaaaataaatgtttttctcagcataatatttatcaacaaatcatatcatatcc-a-aatgaacccacttatataattatccttttgttgaattgagccttctctattctagt-aaaatggcatatacttataattgaacttgaataataaccatcactggacctagcacgaccacaataatttcattctaccctaacaatttaccaagcagacggctcgtaaatccaccggagggaaagctccccgcaagcagctggccactaaggctgccaggaagagcgctcctgccactggcggagtgaagaagcctcaccgctaccgtccaggaacagtcgctctccgggagatccgccgctaccagaaatccaccgagctgctgatccgtaagcttcccttccagcgtctggtgagggagatcgcccaggacttcaagaccgatctccgcttccagagctcggccgtcatggccctgcaggaggccagcgaggcttatctggtgggactcttcgaggacaccaacctgtgcgccatccacgccaagagggtcaccat--------------------------------------------------------------------------------------------------------------------------------------------------------------------------------------------------------------------------------------------------------------------------------------------------------------------------------------------------------------------------------------------------------------------------------------------------------------------------------------------------------------------------------------------------------------------------------------------------------------------------------------------------------------------------------------------------------------------------------------------------------------------------------------------------------------------------------------------------------------------------------------------------------------------------------------------------------------------------------------------------------------------------------------------------------------------------------------------------------------------------------------------------------------------------------------------------------------------------------------------------------------------------------------------------------------------------------------------------------------------------------------------------
>E_boulengeri_QCAZA23098_San_Lorenzo
-----ttcgccagggaactacgagctaagcttaaaacccaaaggacttgacggtaccccatatccccctagaggagcctgtcctataatcgataacccccgttttacctcaccattttttgttaatcagcctgtatacctccgtcgtcagcttaccacgtgagcgt--gtgagctaaatgtttattcaaccacacgtcaggtcaaggtgcagcaaataaaatggaaagagatgggctacactctctactctagagcaaacaaaagaccaaatgaaacccggtcagaaggcggatttagcagtaaaatgaaattagagcgttcatttaaacatggcactggggtgtgtacacaccgcccgtcaccctcctcaatgcttcaaaacagtatattacactttttagctccacagaagaggcaagtcgtaacatggtaagtataccggaaggtatgcttggaatcaaaatgtaacttaaaataaagtatttcgcttacaccgaaaaaacattagtgcaaccctgatcattttgagctaaaaatttagccccacctatcc-gcatattcct-tccctaccttctcccacaaactaaaacattttctatatttagtaaaggcgattaaaaaatttttctggagcaataa-------------------------------------------------------------ttgcccaaatcgccacaggccttttcctcgccatacattatacagctgatacttccatagctttctcctctctagcccacatttgtcgagacgtcaacaatggttgacttcttcgcaatcttcacgctaatggagcctcattcttttttatttgtatttaccttcatattggtcgaggaatgtactacggatcctttctatttaaagagacatgaaatatcggagtaatcttattatttttagtaatagctaccgctttcgtaggctatgttcttccatgaggacaaatatccttttgaggcgctaccgttatcactaatcttctttccgccgccccatatattggaactgaactagtccaatgaatctgaggaggattttctgttgataacgccacattaacccgatttttcaccttccacttcattcttccatttattattgcaggcgcctccatacttcatcttctttttcttcaccaaactggatcttccaatcctacagggctcgactctaaccctgataaagttcctttccacacttacttcacttataaagacgccttaggatttattattctcttagccttcctcaccattctctcatcattttccccaaatcttttaggagacccagacaatttcaccccagccaacccgcagatgggaaagctttgatgtcacmccagctattataaggtggattgcacacagacagcctaaccatggrtttgttgttgaagtgactccgttagactatgagaaaaatgycacgaagagacatgtgaggatcagcagatctttattgccagataaaaagcgttggtcccagataaggccacttttagtaacttatggccatgatggcaaaggacaccctctacataagagagaaaaacggcaagcaaggcacaggcagaggaaacggctcaagtcaagttgtagaaggcatccattatatgtggacttcagtgatgttggttggaatgattggattgttgcaccacctgggtaccatgccttctactgccacggagaatgcccatttcccttggcagatcattttaactctacaaatcatgctattgtacaaacattggtgaactctgttaattcgaacatcccaaaagcttgttgtgtccccacagaactaagcgcaatctctatgctctaccttgatgaaaacgaaaaa-------------cattatttcacatacatataataaaccatggtatatccctgtattaagacattatatgtataatagagcattcattttatttcctcaagcatatctttcaaactaacttatgatt---aatgccctagataaaatgca-ttatttcacatacatat-aataaaccatggtatatccctgtattaagacattatatgtataatagagcattcattttatttcctcaagcatatctttcaaactaacttatgatt---aatgccctagataaaatgcattatttcacatacatat-aataaaccatggtatatccctgtattaagacattatatgtataatagagcattcattttatttcctcaagcatatctttcaaactaacttatgatt---aatgccctagataaaatgca-ttatttcacatacatat-aataaaccatggtatatccctgtattaagacattatatgtataatagagcattcattttatttccacaagcatatc-ttttacaataaataataaatat-tcacattaattaatatccatcataatataagaacaaaattaaattaatgtaatagaaacattaaactaatgcatctcccctcacgttccacgagggcggattaattaattatgtatgaagacataaactgtagaaaagagcccatcttaataaatcaagagtttaaatatccataataacatttagcccgcttatttcctcatcgtttaatgaaataatatagactttctataccttaattaaactatctcagtcatttta--aacataaatttttttatcc-aaaataaatgttatcctcagcataatatttatcaacaaatcatatcatatcc-a-aatgaacccacttatataattatccttttgttgaattgagccttctctattctagt-aaaatggcatatacttacaattgaacttgaataataaccatcactggacctagcatgactacaataattttatacta---------------aagcagacggctcgtaaatccaccggagggaaagctccccgcaagcagctggccactaaggctgccaggaagagcgctcctgccactggcggagtgaagaagcctcaccgctaccgtcctggaacagtcgctctccgggagatccgccgctaccagaaatccaccgagctgctgatccgtaagcttcccttccagcgtctggtgagggagatcgcccaggacttcaagaccgatctccgcttccagagctcggctgtcatggctctgcaggaggccagcgaggcttatctggtgggactcttcgaggacaccaacctgtgcgccatccatgccaagagggtcaccat--------------------------------------------------------------------------------------------------------------------------------------------------------------------------------------------------------------------------------------------------------------------------------------------------------------------------------------------------------------------------------------------------------------------------------------------------------------------------------------------------------------------------------------------------------------------------------------------------------------------------------------------------------------------------------------------------------------------------------------------------------------------------------------------------------------------------------------------------------------------------------------------------------------------------------------------------------------------------------------------------------------------------------------------------------------------------------------------------------------------------------------------------------------------------------------------------------------------------------------------------------------------------------------------------------------------------------------------------------------------------------------------------
>E_boulengeri_QCAZA23099_San_Lorenzo
----------------------------------------------------gtaccccatatccccctagaggagcctgtcctataatcgataacccccgttttacctcaccattttttgttaatcagcctgtatacctccgtcgtcagcttaccacgtgagcgt--gtgagctaaatgtttattcaaccacacgtcaggtcaaggtgcagcaaataaaatggaaagagatgggctacactctctactctagagcaaacaaaagaccaaatgaaacccggtcagaaggcggatttagcagtaaaatgaaattagagcgttcatttaaacatggcactggggtgtgtacacaccgcccgtcaccctcctcaatgcttcaaaacagtatattacactttttagctccacagaagaggcaagtcgtaacatggtaagtataccggaaggtatgcttggaatcaaaatgtaacttaaaataaagtatttcgcttacaccgaaaaaacattagtgcaaccctgatcattttgagctaaaaatttagccccacctatcc-gcatattcct-tccctatcttctcccacaaactaaaacattttctatatttagtaaaggcgattaaaaaatttttctggagcaataactacagtaccgcaaggg--aaaaatgaaataaaaaatgaaacaatt---------------ttgcccaaatcgccacaggccttttcctcgccatacattatacagctgatacttccatagctttctcctctctagcccacatttgtcgagacgtcaacaatggttgacttcttcgcaatcttcacgctaatggagcctcattcttttttatttgtatttaccttcatattggtcgaggaatatactacggatcctttctatttaaagagacatgaaatatcggagtaatcttattatttttagtaatagctaccgctttcgtaggctatgttcttccatgaggacaaatatccttttgaggcgctaccgttatcactaatcttctttccgccgccccatatattggaactgaactagtccaatgaatctgaggaggattttctgttgataacgccacattaacccgatttttcaccttccacttcattcttccatttattattgcaggcgcctccatacttcatcttctttttcttcaccaaactggatcttccaatcctacagggctcgactctaaccctgataaagttcctttccacacttacttcacttataaagatgccttaggatttattattctcttagccttcctcaccattctctcatcattttccccaaatcttttaggagacccagacaatttcaccccagccaacccgcagatgggaaagctttgatgtcacaccagctattataaggtggattgcacacagacagcctaaccatgggtttgttgttgaagtgactccgttagactatgagaaaaatgtcacgaagagacatgtgaggatcagcagatctttattgccagataaaaagcgttggtcccagataaggccacttttagtaacttatggccatgatggcaaaggacaccctctacataagagagaaaaacggcaagcaaggcacaggcagaggaaacggctcaagtcaagttgtagaaggcatccattatatgtggacttcagtgatgttggttggaatgattggattgttgcaccacctgggtaccatgccttctactgccacggagaatgcccatttcccttggcagatcattttaactctacaaatcatgctatcgtacaaacattggtgaactctgttaattcgaacatcccaaaagcttgttgtgtccccacagaactaagcgcaatctctatgctctaccttgatgaaaacgaaaaa------------------------------------------------------------------------------------------------------------------------------------------------------------------------------------------------------------------------------------------------------------------------------------------------------------------------------------------------------------------------------------------------------------------------------------------------------------------------------------------------------------------------------------------------------------------------------------------------------------------------------------------------------------------------------------------------------------------------------------------------------------------------------------------------------------------------------------------------------------------------------------------------------------------------------------------------------------------------------------------------------------------------------------------------------------------------aagcagacggctcgtaaatccaccggagggaaagctccccgcaagcagctggccactaaggctgccaggaagagcgctcctgccactggcggagtgaagaagcctcaccgctaccgtccaggaacagtcgctctccgggagatccgccgctaccagaaatccaccgagctgctgatccgtaagcttcccttccagcgtctggtgagggagatcgcccaggacttcaagaccgatctccgcttccagagctcggccgtcatggccctgcaggaggccagcgaggcttatctggtgggactcttcgaggacacc-------------------------------------------------------------------------------------------------------------------------------------------------------------------------------------------------------------------------------------------------------------------------------------------------------------------------------------------------------------------------------------------------------------------------------------------------------------------------------------------------------------------------------------------------------------------------------------------------------------------------------------------------------------------------------------------------------------------------------------------------------------------------------------------------------------------------------------------------------------------------------------------------------------------------------------------------------------------------------------------------------------------------------------------------------------------------------------------------------------------------------------------------------------------------------------------------------------------------------------------------------------------------------------------------------------------------------------------------------------------------------------------------------------------------------------
>E_aff-espinosai_QCAZA58233_Cube
----cctcgccagggaactacgagctaagcttaaaacccaaaggacttgacggtaccccatatccccctagaggagcctgtcctataatcgataacccccgttttacctcaccattttttgttaatcagcctgtatacctccgtcgtcagcttaccacgtgagcgt--gtgagctaaatgttttttcaaccacacgtcaggtcaaggtgcagcaaataaaatggaaagagatgggctacactctctactctagagcaaacaaaagactaaatgaaacccggtcagaaggcggatttagcagtaaaatgaaactagagcattcatttaaacatggcactggggtgtgtacacaccgcccgtcaccctcctcaatgcttcaaaacagtattttacactttttagctacacagaagaggcaagtcgtaacatggtaagtataccggaaggtatgcttggaatcaaaatgtaacttaaaataaagtatttcgcttacaccgaaaaaacatcagtgtgaccctgatcattttgagctaaaaatttagccccacccatcc-gcatattcct-tccacattttttcctacaaactaaaacattttctatatttagtaaaggcgattaaaaaatttttctggagcaataactttagtaccgcaaggg--aaaaatgaaataaaaatgaaacattcttaagcataaaaaagcttgcccaaatcgctacaggcctttttcttgccatacactatactgctgacacttccatagctttttcctccctagcccatatttgtcgagacgtcaacaatggctgacttcttcgcaatcttcacgctaacggagcctcattcttttttatttgtatttacctgcatatcggccgaggaatgtactatggatcctttttatttaaagaaacatgaaatattggagtaatcttattatttttagtaatagcaactgctttcgtaggctatgttcttccatgagggcaaatatccttttgaggcgccaccgttattactaaccttctttccgccgccccatatattggaactgaactagtccaatgaatttgagggggcttttctgttgacaacgccacacttacccgatttttcacctttcacttcatccttccatttattattgtaggtgcctctatacttcaccttctttttcttcaccaaaccggttcttccaaccccacaggactcaactccaatcctgataaagttcctttccacacttacttcacctacaaagacgccctaggatttattattctcttagccttcctcacccttctttcatcattctccccaaaccttttaggagacccagacaacttcacccctgctaacccgcagatgggaaagctttgatgtcaccccagctattataaggtggattgcacacagacagcctaaccatgggtttgttgttgaagtgactccgttagactatgagaaaaatgtcacgaagagacatgtgaggatcagcagatctttattgccagataaaaagcgttggtcccagataaggccacttttagtaacttatggccatgatggcaaaggacaccctctacataagagagaaaagcggcaagcaaggcacaggcagaggaaacggctcaagtcaagttgtagaaggcatccattatatgtggacttcagtgatgttggttggaatgattggattgttgcrccacctgggtaccatgccttctactgccacggagaatgcccatttcccttggcagatcattttaactctacaaatcatgctatcgtacaaacattggtgaactcwgttaattcgaacatcccaaaagcttgttgtgtccccacagaactaagcgcaatctctatgctctaccttgatgaaaacgaaaaa-------------------------------------------------------------------------------------------------------------ttccaactaatttatgctt---attgcccctaataacatgca-tt-ttccacatatatat-cataaaccatggtatattactgtattaagacattgtatgtataatagagcattcattttatttcctcaagcatatcttcccaactaatttatgctt---attgcccctaataacatgcatt-ttccacatatatat-cataaaccatggtatattactgtattaagacattgtatgtataatagagcattcattttatttcctcaagcatatcttcccaactaatttatgctt---attgcccctaataacatgcattt-ttccacatatatat-cataaaccatggtatattactgtattaagacattgtatgtataatagagcattcattttatttcctcaagcatatc-ttttacaataaataattaacattttacattcattaataataaacataacataaaaataaaattatattaatgtact-aaaacattaaactaatgcacctcccttcacgttccacgagggcggactgattaatcatgaatatagacat-gactgaag-acagagcccatcttaataagtcctgagtccgaatatccataataaaattaagcccgcttatttcctcatcg-tttatgaaataatgtagattttctatgccataattgagctatctcagtcatttca--aacataaattttcttatcc-aaat-acatg-aaaatttaacataat------------------------------------------------------------------------------------------------------------------------------------------------------------------------------------gcagacggctcgtaaatccaccggagggaaagctccccgcaagcagctggccactaaggctgccaggaagagcgctcctgccactggcggagtgaagaagcctcaccgctaccgtccaggaacagtcgctctccgggagatccgccgctaccagaaatccaccgagctgctgatccgtaagcttcccttccagcgtctggtgagggagatcgcccaggacttcaagaccgatctccgcttccagagctcggccgtcatggccctgcaggaggccagcgaggcttatctggtgggactcttcgaggacaccaacctgtgcgccatccacgccaagagggtcaccat--------------------------------------------------------------------------------------------------------------------------------------------------------------------------------------------------------------------------------------------------------------------------------------------------------------------------------------------------------------------------------------------------------------------------------------------------------------------------------------------------------------------------------------------------------------------------------------------------------------------------------------------------------------------------------------------------------------------------------------------------------------------------------------------------------------------------------------------------------------------------------------------------------------------------------------------------------------------------------------------------------------------------------------------------------------------------------------------------------------------------------------------------------------------------------------------------------------------------------------------------------------------------------------------------------------------------------------------------------------------------------------------------
>E_aff-espinosai_QCAZA58236_Cube
----cctcgccagggaactacgagctaagcttaaaacccaaaggacttgacggtaccccatatccccctagaggagcctgtcctataatcgataacccccgttttacctcaccattttttgttaatcagcctgtatacctccgtcgtcagcttaccacgtgagcgt--gtgagctaaatgttttttcaaccacacgtcaggtcaaggtgcagcaaataaaatggaaagagatgggctacactctctactctagagcaaacaaaagactaaatgaaacccggtcagaaggcggatttagcagtaaaatgaaactagagcgttcatttaaacatggcactggggtgtgtacacaccgcccgtcaccctcctcaatgcttcaaaacagtattttacactttttagctacacagaagaggcaagtcgtaacatggtaagtataccggaaggtatgcttggaatcaaaatgtaacttaaaataaagtatttcgcttacaccgaaaaaacatcagtgtaaccctgatcattttgagctaaaaatttagccccacccatcc-gtatattcct-tccacattttttcctacaaactaaaacattttctatatttagtaaaggcgattaaaaaatttttctggagcaataactttagtaccgcaaggg--aaaaatgaaataaaaatgaa----------------------ttgcccaaatcgctacaggtctttttcttgccatacactatactgctgacacttccatagctttctcctccctagcccatatttgtcgagacgtcaacaatggctgactccttcgcaatcttcacgctaacggagcctcattcttttttatttgtatttaccttcatatcggccgaggaatgtactatggatcctttttatttaaagaaacatgaaatattggagtaatcttattatttttagtaatagcaactgctttcgtaggctatgttcttccatgagggcagatatccttttgaggcgccaccgttattactaaccttctttccgccgccccatatattggaactgaactagtccaatgaatttgagggggcttttctgtcgacaacgccacacttacccgatttttcacctttcacttcatccttccatttattattgtaggtgcctccatacttcaccttctttttcttcaccaaaccggttcttccaaccccacaggactcaactccaatcctgacaaagttcctttccacacttacttcacctacaaagacgccctaggatttattattctcttagccttcctcacccttctttcatcattctccccaaaccttttaggagacccagacaacttcacccctgctaacccgcagatgggaaagctttgatgtcaccccagctattataaggtggattgcacacagacagcctaaccatgggtttgttgttgaagtgactccgttagactatgagaaaaatgtcacgaagagacatgtgaggatcagcagatctttattgccagataaaaagcgttggtcccagataaggccacttttagtaacttatggccatgatggcaaaggacaccctctacataagagagaaaagcggcaagcaaggcacaggcagaggaaacggctcaagtcaagttgtagaaggcatccattatatgtggacttcagtgatgttggttggaatgattggattgttgcaccacctgggtaccatgccttctactgccacggagaatgcccatttcccttggcagatcattttaactctacaaatcatgctatcgtacaaacattggtgaactcwgttaattcgaacatcccaaaagcttgttgtgtccccacagaactaagcgcaatctctatgctctaccttgatgaaaacgaaaaa------------------------------------------------------------------------------------------------------------tttccaactaaactatgttt---attgcccctaataacatgca-tt-ttccacatatatac-cataaaccatggtatattactgtattaagacattatatgtataatagagcattcattttatttcctcaagcatatctttccaactaaactatgttt---attgcccctaataacatgcatt-ttccacatatatac-cataaaccatggtatattactgtattaagacattatatgtataatagagcattcattttatttcctcaagcatatctttccaactaaactatgttt---attgcccctaataacatgca-tt-ttccacatatatac-cataaaccatggtatattactgtattaagacattatatgtataatagagcattcattttatttcctcaagcatatc-ttttacaataaataattaatatttcacattcattaacaataaacataaaacaaaaacaaaattatattaatgtagt-caaacattaaactaatgcacctcccttcacgttccacgagggcgggttaattactcatgaatatagacat-gactgaag-acagagcccatcttaataagtcttgagtttgaatatccataataaaattaagcccacttatttcctcatcg-tttatgaaataatatagattttctatgccataattgagttatctcagtcatctca--aacataaattttcttgacc-aaat-acatg-aaaatttagcataatcttaatcaacaaatcatatcatatcc-a-aatggacccacttatataattatccttttgttgaattgagccttctctatcctagt-aaaatggcttacacttataattgaacttgaatgataaccatcactggacctagtataaccacagtaaatttatactaccttaacaatctattaagcagacggctcgtaaatccaccggagggaaagctccccgcaagcagctggccactaaggctgccaggaagagcgctcctgccactggcggagtgaagaagcctcaccgctaccgtccwggaacagtcgctctccgggagatccgccgctaccagaaatccaccgagctgctgatccgtaagcttcccttccagcgtctggtgagggagatcgcccaggacttcaagaccgatctccgcttccagagctcggccgtcatggccctgcaggaggccagcgaggcttatctggtgggactcttcgaggacaccaacctgtgcgccatccacgccaagagggtcaccat--------------------------------------------------------------------------------------------------------------------------------------------------------------------------------------------------------------------------------------------------------------------------------------------------------------------------------------------------------------------------------------------------------------------------------------------------------------------------------------------------------------------------------------------------------------------------------------------------------------------------------------------------------------------------------------------------------------------------------------------------------------------------------------------------------------------------------------------------------------------------------------------------------------------------------------------------------------------------------------------------------------------------------------------------------------------------------------------------------------------------------------------------------------------------------------------------------------------------------------------------------------------------------------------------------------------------------------------------------------------------------------------------
>E_aff-espinosai_ANDESA2476_La_Nutria
ttctcctcgccagggaactacgagctaagcttaaaacccaaaggacttgacggtaccccatatccccctagaggagcctgtcctataatcgataacccccgttttacctcaccattttttgttaatcagcctgtatacctccgtcgtcagcttaccacgtgagcgt--gtgagctaaatgttttttcaaccacacgtcaggtcaaggtgcagcaaataaaatggaaagagatgggctacactctctactctagagcaaacaaaagactaaatgaaacccggtcagaaggcggatttagcagtaaaatgaaactagagcgttcatttaaacatggcactggggtgtgtacacaccgcccgtcaccctcctcaatgcttcaaaacagtattttacactttttagctacacagaagaggcaagtcgtaacatggtaagtataccggaaggtatgcttggaatcaaaatgtaacttaaaataaagtatttcgcttacaccgaaaaaacatcagtgtgaccctgatcattttgagctaaaaatttagccccacccatcc-gtatattcct-tccacattttttcctacaaactaaaacattttctatatttagtaaaggcgattaaaaaatttttctggagcaataactttagtaccgcaaggg--aaaaatgaaataaaaatgaaa---------------------ttgcccaaatcgctacaggcctttttcttgccatacactatactgctgacacttccatagctttctcctccctagcccatatttgtcgagacgtcaacaatggctgacttcttcgcaatcttcatgctaacggagcctcattcttttttatttgtatttacctacatattggccgaggaatgtactatggatcctttttgtttaaagaaacatgaaatattggagtaatcttattatttttagtaatagcaactgctttcgtaggctatgttcttccatgaggacaaatatccttttgaggcgccaccgttattactaaccttctttccgccgccccatatattggaactgaactagtccaatgaatttgagggggcttttctgttgacaacgccacacttacccgatttttcacctttcacttcatccttccatttattattgtaggtgcctctatacttcaccttctttttcttcaccaaaccggatcttccaaccccacaggactcaactccaatcctgacaaagttcctttccacacttacttcacctacaaagacgccctaggattcattattctcttaaccttcctcacccttctctcatcattctcccc------------------------------------------gcagatgggaaagctttgatgtcaccccagctattataaggtggattgcacacagacagcctaaccatgggtttgttgttgaagtgactccgttagactatgagaaaaatgtcacgaagagacatgtgaggatcagcagatctttattgccagataaaaagcgttggtcccagataaggccacttttagtaacttatggccatgatggcaaaggacaccctctacataagagagaaaagcggcaagcaaggcacaggcagaggaaacggctcaagtcaagttgtagaaggcatccattatatgtggacttcagtgatgttggttggaatgattggattgttgcaccacctgggtaccatgccttctactgccacggagaatgcccatttcccttggcagatcattttaactctacaaatcatgctatcgtacaaacattggtgaactctgttaattcgaacatcccaaaagcttgttgtgtccccacagaactaagcgcaatctctatgctctaccttgatgaaaacgaaaaaccctaataacatgcatt-ttccacatatataccataaaccatggtatattactgtattaagacattgtatgtataatagagcattcattttatttccccaagcgtatctttccaactaacctatgctt---attgcccctaataacatgca-tt-ttccacatatatac-cataaaccatggtatattactgtattaagacattgtatgtataatagagcattcattttatttccccaagcgtatctttccaactaacctatgctt---attgcccctaataacatgcatt-ttccacatatatac-cataaaccatggtatattactgtattaagacattgtatgtataatagagcattcattttatttccccaagcgtatctttccaactaacctatgctt---attgcccctaataacatgca-tt-ttccacatatatac-cataaaccatggtatattactgtattaagacattgtatgtataatagagcattcattttatttcctcaagcatatc-tttcacaataaataattaatactttacattcactaataataaacataaaacaaaaacaaaattttattaatgtact-aaaacattaaactaatgcacctcccttcacgttccacgaaggcggattaattaatcatgaatatagacat-gactgaag-acagagcccatcttaataagtcttgagtccaaatatccataacaaaattaagcccacttatttcctcagcg-tttataaaataatatagactttctatgccataattaagctatctcagtcatttca--aacataaattttcttgacc-aaat-acatg-aaaatttaacataatctttatcaacaaatcatatcatatcc-a-aatggacccacttatataattatccttttgttgaattgagccttctctattctagt-aaaatggcatatacttataattgaacttgaatagtaaccatcactggacctagtaaaaccacaataaacttatactaccttaacaatctatt-----------------atccaccggagggaaagctccccgcaagcagctggccactaaggctgccaggaagagcgctcctgccactggcggagtgaagaagcctcaccgctaccgtccwggaacagtcgctctccgggagatccgccgctaccagaaatccaccgagctgctgatccgtaagcttcccttccagcgtctggtgagggagatcgcccaggacttcaagaccgatctccgcttccagagctcggccgtcatggccctgcaggaggccagcgaggcttatctggtgggactcttygaggacaccaacctgtgcgccatccacgccaagagggtcaccat--------------------------------------------------------------------------------------------------------------------------------------------------------------------------------------------------------------------------------------------------------------------------------------------------------------------------------------------------------------------------------------------------------------------------------------------------------------------------------------------------------------------------------------------------------------------------------------------------------------------------------------------------------------------------------------------------------------------------------------------------------------------------------------------------------------------------------------------------------------------------------------------------------------------------------------------------------------------------------------------------------------------------------------------------------------------------------------------------------------------------------------------------------------------------------------------------------------------------------------------------------------------------------------------------------------------------------------------------------------------------------------------------
>E_aff-espinosai_QCAZA58221_Lita
---------------------------------aaacccaaaggacttgacggtaccccatatccccctagaggagcctgtcctataatcgataacccccgttttacctcaccattttttgttaatcagcctgtatacctccgtcgtcagcttaccacgtgagcgt--gtgagctaaatgtttttttaaccacacgtcaggtcaaggtgcagcaaataaaatggaaagagatgggctacactctctactctagagcaaacaaaagactaaatgaaacccggtcagaaggcggatttagcagtaaaatgaaactagagcgttcatttaaacatggcactggggtgtgtacacaccgcccgtcaccctcctcaatgcttcaaaacagtattttacactttttagctacacagaagaggcaagtcgtaacatggtaagtataccggaaggtatgcttggaatcaaaatgtaacttaaaataaagtatttcgcttacaccgaaaaaacatcagtgtgaccctgatcattttgagctaaaaatttagccccacccatcc-gtatattcct-tccacattttttcctacaaactaaaacattttctatatttagtaaaggcgattaaaaaatttttctggagcaataactttagtaccgcaaggg--aaaaatgaaataaaaatgaaacatccttaagcat--------ttgcccaaatcgctacaggcctttttcttgccatacactatactgctgacacttccatagctttctcctccctagcccatatttgtcgagacgtcaacaatggctgacttcttcgcaatcttcatgctaacggagcctcattcttttttatttgtatctacctacatattggccgaggaatgtactatggatcctttttatttaaagaaacatgaaatattggagtaatcttattatttttagtaatagcaactgctttcataggctatgttcttccatgagggcaaatatccttttgaggcgccaccgttattactaaccttctttccgccgccccatatattggaactgaactagtccaatgaatttgagggggcttttctgttgacaacgccacacttacccgatttttcacctttcacttcatccttccatttattattgtaggtgcctctatacttcaccttctttttcttcaccaaaccggatcttccaaccccacaggactcaactccaatcctgacaaagttcctttccacacttacttcacctacaaagacgccctaggattcattattctcttaaccttcctcacccttctctcatcattctccccaaaccttttaggagacccagacaacttcacccctgctaacccgcagatgggaaagctttgatgtcaccccagctattataaggtggattgcacacagacagcctaaccatgggtttgttgttgaagtgactccgttagactatgagaaaaatgtcacgaagagacatgtgaggatcagcagatctttattgccagataaaaagcgttggtcccagataaggccacttttagtaacttatggccatgatggcaaaggacaccctctacataagagagaaaagcggcaagcaaggcacaggcagaggaaacggctcaagtcaagttgtagaaggcatccattatatgtggacttcagtgatgttggttggaatgattggattgttgcaccacctgggtaccatgccttctactgccacggagaatgcccatttcccttggcagatcattttaactctacaaatcatgctatcgtacaaacattggtgaactctgttaattcgaacatcccaaaagcttgttgtgtccccacagaactaagcgcaatctctatgctctaccttgatgaaaacgaaaaaccctaataacatgcatt-ttccacatatatatcataaatcntggtatattactgtattaagacattgtatgtataatagagcattcatcttatttccccaagcgtatcttcccaactaacctatgctt---attgcccctaataacatgca-tt-ttccacatatatat-cataaaccatggtatattactgtattaagacattgtatgtataatagagcattcatcttatttccccaagcgtatcttcccaactaacctatgctt---attgcccctaataacatgcatt-ttccacatatatat-cataaaccatggtatattactgtattaagacattgtatgtataatagagcattcatcttatttccccaagcgtatcttcccaactaacctatgctt---attgcccctaataacatgca-tt-ttccacatatatat-cataaaccatggtatattactgtattaagacattgtatgtataatagagcattcatcttatttcctcaagcatatc-tttcacaataaataattaatattttacattcattaacaatgaacataaaacaaaaacaaaattatattaatgtact-aaaacattaaactaatgcaccacccttcacgttccacgaaggcggatcaattaatcatgaatatagacat-gactgaag-acagagcccatcttaataagtctagagtccaaatatccataataaaattaagcccacttatttcctcatcg-tttataaaataatatagactttctataccataa-tgaactatctcagtcatttca--aacataaattttcttgacc-aaat-acatg-aaaatttaacataatctttatcaacaaatcatatcatatcc-a-aatgaacccacttatataattatccttttgttgaactgagccttctctattctagt-aaaatggcatatacttataattgaacttgaataataaccatcactggacctagtaaaaccacaataaacttatactaccttaacaatttatt--gcagacggctcgtaaatccaccggagggaaagctccccgcaagcagctggccactaaggctgccaggaagagcgctcctgccactggcggagtgaagaagcctcaccgctaccgtcctggaacagtcgctctccgggagatccgccgctaccagaaatccaccgagctgctgatccgtaagcttcccttccagcgtctggtgagggagatcgcccaggacttcaagaccgatctccgcttccagagctcggccgtcatggccctgcaggaggccagcgaggcttatctggtgggactcttcgaggacaccaacctgtgcgccatccacgccaagagggtcaccat--------------------------------------------------------------------------------------------------------------------------------------------------------------------------------------------------------------------------------------------------------------------------------------------------------------------------------------------------------------------------------------------------------------------------------------------------------------------------------------------------------------------------------------------------------------------------------------------------------------------------------------------------------------------------------------------------------------------------------------------------------------------------------------------------------------------------------------------------------------------------------------------------------------------------------------------------------------------------------------------------------------------------------------------------------------------------------------------------------------------------------------------------------------------------------------------------------------------------------------------------------------------------------------------------------------------------------------------------------------------------------------------------
>E_aff-espinosai_QCAZA58224_Lita
-----------agggaactacgagctaagcttaaaacccaaaggacttgacggtaccccatatccccctagaggagcctgtcctataatcgataacccccgttttacctcaccattttttgttaatcagcctgtatacctccgtcgtcagcttaccacgtgagcgt--gtgagctaaatgtttttttaaccacacgtcaggtcaaggtgcagcaaataaaatggaaagagatgggctacactctctactctagagcaaacaaaagactaaatgaaacccggtcagaaggcggatttagcagtaaaatgaaactagagcgttcatttaaacatggcactggggtgtgtacacaccgcccgtcaccctcctcaatgcttcaaaacagtattttacactttttagctacacagaagaggcaagtcgtaacatggtaagtataccggaaggtatgcttggaatcaaaatgtaacttaaaataaagtatttcgcttacaccgaaaaaacatcagtgtgaccctgatcattttgagctaaaaatttagccccacccatcc-gtatattcct-tccacattttttcctacaaactaaaacattttctatatttagtaaaggcgattaaaaaatttttctggagcaataactttagtaccgcaaggg--aaaaatgaaataaaaatgaaacatccttaagca---------ttgcccaaatcgctacaggcctttttcttgccatacactatactgctgacacttccatagctttctcctccctagcccatatttgtcgagacgtcaacaatggctgacttcttcgcaatcttcatgctaacggagcctcattcttttttatttgtatctacctacatattggccgaggaatgtactatggatcctttttatttaaagaaacatgaaatattggagtaatcttattatttttagtaatagcaactgctttcgtaggctatgttcttccatgagggcaaatatccttttgaggcgccaccgttattactaaccttctttccgccgccccatatattggaactgaactagtccaatgaatttgagggggcttttctgttgacaacgccacacttacccgatttttcacctttcacttcatccttccatttattattgtaggtgcctctatacttcaccttctttttcttcaccaaaccggatcttccaaccccacaggactcaactccaatcctgacaaagttcctttccacacttacttcacctacaaagacgccctaggattcattattctcttaaccttcctcacccttctctcatcattctccccaaaccttttaggagacccagacaacttcacccctgctaaccc------------------------------ctattataaggtggattgcacacagacagcctaaccatgggtttgttgttgaagtgactccgttagactatgagaaaaatgtcacgaagagacatgtgaggatcagcagatctttattgccagataaaaagcgttggtcccagataaggccacttttagtaacttatggccatgatggcaaaggacaccctctacataagagagaaaagcggcaagcaaggcacaggcagaggaaacggctcaagtcaagttgtagaaggcatccattatatgtggacttcagtgatgttggttggaatgattggattgttgcaccacctgggtaccatgccttctactgccacggagaatgcccatttcccttggcagatcattttaactctacaaatcatgctatcgtacaaacattggtgaactctgttaattcgaacatcccaaaagcttgttgtgtccccacagaactaagcgcaatctctatgctctaccttgatgaaaacgaaaaaccctaataacatgcatt-ttccacatatatatcataaaccatggtatattactgtattaagacattatatgtataatagagcattcatcttatttccccaagcgtatcttcccaactaacctatgctt---attgcccctaataacatgca-tt-ttccacatatatat-cataaaccatggtatattactgtattaagacattgtatgtataatagagcattcatcttatttccccaagcgtatcttcccaactaacctatgctt---attgcccctaataacatgcatt-ttccacatatatat-cataaaccatggtatattactgtattaagacattgtatgtataatagagcattcatcttatttccccaagcgtatcttcccaactaacctatgctt---attgcccctaataacatgca-tt-ttccacatatatat-cataaaccatggtatattactgtattaagacattgtatgtataatagagcattcatcttatttcctcaagcatatc-tttcacaataaataattaatattttacattcattaacaatgaacataaaacaaaaacaaaattatattaatgtact-aaaacattaaactaatgcaccacccttcacgttccacgaaggcggatcaattaatcatgaatatagacat-gactgaag-acagagcccatcttaataagtctagagtccaaatatccataataaaattaagcccacttatttcctcatcg-tttataaaataatatagactttctataccataa-tgaactatctcagtcatttca--aacataaattttcttgacc-aaat-acatg-aaaatttaacataatctttatcaacaaatcatatcatatcc-a-aatgaacccacttatataattatccttttgttgaactgagccttctctattctagt-aaaatggcatatacttataattgaacttgaataataaccatcactggacctagtaaaaccacaataaacttatactaccttaacaatttattaagcagacggctcgtaaatccaccggagggaaagctccccgcaagcagctggccactaaggctgccaggaagagcgctcctgccactggcggagtgaagaagcctcaccgctaccgtccwggaacagtcgctctccgggagatccgccgctaccagaaatccaccgagctgctgatccgtaagcttcccttccagcgtctggtgagggagatcgcccaggacttcaagaccgatctccgcttccagagctcggccgtcatggccctgcaggaggccagcgaggcttatctggtgggactcttcgaggacaccaacctgtgcgccatccacgccaagagggtcaccat--------------------------------------------------------------------------------------------------------------------------------------------------------------------------------------------------------------------------------------------------------------------------------------------------------------------------------------------------------------------------------------------------------------------------------------------------------------------------------------------------------------------------------------------------------------------------------------------------------------------------------------------------------------------------------------------------------------------------------------------------------------------------------------------------------------------------------------------------------------------------------------------------------------------------------------------------------------------------------------------------------------------------------------------------------------------------------------------------------------------------------------------------------------------------------------------------------------------------------------------------------------------------------------------------------------------------------------------------------------------------------------------------
>E_aff-espinosai_QCAZA23969_Maldonado
------------------------------------------------gacggtaccccatatccccctagaggagcctgtcctataatcgataacccccgttttacctcaccattttttgttaatcagcctgtatacctccgtcgtcagcttaccacgtgagcgt--gtgagctaaatgttttttcaaccacacgtcaggtcaaggtgcagcaaataaaatggaaagagatgggctacactctctactctagagtaaacaaaagactaaatgaaacccggtcagaaggcggatttagcagtaaaatgaaactagagcgttcatttaaacatggcactggggtgtgtacacaccgcccgtcaccctcctcaatgcttcaaaacagtattttacactttttagctacacagaagaggcaagtcgtaacatggtaagtataccggaaggtatgcttggaatcaaaatgtaacttaaaataaagtatttcgcttacaccgaaaaaacatcagtgtgaccctgatcattttgagctaaaaatttagccccacccatcc-gtatattcct-tccacatttttttctacaaactaaaacattttctatatttagtaaaggcgatcaaaaaatttttctggagcaataactttagtaccgcaaggg--aaaaatgaaataaaaatgaaacatccttaa-----------------------------------------gccatacactatactgctgacacttccatagctttctcctccctagcccatatttgtcgagacgtcaacaatggctgacttcttcgcaatcttcacgctaacggagcctcattcttttttatttgtatttacctacatatcggccgaggaatatactatggatcctttttatttaaagaaacatgaaatattggagtaattttattatttttagtaatagcaactgctttcgtaggctatgttcttccatgagggcaaatatccttttgaggcgccaccgttattactaaccttctttccgccgccccatatattggaactgaactagtccaatgaatttgagggggcttttctgttgacaacgccacacttacccgattcttcacctttcacttcatccttccatttattattgtaggtgcctctatacttcaccttctttttcttcaccaaaccggatcttccaaccccacaggactcaactccaatcctgacaaagttcctttccacacttacttcacctacaaagacgccctaggattcattattctcttagccttcctcacccttctttcatcattctccccaaaccttttaggagacccagacaacttcacccctgc------gcagatgggaaagctttgatgtcaccccagctattataaggtggattgcacacagacagcctaaccatgggtttgttgttgaagtgactccgttagactatgagaaaaatgtcacgaagagacatgtgaggatcagcagatctttattgccagataaaaagcgttggtcccagataaggccacttttagtaacttatggccatgatggcaaaggacaccctctacataagagagaaaagcggcaagcaaggcacaggcagaggaaacggctcaagtcaagttgtagaaggcatccattatatgtggacttcagtgatgttggttggaatgattggattgttgcaccacctgggtaccatgccttctactgccacggagaatgcccatttcccttggcagatcattttaactctacaaatcatgctatcgtacaaacattggtgaactctgttaattcgaacatcccaaaagcttgttgtgtccccacagaactaagcgcaatctctatgctctaccttgatgaaaacgaaaaa----------------------------------------------------------------------------------------tttatttcctcaagcatatctttccaactaacttatgctt---attgcccctaataacatgca-tt-ttccacatatatat-cataaaccatggtatattactgtattaggacattatatgtataatagagcattcattttatttcctcaagcatatctttccaactaacttatgctt---attgcccctaataacatgcatt-ttccacatatatat-cataaaccatggtatattactgtattaagacattatatgtataatagagcattcattttatttcctcaagcatatctttccaactaacttatgctt---attgcccctaataacatgca-tt-ttccacatatatat-cataaaccatggtatattactgtattaggacattatatgtataatagagcattcattttatttcctcaagcatatc-tttcacaataaataattaacattttacattcattaataacaaacataaaacaaaaacaaaattacattaatgtatt-aatacattaaactaatgcacctcccttcacgttccacgagggcggattaaccagttatgaatatagacat-gactgaag-acagagcccatcttaataagtcttgagtccaaatatccataataaaattaaacccacttatctcctcatcg-tttatgaaataatatagattttctatgccataattaagctatctcagtcatttca--aacataaattttcttgacc-aaat-acatg-aaaacttaacataatctttatcaacaaatcatatcatatcc-a-aatggacccacttatataattatccttttgttgaattgagccttctctatcctagt-aaaatggcatacacttataattgaacttgaatagtaaccatcactggacctagtatagtcacaattaacttatactaccttaacaatctattaagcagacggctcgtaaatccaccggagggaaagctccccgcaagcagctggccactaaggctgccaggaagagcgctcctgccactggcggagtgaagaagcctcaccgctaccgtccaggaacagtcgctctccgggagatccgccgctaccagaaatccaccgagctgctgatccgtaagcttcccttccagcgtctggtgagggagatcgcccaggacttcaagaccgatctccgcttccagagctcggccgtcatggccctgcaggaggccagcgaggcttatctggtgggactcttcgaggacaccaacctgtgcgccatccacgccaagagggtcaccat--------------------------------------------------------------------------------------------------------------------------------------------------------------------------------------------------------------------------------------------------------------------------------------------------------------------------------------------------------------------------------------------------------------------------------------------------------------------------------------------------------------------------------------------------------------------------------------------------------------------------------------------------------------------------------------------------------------------------------------------------------------------------------------------------------------------------------------------------------------------------------------------------------------------------------------------------------------------------------------------------------------------------------------------------------------------------------------------------------------------------------------------------------------------------------------------------------------------------------------------------------------------------------------------------------------------------------------------------------------------------------------------------
>E_aff-espinosai_QCAZA58336_Pachijal
ttctcctcgccagggaactacgagctaagcttaaaacccaaaggacttgacggtaccccatatccccctagaggagcctgtcctataatcgataacccccgttttacctcaccattttttgttaatcagcctgtatacctccgtcgtcagcttaccacgtgagcgt--gtgagctaaatgttttttcaaccacacgtcaggtcaaggtgcagcaaataaaatggaaagagatgggctacactctctactctagagtaaacaaaagactaaatgaaacccggtcagaaggcggatttagcagtaaaatgaaactagagcgttcatttaaacatggcactggggtgtgtacacaccgcccgtcaccctcctcaatgcttcaaaacagtattttacactttttagctacacagaagaggcaagtcgtaacatggtaagtataccggaaggtatgcttggaatcaaaatgtaacttaaaataaagtatttcgcttacaccgaaaaaacatcagtgtgaccctgatcattttgagctaaaaatttagccccacccatcc-gcatattcct-tccacatttttttctacaaactaaaacattttctatatttagtaaaggcgatcaaaaaatttttctggagcaataactttagtaccgcaaggg--aaaaatgaaataaaaatgaaacatccttaagcata-------ttgcccaaatcgctacaggcctttttcttgccatacactatactgctgacacttccatagctttctcctccctagcccatatttgtcgagacgtcaacaatggctgacttcttcgcaatcttcacgctaacggagcctcattcttttttatttgtatttacctacatatcggccgaggaatatactatggatcctttttatttaaagaaacatgaaatattggagtaatcttattatttttagtaatagcaactgctttcgtaggctatgttcttccatgagggcaaatatccttttgaggcgccaccgttattactaaccttctttccgccgccccatatattggaactgaactagtccaatgaatttgagggggcttttctgttgacaacgccacacttacccgattcttcacctttcacttcatccttccatttattattgtaggtgcctctatacttcaccttctttttcttcaccaaaccggatcttccaaccccacaggactcaactccaatcctgacaaagttcctttccacacttacttcacctacaaagacgccctaggattcattattctcttagccttcctcacccttctttcatcattctccc-------------------------------------------gcagatgggaaagctttgatgtcaccccagctattataaggtggattgcacacagacagcctaaccatgggtttgttgttgaagtgactccgttagactatgagaaaaatgtcacgaagagacatgtgaggatcagcagatctttattgccagataaaaagcgttggtcccagataaggccacttttagtaacttatggccatgatggcaaaggacaccctctacataagagagaaaagcggcaagcaaggcacaggcagaggaaacggctcaagtcaagttgtagaaggcatccattatatgtggacttcagtgatgttggttggaatgattggattgttgcaccacctgggtaccatgccttctactgccacggagaatgcccatttcccttggcagatcattttaactctacaaatcatgctatcgtacaaacattggtgaactctgttaattcgaacatcccaaaagcttgttgtgtccccacagaactaagcgcaatctctatgctctaccttgatgaaaacgaaaaaccctaataacatgcatt-ttccacatatatatcataaaccatggtatattactgtattaagacattatatgtataatagagcattcattttatttcctcaagcatatctttccaactaacttatgctt---attgcccctaataacatgca-tt-ttccacatatatat-cataaaccatggtatattactgtattaagacattatatgtataatagagcattcattttatttcctcaagcatatctttccaactaacttatgctt---attgcccctaataacatgcatt-ttccacatatatat-cataaaccatggtatattactgtattaagacattatatgtataatagagcattcattttatttcctcaagcatatctttccaactaacttatgctt---attgcccctaataacatgca-tt-ttccacatatatat-cataaaccatggtatattactgtattaagacattatatgtataatagagcattcattttatttcctcaagcatatcttttcacaataaataatcaatatcttacattcattaataacgaacataaaacaaaaacaaaattacattaatgtact-aatacattaaactaatgcacctcccttcacgttccacgagggcggattaactagttatgaatatagacat-gactgaag-acagagcccatcttaataagtcttgagtccaaatatccataataaaattaagcccacttatttcctcaccg-tttatgaaataatacagattttctatgccataattaagctatctcagtcatttca--aacataaattttcttgacc-aaat-acatg-aaaatttaacataatctttatcaacaaatcatatcatatcc-a-aatggacccacttatataattatccttttgttgaattgagccttctctatcctagt-aaaatggcatacacttataattgaacttgaatagtaaccatcactggacctagtataatcacaattaacttatactaccttaacaatctattaagcagacggctcgtaaatccaccggagggaaagctccccgcaagcagctggccactaaggctgccaggaagagcgctcctgccactggcggagtgaagaagcctcaccgctaccgtccaggaacagtcgctctccgggagatccgccgctaccagaaatccaccgagctgctgatccgtaagcttcccttccagcgtctggtgagggagatcgcccaggacttcaagaccgatctccgcttccagagctcggccgtcatggccctgcaggaggccagcgaggcttatctggtgggactcttcgaggacaccaacctgtgcgccatccacgccaagagggtcaccat--------------------------------------------------------------------------------------------------------------------------------------------------------------------------------------------------------------------------------------------------------------------------------------------------------------------------------------------------------------------------------------------------------------------------------------------------------------------------------------------------------------------------------------------------------------------------------------------------------------------------------------------------------------------------------------------------------------------------------------------------------------------------------------------------------------------------------------------------------------------------------------------------------------------------------------------------------------------------------------------------------------------------------------------------------------------------------------------------------------------------------------------------------------------------------------------------------------------------------------------------------------------------------------------------------------------------------------------------------------------------------------------------
>E_aff-espinosai_QCAZA58335_Pachijal
--------------------------------------------------cggtaccccatatccccctagaggagcctgtcctataatcgataacccccgttttacctcaccattttttgttaatcagcctgtatacctccgtcgtcagcttaccacgtgagcgt--gtgagctaaatgttttttcaaccacacgtcaggtcaaggtgcagcaaataaaatggaaagagatgggctacactctctactctagagtaaacaaaagactaaatgaaactcggtcagaaggcggatttagcagtaaaatgaaactagagcgttcatttaaacatggcactggggtgtgtacacaccgcccgtcaccctcctcaatgcttcaaaacagtattttacactttttagctacacagaagaggcaagtcgtaacatggtaagtataccggaaggtatgcttggaatcaaaatgtaacttaaaataaagtatttcgcttacaccgaaaaaacatcagtgtgaccctgatcattttgagctaaaaatttagccccacccatcc-gtatattcct-tccacatttttttctacaaactaaaacattttctatatttagtaaaggcgatcaaaaaatttttctggagcaataactttagtaccgcaaggg--aaaaatgaaataaaaatgaaacatccttaagcataaaaaa---------------------------tcttgccatacactatactgctgacacttccatagctttctcctccctagcccatatttgtcgagacgtcaacaatggctgacttcttcgcaatcttcacgctaacggagcctcattcttttttatttgtatttatctacatatcggccgaggaatatactatggatcctttttatttaaagaaacatgaaatattggagtaatcttattatttttagtaatagcaactgctttcgtaggctatgttcttccatgagggcaaatatccttttgaggcgccaccgttattactaaccttctttccgccgccccatatattggaactgaactagtccaatgaatttgagggggcttttctgttgacaacgccacacttacccgattcttcacctttcacttcatccttccatttattattgtaggtgcctctatacttcaccttctttttcttcaccaaaccggatcttccaaccccacaggactcaactccaatcctgacaaagttcctttccacacttacttcacctacaaagacgccctaggattcattattctcttagccttcctcacccttctttcatcattctccccaaacctgttaggagacccagacaacttcacccctgctaacccgcagatgggaaagctttgatgtcaccccagctattataaggtggattgcacacagacagcctaaccatgggtttgttgttgaagtgactccgttagactatgagaaaaatgtcacgaagagacatgtgaggatcagcagatctttattgccagataaaaagcgttggtcccagataaggccacttttagtaacttatggccatgatggcaaaggacaccctctacataagagagaaaagcggcaagcaaggcacaggcagaggaaacggctcaagtcaagttgtagaaggcatccattatatgtggacttcagtgatgttggttggaatgattggattgttgcaccacctgggtaccatgccttctactgccacggagaatgcccatttcccttggcagatcattttaactctacaaatcatgctatcgtacaaacattggtgaactctgttaattcgaacatcccaaaagcttgttgtgtccccacagaactaagcgcaatctctatgctctaccttgatgaaaacgaaaaa----------------------------------------------------------------------------------------------------------------------------gctt---attgcccctaataacatgca-tt-ttccacatatatat-cataaaccatggtatattactgtattaggacattatatgtataatagagcattcattttatttcctcaagcatatctttccaactaacttatgctt---attgcccctaataacatgcatt-ttccacatatatat-cataaaccatggtatattactgtattaggacattatatgtataatagagcattcattttatttcctcaagcatatctttccaactaacttatgctt---attgcccctaataacatgca-tt-ttccacatatatat-cataaaccatggtatattactgtattaggacattatatgtataatagagcattcattttatttcctcaagcatatc-tttcacaataaataatcaatatttcacattcattaataacaaacataaaacaaaaacaaaattacattaatgtact-aacacattaaactaatgcacctcccttcacgttccacgagggcggattaactagttatgaatatagacat-aactgaag-acagagcccatcttaataagtcttgagtccaaatatccataataaaattaagcccacttatttcctcaccg-tttatgaaataatacagattttctatgccataattaagctatctcagtcatttca--aacataaattttcttgacc-aaat-acatg-aaaatttaacataatctttatcaacaaatcatatcatatcc-a-aatggacccacttatataattatccttttgttgaattgagccttctctatcctagt-aaaatgggatacacttataattgaacttgaataataaccatcactggacctagtataaccacaattaacttatacta-----------------gcagacggctcgtaaatccaccggagggaaagctccccgcaagcagctggccactaaggctgccaggaagagcgctcctgccactggcggagtgaagaagcctcaccgctaccgtccwggaacagtcgctctccgggagatccgccgctaccagaaatccaccgagctgctgatccgtaagcttcccttccagcgtctggtgagggagatcgcccaggacttcaagaccgatctccgcttccagagctcggccgtcatggccctgcaggaggccagcgaggcttatctggtgggactcttcgaggacaccaacctgtgcgccatccacgccaagagggtcaccat--------------------------------------------------------------------------------------------------------------------------------------------------------------------------------------------------------------------------------------------------------------------------------------------------------------------------------------------------------------------------------------------------------------------------------------------------------------------------------------------------------------------------------------------------------------------------------------------------------------------------------------------------------------------------------------------------------------------------------------------------------------------------------------------------------------------------------------------------------------------------------------------------------------------------------------------------------------------------------------------------------------------------------------------------------------------------------------------------------------------------------------------------------------------------------------------------------------------------------------------------------------------------------------------------------------------------------------------------------------------------------------------------
>E_aff-espinosai_QCAZA53634_Bilsa
ttctcctcgccagggaactacgagctaagcttaaaacccaaaggacttgacggtaccccatatccccctagaggagcctgtcctataatcgataacccccgttttacctcaccattttttgttaatcagcctgtatacctccgtcgtcagcttaccacgtgagcgt--gtgagctaaatg-tttttcaaccacacgtcaggtcaaggtgcagcaaataaaatggaaagagatgggctacactctctactctagagcaaacaaaagactaaatgaaacccggtcagaaggcggatttagcagtaaaatgaaactagagcgttcatttaaacatggcactggggtgtgtacacaccgcccgtcaccctcctcaatgcttcaaaacagtattttacactttttagctacacagaagaggcaagtcgtaacatggtaagtataccggaaggtatgcttggaatcaaaatgtaacttaaaataaagtatttcgcttacaccgaaaaaacatcagtgtgaccctgatcattttgagctaaaaatttagccccacccatcc-atatattcct-tccacattttttcctacaaactaaaacattttctatatttagtaaaggcgattaaaaaatttttctggagcaataactttagtaccgcaaggg--aaaaatgaaataaaaatgaaacacccttaagcataaaaag--ttgcccaaatcgctacaggcctttttcttgccatacactatactgctgacacttccatagctttctcctccctagcccatatttgtcgagacgtcaacaatggctgacttcttcgcaatcttcacgctaacggagcctcattcttttttatttgtatttacctacatatcggccgaggaatgtactatggatcctttttatttaaagaaacatgaaatattggagtaatcttactatttttagtaatagcaactgctttcgtaggctatgttcttccatgagggcaaatatccttttgaggcgccaccgttattactaaccttctttccgccgccccatatattggaactgaactagtccaatgaatttgaggaggattttctgttgacaacgccacacttacccgatttttcacctttcacttcattcttccatttattattgtaggtgcctctatacttcaccttctttttcttcaccaaaccggatcttccaaccccacaggactcaactccaatcctgacaaagttcctttccacacttacttcaccttcaaagacgccctaggattcattattctcttagccttcctc-----------------------------------------------------------------gcagatgggaaagctttgatgtcaccccagctattataaggtggattgcacacagacagcctaaccatgggtttgttgttgaagtgactccgttagactatgagaaaaatgtcacgaagagacatgtgaggatcagcagatctttattgccagataaaaagcgttggtcccagataaggccacttttagtaacttatggccatgatggcaaaggacaccctctacataagagagaaaagcggcaagcaaggcacaggcagaggaaacggctcaagtcaagttgtagaaggcatccattatatgtggacttcagtgatgttggttggaatgattggattgttgcaccacctgggtaccatgccttctactgccacggagaatgcccatttcccttggcagatcattttaactctacaaatcatgctatcgtacaaacattggtgaactctgttaattcgaacatcccaaaagcttgttgtgtccccacagaactaagcgcaatctctatgctctaccttgatgaaaacgaaaaa----------------------------------------------------------------------------------------tttattacctcaagcatatctttccaactaacttatgctt---attgcccttaataacatgcattt-ttccacatatatat-cataaaccatggtatattactgtattaagacattatatgtataatagagcattcattttattacctcaagcatatctttccaactaacttatgctt---attgcccttaataacatgcatt-ttccacatatatat-cataaaccatggtatattactgtattaagacattatatgtataatagagcattcattttattacctcaagcatatctttccaactaacttatgctt---attgcccttaataacatgca-tt-ttccacatatatat-cataaaccatggtatattactgtattaagacattatatgtataatagagcattcattttattacctcaagcatatc-tttcacaataaataattaatattttacattcattaataataaacataaaacaaaaacaaaattatattaatgtatt-aaaacattaaactaatgcacctcccttcacgttccacgagggcggattaactaattatgaatatagacat-gactgaag-acagagcccatcttaataagtcttgagtccaaatatccataacaaaatttagcccacttatttcctcatgg-tttatgaaataatatagattttctatgccataattgagctgtctcagtcatttca--aacataaattttcttgacc-aaat-acatg-aaaatttaacataatctttatcaacaaatcatatcatatcc-a-aatggacccacttatataattatccttttgttgaattgagccttctctatcctagc-aaaacggcatacacttataattgaacttgaataataaccatcactggacctagtataaccacaataaacttatactaccttaacaatctatt-agcagacggctcgtaaatccaccggagggaaagctccccgcaagcagctggccactaaggctgccaggaagagcgctcctgccactggcggagtgaagaagcctcaccgctaccgtccwggaacagtcgctctccgggagatccgccgctaccagaaatccaccgagctgctgatccgtaagcttcccttccagcgtctggtgagggagatcgcccaggacttcaagaccgatctccgcttccagagctcggccgtcatggccctgcaggaggccagcgaggcttatctggtgggactcttcgaggacaccaacctgtgcgccatccacgccaagagggtcaccattccgagacttacgagcaggacgagcacgagtgctgcgagcgggtggtcatcaacatctccgggctgcgcttcgagacgcagctgaaaactttagcccagttcccggacacgctgctgggcgaccccaagaagcggatgcgctacttcgaccccctgcggaacgagtacttctttgacaggaaccgtccgagcttcgatgccatcctgtactactaccagtccgggggcaggatccgccgccccgtcaacgtgcccatagacatcttctcggaggagatccgcttctacgagctgggcgaggaggccatggagaagttccgggaggacgagggcttcatcaaggaagaggagcgcccgctgcccgccaacgacttccagagacaggtgtggctgctgttcgagtacccggagagctcgggtcctgcccggggcatcgccatcgtgtccgtgctggtcatcctcatctccatcgtcatcttctgcctggagactttgcccgagttccgggacgacaaggagtacaatggaccggtgctgcctgccgggaatggcaccggcccctacctctccagctccttcactgaccccttcttcgtggtggagactttgtgcatcatctggttctcctttgagctcttggtcaggttcttcgcctgccccagyaaagccaccttctccaagaacatcatgaacatcatagacattgtggccatcatcccttacttcatcaccctgggcactgagctggcwgagcgccagggcaatgggcagcaggccatgtccttggccatcctgagggtgatacgcttggtcagggtctttcgtatcttcaagctttccagacattccaaggggctacagattttgggtcagaccctcaaggccagtatgagggagctgggactgctcatcttcttcctcttcatcggagtcatcttgttctccagtgctgtgtactttgctgaggctgatgacccatcctcagggttcaacagcatccccgacgccttctggtgggcagtggtcaccatgactactgtagggtacggggatatgcacccagtcaccattggggggaaaatagtgggctctttgtgtgccattgccggtgtgctgaccattgccttaccagtgcctgtcatagtctccaacttcaactacttctatcacagggagactgaaggggaagaacaagcccagtacctccatgtgggcagctgccagcacttgtcctctaatgaggacctcaaaaagacccggagtaattccaccctgagcaaatccgagtacatggtcatagaggaaggggtgagccctggacccttcacacagcccagctttaagac
>E_aff-espinosai_QCAZA40363_Caimito
-------------------acgagctaagcttaaaacccaaaggacttgacggtaccccatatccccctagaggagcctgtcctataatcgataacccccgttttacctcaccattttttgttaatcagcctgtatacctccgtcgtcagcttaccacgtgagcgt--gtgagctaaatgttttttcaaccacacgtcaggtcaaggtgcagcaaataaaatggaaagagatgggctacactctctactctagagcaaacaaaagactaaatgaaacccggtcagaaggcggatttagcagtaaaatgaaactagagcgttcatttaaacatggcactggggtgtgtacacaccgcccgtcaccctcctcaatgcttcaaaacagtattttacactttttagctacacagaagaggcaagtcgtaacatggtaagtataccggaaggtatgcttggaatcaaaatgtaacttaaaataaagtatttcgcttacaccgaaaaaacatcagtgtgaccctgatcattttgagctaaaaatttagccccacccatcc-gtatattcct-tccgcattttttcctacaaactaaaacattttctgtatttagtaaaggcgattaaaaaatttttctggagcaataactttagtaccgcaaggg--aaaaatgaaataaaaatgaaacatccttaagcataaaaaagcttgcccaaatcgctacaggcctttttcttgccatacactatactgctgacacttccatagctttctcctccctagcccatatttgtcgagacgtcaacaatggctgacttcttcgcaatcttcacgctaacggagcctcattcttttttatttgtatttaccttcatatcggccgaggaatgtactatggatcctttttatttaaagaaacatgaaatattggagtagtcttactatttttagtaatagcaactgctttcgtaggctatgttcttccatgaggacaaatatccttttgaggcgccaccgttattactaaccttctttccgccgccccatatattggaactgaactagtccaatgaatttgaggaggcttttctgttgacaacgccacacttacccgatttttcacctttcacttcattcttccatttattattgtaggtgcctctatacttcaccttctttttcttcaccaaaccggatcttccaaccccacaggactcaactccaatcctgacaaagttcctttccacacttacttcacctacaaagacgccctaggattcattattctcttagccttcctcacccttctttcatcattctccccaaaccttttaggagacccagacaacttcacccctgctaacccgcagatgggaaagctttgatgtcaccccagctattataaggtggattgcacacagacagcctaaccatgggtttgttgttgaagtgactccgttagactatgagaaaaatgtcacgaagagacatgtgaggatcagcagatctttattgccagataaaaagcgttggtcccagataaggccacttttagtaacttatggccatgatggcaaaggacaccctctacataagagagaaaagcggcaagcaaggcacaggcagaggaaacggctcaagtcaagttgtagaaggcatccattatatgtggacttcagtgatgttggttggaatgattggattgttgcaccacctgggtaccatgccttctactgccacggagaatgcccatttcccttggcagatcattttaactctacaaatcatgctatcgtacaaacattggtgaactcagttaattcgaacatcccaaaagcttgttgtgtccccacagaactaagcgcaatctctatgctctaccttgatgaaaacgaaaaa----------------------------------------------------------------------------------------tttatttcctcaagcatatcttcccaactaacttatgctt---attgcccttaataacatgca-tt-ttccacatatatat-cataaaccatggtatattactgtattaagacattatatgtataatagagcattcattttatttcctcaagcatatcttcccaactaacttatgctt---attgcccttaataacatgcatt-ttccacatatatat-cataaaccatggtatattactgtattaagacattatatgtataatagagcattcattttatttcctcaagcatatcttcccaactaacttatgctt---attgcccttaataacatgca-tt-ttccacatatatat-cataaaccatggtatattactgtattaagacattatatgtataatagagcattcattttatttcctcaagcatatc-tttcacaataaataattaatatttcacattcactaataataaacataaaacaaaaacaaaattatattaatgtagt-aaaacattaaactaatgcacctcccttcacgttccacgagggcggactagctaatcatgaatgtagacat-gactgaag-acagagcccatcttaataagtcctgagtccgaatatccataacaaaattaaacccacttatttcctcatgg-tttatgaaataatatagaccttctataccataattgagctgtctcagtcatttca--aacataaattttcttgacc-aaat-acatg-aaaatttaacataatctttatcaacaaatcatatcatatcc-a-aatggacccacttatataattatccttttgttgaattgagccttctctatcctagc-aaaacggcatacacttataattgaacttgaataataaccatcactggacctagtataaccacaataaacttatactaccttaacaatctatt--gcagacggctcgtaaatccaccggagggaaagctccccgcaagcagctggccactaaggctgccaggaagagcgctcctgccactggcggagtgaagaagcctcaccgctaccgtccaggaacagtcgctctccgggagatccgccgctaccagaaatccaccgagctgctgatccgtaagcttcccttccagcgtctggtgagggagatcgcccaggacttcaagaccgatctccgcttccagagctcggccgtcatggccctgcaggaggccagcgaggcttatctggtgggactcttcgaggacaccaacctgtgcgccatccacgccaagagggtcaccat--------------------------------------------------------------------------------------------------------------------------------------------------------------------------------------------------------------------------------------------------------------------------------------------------------------------------------------------------------------------------------------------------------------------------------------------------------------------------------------------------------------------------------------------------------------------------------------------------------------------------------------------------------------------------------------------------------------------------------------------------------------------------------------------------------------------------------------------------------------------------------------------------------------------------------------------------------------------------------------------------------------------------------------------------------------------------------------------------------------------------------------------------------------------------------------------------------------------------------------------------------------------------------------------------------------------------------------------------------------------------------------------------
>E_aff-espinosai_QCAZA40369_Caimito
------------------tacgagctaagcttaaaacccaaaggacttgacggtaccccatatccccctagaggagcctgtcctataatcgataacccccgttttacctcaccattttttgttaatcagcctgtatacctccgtcgtcagcttaccacgtgagcgt--gtgagctaaatg-tttttcaaccacacgtcaggtcaaggtgcagcaaataaaatggaaagagatgggctacactctctactctagagcaaacaaaagactaaatgaaacccggtcagaaggcggatttagcagtaaaatgaaactagagcgttcatttaaacatggcactggggtgtgtacacaccgcccgtcaccctcctcaatgcttcaaaacagtattttacactttttagctacacagaagaggcaagtcgtaacatggtaagtataccggaaggtatgcttggaatcaaaatgtaacttaaaataaagtatttcgcttacaccgaaaaaacatcagtgtgaccctgatcattttgagctaaaaatttagccccacccatcc-gtatattcct-tccacattttttcctacaaactaaaacattttctatatttagtaaaggcgattaaaaaatttttctggagcaataactttagtaccgcaaggg--aaaaatgaaataaaaatgaaacatccttaagcataaaaaag-ttgcccaaatcgctacaggcctttttcttgccatacactatactgctgacacttccatagctttctcctccctagcccatatttgtcgagacgtcaacaatggctgacttcttcgcaatcttcacgctaacggagcctcattcttttttatttgtatttacctacatatcggtcgaggaatgtactatggatcctttttatttaaagaaacatgaaatattggagtaatcttactatttttagtaatagcaactgctttcgtaggctatgttcttccatgaggacaaatatccttttgaggcgccaccgttattactaaccttctttccgccgccccatatattggaactgaactagtccaatgaatttgaggaggcttttctgttgacaacgccacacttacccgatttttcacctttcacttcattcttccatttattattgtaggtgcctctatacttcaccttctttttcttcaccaaaccggatcttccaaccccacaggactcaactccaatcctgacaaagttcctttccacacttacttcacctacaaagacgccctaggattcattattctcttagccttcctcacccttctttcatcattctccccaaaccttttaggagacccagacaacttcacccctgctaacccgcagatgggaaagctttgatgtcaccccagctattataaggtggattgcacacagacagcctaaccatgggtttgttgttgaagtgactccgttagactatgagaaaaatgtcacgaagagacatgtgaggatcagcagatctttattgccagataaaaagcgttggtcccagataaggccacttttagtaacttatggccatgatggcaaaggacaccctctacataagagagaaaagcggcaagcaaggcacaggcagaggaaacggctcaagtcaagttgtagaaggcatccattatatgtggacttcagtgatgttggttggaatgattggattgttgcaccacctgggtaccatgccttctactgccacggagaatgcccatttcccttggcagatcattttaactctacaaatcatgctatcgtacaaacattggtgaactcagttaattcgaacatcccaaaagcttgttgtgtccccacagaactaagcgcaatctctatgctctaccttgatgaaaacgaaaaa--------------------------------------------------------------------------------------------------------------------taacttatgctt---attgcccttaataacatgca-tt-ttccacatatatat-cataaaccatggtatattactgtattaagacattatatgtataatagagcattcattttattacctcaagcatatctttccaactaacttatgctt---attgcccttaataacatgcatt-ttccacatatatat-cataaaccatggtatattactgtattaagacattatatgtataatagagcattcattttattacctcaagcatatctttccaactaacttatgctt---attgcccttaataacatgca-tt-ttccacatatatat-cataaaccatggtatattactgtattaagacattatatgtataatagagcattcattttattacctcaagcatatc-tttcacaataaataattaacattttacattcattaataataagcataaaacaaaaacaaaattatattaatgtatt-aaaacattaaactaatgcacctcccttcacgttccacgagggcggactaattaatcatgaatatagacat-gactgaag-acagagcccatcttaataagtcttgagtccaaatatccataacaaaatttagcccgcttatttcctcatgg-tttatgaaataatatagattttctatgccataattgagctgtctcagtcatttca--aacataaattttcttgacc-aaat-acatg-aaaatttaacataatctttatcaacaaatcatatcatatcc-a-aatggacccacttatataattatccttttgttgaattgagccttctctatcctagc-aaaacggcatacacttataattgaacttgaataataaccatcactggacctagtataaccacaataaacttatactaccttaacaatctatt-------------gtaaatccaccggagggaaagctccccgcaagcagctggccactaaggctgccaggaagagcgctcctgccactggcggagtgaagaagcctcaccgctaccgtccaggaacagtcgctctccgggagatccgccgstaccagaaatccaccgagctgctgatccgtaagcttcccttccagcgtctggtgagggagatcgcccaggacttcaagaccgatctccgcttccagagctckgccgtcatggccctgcaggaggccagcgaggcttatctggtgggactsttygaggacaccaayctgtgcgccatccaygccaagagggtcaccat--------------------------------------------------------------------------------------------------------------------------------------------------------------------------------------------------------------------------------------------------------------------------------------------------------------------------------------------------------------------------------------------------------------------------------------------------------------------------------------------------------------------------------------------------------------------------------------------------------------------------------------------------------------------------------------------------------------------------------------------------------------------------------------------------------------------------------------------------------------------------------------------------------------------------------------------------------------------------------------------------------------------------------------------------------------------------------------------------------------------------------------------------------------------------------------------------------------------------------------------------------------------------------------------------------------------------------------------------------------------------------------------------
>E_aff-espinosai_QCAZA24937_La_Tortuga
--------------------------------aaaacccaaaggacttgacggtaccccatatccccctagaggagcctgtcctataatcgataacccccgttttacctcaccattttttgttaatcagcctgtatacctccgtcgtcagcttaccacgtgagcgt--gtgagctaaatg-tttttcaaccacacgtcaggtcaaggtgcagcaaataaaatggaaagagatgggctacactctctactctagagcaaacaaaagactaaatgaaacccggtcagaaggcggatttagcagtaaaatgaaactagagcgttcatttaaacatggcactggggtgtgtacacaccgcccgtcaccctcctcaatgcttcaaaacagtattttacactttttagctacacagaagaggcaagtcgtaacatggtaagtataccggaaggtatgcttggaatcaaaatgtaacttaaaataaagtatttcgcttacaccgaaaaaacatcagtgtgaccctgatcattttgagctaaaaatttagccccacccatcc-atatattcct-tccacatttttttctacaaactaaaacattttctatatttagtaaaggcgattaaaaaatttttctggagcaataactttagtaccgcaaggg-aaaaaatgaaataaaaatgaaacatccttaagcat--------ttgcccaaatcgctacaggcctttttcttgccatacactatactgctgacacttccatagctttctcctccctagcccatatttgtcgagacgtcaacaatggctgacttcttcgcaatcttcacgctaacggagcctcattcttttttatttgtatttaccttcatatcggccgaggaatgtactatggatcctttttatttaaagaaacatgaaatattggagtaatcttactatttttagtaatagcaactgcttttgtaggctatgttcttccatgagggcaaatatccttttgaggcgccaccgttattactaaccttctttccgccgccccgtatattggaactgaactagtccaatgaatttgaggaggcttttctgttgacaacgccacacttacccgatttttcacctttcacttcattcttccatttattattgtaggtgcctctatacttcaccttctttttcttcaccaaaccggatcttccaaccccacaggactcgactccaatcctgacaaagttcctttccacacttacttcacctacaaagacgccctaggattcattattctcttagccttcctcacccttctttcatcattctccccaaaccttttaggagacccagacaacttcacccctgctaacccgcagatgggaaagctttgatgtcaccccagctattataaggtggattgcacacagacagcctaaccatgggtttgttgttgaagtgactccgttagactatgagaaaaatgtcacgaagagacatgtgaggatcagcagatctttattgccagataaaaagcgttggtcccagataaggccacttttagtaacttatggccatgatggcaaaggacaccctctacataagagagaaaagcggcaagcaaggcacaggcagaggaaacggctcaagtcaagttgtagaaggcatccattatatgtggacttcagtgatgttggttggaatgattggattgttgcaccacctgggtaccatgccttctactgccacggagaatgcccatttcccttggcagatcattttaactctacaaatcatgctatcgtacaaacattggtgaactctgttaattcgaacatcccaaaagcttgttgtgtccccacagaactaagcgcaatctctatgctctaccttgatgaaaacgaaaaa--------------------------------------------------------------------------------------------------------------------------------------------------------------------------------ccatggtatattactgtattaagacattatatgtataatagagcattcattttatttcctcaagcatatctttccaactaacttatgctt---attgcccttaataacatgcatt-ttccacatatatat-cataaaccatggtatattactgtattaagacattatatgtataatagagcattcattttatttcctcaagcatatctttccaactaacttatgctt---attgcccttaataacatgca-tt-ttccacatatatat-cataaaccatggtacattactgtattaagacattatatgtataatagagcattcattttatttcctcaagcatatc-tttaacaataaataattaatattttacattcattaataacaaacataaaacaaaaacaaaattatattaatgtatt-aaaacattaaactaatgcacctcccttcacgttccacgagggcggattaactaatcatgaatatagacat-gactgaag-acagagcccatcttaataagtcttgagtccaaatatccataacaaaattaagcccacttatttcctcatgg-tttatgaaataatatagactttctatgccataattgtgctgtctcagtcatttca--aacataaattttcttgacc-aaat-acatg-aaaatttaacataatctttatcaacaaatcatatcatatcc-a-aatggacccacttatataattatccttttgttgaattgagccttctctatcctagc-aaaacggcatacacttataattgaacttgaatagtaaccatcactgg---------------------------------------------aagcagacggctcgtaaatccaccggagggaaagctccccgcaagcagctggccactaaggctgccaggaagagcgctcctgccactggcggagtgaagaagcctcaccgctaccgtccwggaacagtcgctctccgggagatccgccgctaccagaaatccaccgagctgctgatccgtaagcttcccttccagcgtctggtgagggagatcgcccaggacttcaagaccgatctccgcttccagagctcggccgtcatggccctgcaggaggccagcgaggcttatctggtgggactcttcgaggacaccaacctgtgcgccatccacgccaagagggtcaccat--------------------------------------------------------------------------------------------------------------------------------------------------------------------------------------------------------------------------------------------------------------------------------------------------------------------------------------------------------------------------------------------------------------------------------------------------------------------------------------------------------------------------------------------------------------------------------------------------------------------------------------------------------------------------------------------------------------------------------------------------------------------------------------------------------------------------------------------------------------------------------------------------------------------------------------------------------------------------------------------------------------------------------------------------------------------------------------------------------------------------------------------------------------------------------------------------------------------------------------------------------------------------------------------------------------------------------------------------------------------------------------------------
>E_aff-espinosai_QCAZA24940_La_Tortuga
ttctcctcgccagggaactacgagctaagcttaaaacccaaaggacttgacggtaccccatatccccctagaggagcctgtcctataatcgataacccccgttttacctcaccattttttgttaatcagcctgtatacctccgtcgtcagcttaccacgtgagcgt--gtgagctaaatgttttttcaaccacacgtcaggtcaaggtgcagcaaataaaatggaaagagatgggctacactctctattctagaataaacaaaagactaaatgaaacccggtcagaaggcggatttagcagtaaaatgaaactagagcgttcatttaaacatggcactggggtgtgtacacaccgcccgtcaccctcctcaatgcttcaaaacagtattttacactttttagctccacagaagaggcaagtcgtaacatggtaagtataccggaaggtatgcttggaatcaaagtgtaacttaaaataaagtatttcgcttacaccgaaaaaacatcagtgtaaccctgatcattttgagctaaaaatttagccccacccatcc-gcatattcct-tccgtatttatccctataaactaaaacattttctatatttagtaaaggcgattaaaaaatttttctggagcaataaccatagtaccgca------------------------------------------------ttgcccaaatcgctacaggcctttttcttgctatacactatactgctgacacttctatagctttctcctctctagcccatatttgccgagacgtcaacaatggctgacttcttcgtaatcttcacgctaacggagcctcattcttttttatttgtatttatcttcatattggccgaggaatatactatggatcctttttatttaaagaaacatgaaacattggagtaattttattattcttagtaatagcaactgcatttgtaggttatgttcttccatgagggcaaatatccttttgaggtgccactgtaattactaatcttctttccgccgccccatatattggaactgaactagtccaatgaatctgagggggcttttctgttgacaacgccacacttacccgattcttcacctttcacttcattcttccatttattattgcaggtgcctctatacttcaccttctttttcttcaccaaactggatcttccaatcccacaggactcgactccaatcctgataaagttcctttccacacctacttcacctacaaagatgccctaggatttattattctcttagccttcctcacccttctttcatcattttccccaaacctcctaggagatccagacaacttcacccctgccaacccgcagatgggaaagctttgatgtcaccccagctattataaggtggattgcacacagacagcctaaccatgggtttgttgttgaagtgactccgttagactatgagaaaaatgtcacgaagagacatgtgaggatcagcagatctttattgccagataaaaagcgttggtcccagataaggccacttttagtaacttatggccatgatggcaaaggacaccctctacataagagagaaaagcggcaagcaaggcacaggcagaggaaacggctcaagtcaagttgtagaaggcatccattatatgtggacttcagtgatgttggttggaatgattggattgttgcaccacctgggtaccatgccttctactgccacggagaatgcccatttcccttggcagatcattttaactctacaaatcatgctatcgtacaaacattggtgaactctgttaattcgaacatcccaaaagcttgttgtgtccccacagaactaagcgcaatctctatgctctaccttgatgaaaacgaaaaaccttgataacatgcatt-ttccacatatatat-ataaaccatggtatattactgtattaagacattctatgtataatagagcattcattttatttcctcaagcgtatcttttcaactaatttatgctt---attgcccttgataacatgca-tt-ttccacatatatatatataaaccatggtatattactgtattaagacattctatgtataatagagcattcattttatttcctcaagcgtatcttttcaactaatttatgctt---attgcccttgataacatgcatt-ttccacatatatat--ataaaccatggtatattactgtattaagacattctatgtataatagagcattcattttatttcctcaagcgtatcttttcaactaatttatgctt---attgcccttgataacatgca-tt-ttccacatatata--tataaaccatggtatattactgtattaagacattctatgtataatagagcattcattttattaccctaagcatatc-tttaacaataaataatcaaata-ttacattcattaatta-aagcataaaacaaaaacaaaattacattaatgttat-tatacattaaactaatgcatctcccttcacgttccacgagggcggattaattaattatgaatatagacat-gactgaag-gcagagcccatcttaataagtcttgagcttaaatatccatcataaaatttaacccacttatttcctcatgg-tttatgaaataatgtagaccttttatgccataatagagctttttcagtcatctta--aacataaatttttttaaccaaaaaaaaata-aaaatttagcataatctttatcaacaaatcatatcataaccaaagatcaacccacttatataattatcctactgttgaattgagccttctctatcctagc-aaaatggcatatacttataattgaccttgaataatgaccatcactggacctagtataaccacaataaacttatactaccttaacaatttatcaagcagacggctcgtaaatccaccggagggaaagctccccgcaagcagctggccactaaggctgccaggaagagcgctcctgccactggcggagtgaagaagcctcaccgctaccgtccaggaacagtcgctctccgggagatccgccgctaccagaaatccaccgagctgctgatccgtaagcttcccttccagcgtctggtgagggagatcgcccaggacttcaagaccgatctccgcttccagagctcggccgtcatggccctgcaggaggccagcgaggcttatctggtgggactcttcgaggacaccaacctgtgcgccatccacgccaagagggtcaccat--------------------------------------------------------------------------------------------------------------------------------------------------------------------------------------------------------------------------------------------------------------------------------------------------------------------------------------------------------------------------------------------------------------------------------------------------------------------------------------------------------------------------------------------------------------------------------------------------------------------------------------------------------------------------------------------------------------------------------------------------------------------------------------------------------------------------------------------------------------------------------------------------------------------------------------------------------------------------------------------------------------------------------------------------------------------------------------------------------------------------------------------------------------------------------------------------------------------------------------------------------------------------------------------------------------------------------------------------------------------------------------------------
>E_espinosai_QCAZA58262_Otongachi
ttctcctcgccagggaactacgagctaagcttaaaacccaaaggacttgacggtaccccatatccccctagaggagcctgtcctataatcgataacccccgttttacctcaccattttttgttaatcagcctgtatacctccgtcgtcagcttaccacgtgagcgt--gtgagctaaatgttttttcaaccacacgtcaggtcaaggtgcagcaaataaaatggaaagagatgggctacactctctattctagagtaaacaaaagactaaatgaaacccggtcggaaggcggatttagcagtaaaatgaaactagagcgttcatttaaacatggcactggggtgtgtacacaccgcccgtcaccctcctcaatgcttcaaaacagtattttacactttttagctacacagaagaggcaagtcgtaacatggtaagtataccggaaggtatgcttggaatcaaaatgtaacttaaaataaagtatttcgcttacaccgaaaaaacatcagtgtaaccctgatcattttgagctaaaaatttagccccacccatcc-gtatatccct-tccatatttattcatacaaactaaaacattttctatatttagtaaaggcgattaaaaaatttttctggagcaataattatagtaccgcaaggg--aaaaatgaaataaaaatgaaacattctcaagc----------ttgcccaaatcgctacaggcctttttcttgccatacactatactgctgatacttccatagctttctcctccctagcccatatttgccgagacgtcaacaatggctgacttcttcgcaatcttcacgctaacggagcctcattcttttttatttgtatttatatacatatcggtcgaggaatatactatggatcctttttatttaaagaaacatgaaatattggagtaatcttattatttctagtaatagcaactgctttcgtaggctatgttcttccatgagggcaaatatccttttgaggcgccaccgttattactaaccttctttccgccgccccatatattggaactgaactagttcaatgaatttgaggcggattttctgttgacaacgccacacttacccgatttttcacctttcacttcattctcccatttattattgtaggcgcctctatgcttcaccttctttttcttcaccaaactggatcttccaatcccacagggctcgattccaatccagacaaagttccttttcacacctacttcacctacaaagatgccctaggatttattattctcttagccttcctcacccttctttcatcattttccccaaaccttttaggagacccagataacttcacccctgccaacccgcagatgggaaagctttgatgtcaccccagctattataaggtggattgcacacagacagcctaaccatgggtttgttgttgaagtgactccgttagactatgagaaaaatgtcacgaagagacatgtgaggatcagcagatctttattgccagataaaaagcgttggtcccagataaggccacttttagtaacttatggccatgatggcaaaggacaccctctacataagagagaaaaacggcaagcaaggcacaggcagaggaaacggctcaagtcaagttgtagaaggcatccattatatgtggacttcagtgatgttggttggaatgattggattgttgcaccacctgggtaccatgccttctactgccacggagaatgcccatttcccttggcagatcattttaactctacaaatcatgctatcgtacaaacattggtgaactctgttaattcgaacatcccaaaagcttgttgtgtccccacagaactaagcgcaatctctatgctctaccttgatgaaaacgaaaaaccttaataacatgcatt-ttccacatatatattataaaccatggtatattactgtattaagacattatatgtataatagagcattcattttatttcctcaagcatatcttctcaactaatttatgctt---attgcccttaataacatgca-tt-ttccacatatatat-tataaaccatggtatattactgtattaagacattatatgtataatagagcattcattttatttcctcaagcatatcttctcaactaatttatgctt---attgcccttaataacatgcatt-ttccacatatatat-tataaaccatggtatattactgtattaagacattatatgtataatagagcattcattttatttcctcaagcatatcttctcaactaatttatgctt---attgcccttaataacatgca-tt-ttccacatatatat-tataaaccatggtatattactgtattaagacattatatgtataatagagcattcattttatttcctcaagcatatc-tttgacaataaataattaacattttacattcat---taccaaatataaaacaagaataaaattatactaatgtatt-aaaacattaaattaatgcatcccccttcacgttccacgagggcggattaattatttatgaatatagacat-gactgaag-acagagcccatcttaataagtcctgagtccgaatatccataataaaattaaacccacttatttcctcatcg-tttctgaaataatgtagattttctatgccataatcaaactatctcagtcacttca--aacataaatattcctaacc-aaataacatg-aaaatttaacataatctttatcaacaaatcatatcatatcc-a-aatgaacccacttatataattatccttttgttgaattgagccttctctatcctagt-aaaatggcatatactcataattaaacttgaataataaccatcactggacctagtataaccacagtaaacttatactaccttaacaatttatt---cagacggctcgtaaatccaccggagggaaagctccccgcaagcagctggccactaaggctgccaggaagagcgctcctgccactggcggagtgaagaagcctcaccgctaccgtccaggaacagtcgctctccgggagatccgccgctaccagaaatccaccgagctgctgatccgtaagcttcccttccagcgtctggtgagggagatcgcccaggacttcaagaccgatctccgcttccagagctcggccgtcatggccctgcaggaggccagcgaggcttatctggtgggactcttcgaggacaccaacctgtgcgccatccacgccaagagggtcaccat--------------------------------------------------------------------------------------------------------------------------------------------------------------------------------------------------------------------------------------------------------------------------------------------------------------------------------------------------------------------------------------------------------------------------------------------------------------------------------------------------------------------------------------------------------------------------------------------------------------------------------------------------------------------------------------------------------------------------------------------------------------------------------------------------------------------------------------------------------------------------------------------------------------------------------------------------------------------------------------------------------------------------------------------------------------------------------------------------------------------------------------------------------------------------------------------------------------------------------------------------------------------------------------------------------------------------------------------------------------------------------------------------
>E_espinosai_QCAZA58263_Otongachi
---------------------------------------------cttgacggtaccccatatccccctagaggagcctgtcctataatcgataacccccgttttacctcaccattttttgttaatcagcctgtatacctccgtcgtcagcttaccacgtgagcgt--gtgagctaaatgttttttcaaccacacgtcaggtcaaggtgcagcaaataaaatggaaagagatgggctacactctctattctagagtaaacaaaagactaaatgaaacccggtcagaaggcggatttagcagtaaaatgaaactagagcgttcatttaaacatggcactggggtgtgtacacaccgcccgtcaccctcctcaatgcttcaaaacagtattttacactttttagctacacagaagaggcaagtcgtaacatggtaagtataccggaaggtatgcttggaatcaaaatgtaacttaaaataaagtatttcgcttacaccgaaaaaacatcagtgtaaccctgatcattttgagctaaaaatttagccccacccatcc-gtatattcct-tccatatttattcccacaaactaaaacattttctatatttagtaaaggcgattaaaaaatttttctggagcaataattatagtaccgcaaggg--aaaaatgaaataaaaatgaaacattctcaag-----------ttgcccaaatcgctacaggcctttttcttgccatacactatactgctgacacttccatagctttctcctccctagcccatatttgccgagacgtcaacaatggctgacttcttcgcaatcttcacgctaacggagcctcattcttttttatttgtatttatatacatatcggtcgaggaatatactatggatcctttttatttaaagaaacatgaaatattggagtaatcttattatttctagtaatagcaactgctttcgtaggatatgttcttccatgaggacaaatatccttttgaggcgccaccgttattactaaccttctttccgccgccccatatattggaactgaactagttcaatgaatttgaggcggattttctgttgacaacgccacacttacccgatttttcacctttcacttcattctcccatttattattgtaggcgcctctatgcttcaccttctttttcttcaccaaactggatcttccaatcccacagggctcgattccaatccagacaaagttccttttcacacctacttcacctacaaagatgccctaggatttattattctcttagccttcctcacccttctttcatcattttccccaaaccttttaggagacccagataacttcacccctgccaacccgcagatgggaaagctttgatgtcaccccagctattataaggtggattgcacacagacagcctaaccatgggtttgttgtkgaagtgactccgttagactatgagaaaaatgtcacgaagagacatgtgaggatcagcagatctttattgccagataaaaagcgttggtcccagataaggccacttttagtaacttatggccatgatggcaaaggacaccctctacataagagagaaaaacggcaagcaaggcacaggcagaggaaacggctcaagtcaagttgtagaaggcatccattatatgtggacttcagtgatgttggttggaatgattggattgttgcaccacctgggtaccatgccttctactgccacggagaatgcccatttcccttggcagatcattttaactctacaaatcatgctatcgtacaaacattggtgaactctgttaattcgaacatcccaaaagcttgttgtgtcccsacagaactaagcgcaatctctatgctctaccttgatgaaaacgaaaaaccctaataacatgcatt-ttccacatatatatcataaaccatggtatattactgtattaagacattatatgtataatagagcattcattttatttcctcaagcatatctttccaactaatctatactt---attgcccctaataacatgca-tt-ttccacatatatat-cataaaccatggtatattactgtattaagacattatatgtataatagagcattcattttatttcctcaagcatatctttccaactaatctatactt---attgcccctaataacatgcatt-ttccacatatatat-cataaaccatggtatattactgtattaagacattatatgtataatagagcattcattttatttcctcaagcatatctttccaactaatctatactt---attgcccctaataacatgca-tt-ttccacatatatat-cataaaccacggtatattactgtattaagacattatatgtataatagagcattcattttatttcctcaagcatatc-tttaacaataaataatcaacattttacattcat---taataaatataaaacaagattaaaattatattaatgtatt-aaaacattaaattaatgcatcccccttcacgttccacgagggcgggttaattatttatgaatatagacat-gactgaag-acagagcccatcttaataagtcctgagtccgaatatccataataaaattaaacccacttatttcctcatgg-tttatgaaataatatagattttctataccataattaaactatctcagtcatctca--aacataaatattcttaacc-aaataacatg-aaaatttaacataatctttatcaacaaatcatatcatatcc-a-agtgaacccacttatataattatccttttgttgaattgagccttctctatcctagt-aaaatggcatatacttataattaaacttgaataataaccatcactgga-ctagtataaccacaataaacttatactaccttaacaatttattaagcagacggctcgtaaatccaccggagggaaagctccccgcaagcagctggccactaaggctgccaggaagagcgctcctgccactggcggagtgaagaagcctcaccgctaccgtccaggaacagtcgctctccgggagatccgccgctaccagaaatccaccgagctgctgatccgtaagcttcccttccagcgtctggtgagggagatcgcccaggacttcaagaccgatctccgcttccagagctcggccgtcatggccctgcaggaggccagcgaggcttatctggtgggactcttcgaggacaccaacctgtgcgccatccacgccaagagggtcaccat--------------------------------------------------------------------------------------------------------------------------------------------------------------------------------------------------------------------------------------------------------------------------------------------------------------------------------------------------------------------------------------------------------------------------------------------------------------------------------------------------------------------------------------------------------------------------------------------------------------------------------------------------------------------------------------------------------------------------------------------------------------------------------------------------------------------------------------------------------------------------------------------------------------------------------------------------------------------------------------------------------------------------------------------------------------------------------------------------------------------------------------------------------------------------------------------------------------------------------------------------------------------------------------------------------------------------------------------------------------------------------------------------
>E_espinosai_QCAZA58270_Rio_Palenque
-------------------------------taaaacccaaaggacttgacggtaccccatatccccctagaggagcctgtcctataatcgataacccccgttttacctcaccattttttgttaatcagcctgtatacctccgtcgtcagcttaccacgtgagcgt--gtgagctaaatgttttttcaaccacacgtcaggtcaaggtgcagcaaataaaatggaaagagatgggctacactctctattctagagtaaacaaaagactaaatgaaacccggtcagaaggcggatttagcagtaaaatgaaactagagcgttcatttaaacatggcactggggtgtgtacacaccgcccgtcaccctcctcaatgcttcaaaacagtattttacactttttagctacacagaagaggcaagtcgtaacatggtaagtataccggaaggtatgcttggaatcaaaatgtaacttaaaataaagtatttcgcttacaccgaaaaaacatcagtgtaaccctgatcattttgagctaaaaatttagccccacccatcc-gtatattcct-tccatatttattcctacaaactaaaacattttctatatttagtaaaggcgattaaaaaatttttctggagcaataattatagtaccgcaaggg--aaaaatgaaataaaaatgaaacattctcaagcataaaaa---ttgcccaaatcgctacaggcctttttcttgccatacactatactgctgacacttccatagctttctcctccctagcccatatttgccgagacgtcaacaatggctgacttcttcgcaatcttcacgctaacggagcctcattcttttttatttgtatttatatacatatcggtcgaggaatatactatggatcctttttatttaaagaaacatgaaatattggagtaatcttattatttctagtaatagcaactgctttcgtaggctatgttcttccatgagggcaaatatccttttgaggcgccaccgttattactaaccttctttccgccgccccatatattggaactgaactagttcaatgaatttgaggcggattttctgttgacaacgccacacttacccgatttttcacctttcacttcattctcccatttattattgtaggcgcctctatgcttcaccttctttttcttcaccaaactggatcttccaatcccacagggctcgattccaatccagacaaagttccttttcacacctacttcacctacaaagatgccctaggatttattattctcttagccttcctcacccttctttcatcattttccccaaaccttttaggagacccagataacttcacccctgccaacccgcagatgggaaagctttgatgtcaccccagctattataaggtggattgcacacagacagcctaaccatgggtttgttgttgaagtgactccgttagactatgagaaaaatgtcacgaagagacatgtgaggatcagcagatctttattgccagataaaaagcgttggtcccagataaggccacttttagtaacttatggccatgatggcaaaggacaccctctacataagagagaaaaacggcaagcaaggcacaggcagaggaaacggctcaagtcaagttgtagaaggcatccattatatgtggacttcagtgatgttggttggaatgattggattgttgcaccacctgggtaccatgccttctactgccacggagaatgcccatttcccttggcagatcattttaactctacaaatcatgctatcgtacaaacattggtgaactctgttaattcgaacatcccaaaagcttgttgtgtccccacagaactaagcgcaatctctatgctctaccttgatgaaaacgaaaaa--------------------------------------------------------------------------------------------tttcctcaagcatatctttctaactaatttatgctt---attgcccctaataacatgca-tt-ttccacatatatat-cataaaccatggtatattactgtattaagacattatatgtataatagagcattcattttatttcctcaagcatatctttctaactaatttatgctt---attgcccctaataacatgcatt-ttccacatatatat-cataaaccatggtatattactgtattaagacattatatgtataatagagcattcattttatttcctcaagcatatctttctaactaatttatgctt---attgcccctaataacatgca-tt-ttccacatatatat-cataaaccatggtatattactgtattaagacattatatgtataatagagcattcattttatttcctcaagcatatc-tttaacaataaataattgacattttacattcat---tactaaatataagacaagaacaaaattatattaatgtatt-aaaacattaaattaatgcatcccccttcacgttccacgagggcggattaattatttatgaatatagacat-gactgaag-acagagcccatcttaataagtcctgagtccgaatatccataataaaattaaacccacttatttcctcatcg-tttatgaaataatatagattttctataccataattaaactatctcagtcatctca--aacataaatgttcttaacc-aaataatatg-aaaatttaacataatctttaccaacaaatcatatcatatcc-a-agtgaacccacttatataattatccttttgttgaattgagccttctctatcctagt-aaaatggcatata-ttacaattaaacttg----atgacaccatctggacctagtataaccacaataaatttatactaccttaacaatttatt-agcagacggctcgtaaatccaccggagggaaagctccccgcaagcagctggccactaaggctgccaggaagagcgctcctgccactggcggagtgaagaagcctcaccgctaccgtccwggaacagtcgctctccgggagatccgccgctaccagaaatccaccgagctgctgatccgtaagcttcccttccagcgtctggtgagggagatcgcccaggacttcaagaccgatctccgcttccagagctcggccgtcatggccctgcaggaggccagcgaggcttatctggtgggactcttcgaggacaccaacctgtgcgccatccacgccaagagggtcaccat--------------------------------------------------------------------------------------------------------------------------------------------------------------------------------------------------------------------------------------------------------------------------------------------------------------------------------------------------------------------------------------------------------------------------------------------------------------------------------------------------------------------------------------------------------------------------------------------------------------------------------------------------------------------------------------------------------------------------------------------------------------------------------------------------------------------------------------------------------------------------------------------------------------------------------------------------------------------------------------------------------------------------------------------------------------------------------------------------------------------------------------------------------------------------------------------------------------------------------------------------------------------------------------------------------------------------------------------------------------------------------------------------
>E_espinosai_QCAZA58272_Rio_Palenque
--------------------------------aaaacccaaaggacttgacggtaccccatatccccctagaggagcctgtcctataatcgataacccccgttttacctcaccattttttgttaatcagcctgtatacctccgtcgtcagcttaccacgtgagcgt--gtgagctaaatgttttttcaaccacacgtcaggtcaaggtgcagcaaataaaatggaaagagatgggctacactctctattctagagtaaacaaaagactaaatgaaacccggtcagaaggcggatttagcagtaaaatgaaactagagcgttcatttaaacatggcactggggtgtgtacacaccgcccgtcaccctcctcaatgcttcaaaacagtattttacactttttagctacacagaagaggcaagtcgtaacatggtaagtataccggaaggtatgcttggaatcaaaatgtaacttaaaataaagtatttcgcttacaccgaaaaaacatcagtgtaaccctgatcattttgagctaaaaatttagccccacccatcc-gtatattcct-tccgtatttattcctacaaactaaaacattttctatatttagtaaaggcgattaaaaaatttttctggagcaataattatagtaccgcanggg-aaaaaatgaaataaaaatgaaacattctcaagca---------ttgcccaaatcgctacaggcctttttcttgccatacactatactgctgacacttccatagctttctcctccctagcccatatttgccgagacgtcaacaatggctgacttcttcgcaatcttcacgctaacggagcctcattcttttttatttgtatttatatacatatcggtcgaggaatatactatggatcctttttatttaaagaaacatgaaatattggagtaatcttattatttctagtaatagcaactgctttcgtaggctatgttcttccatgaggacaaatatccttttgaggcgccaccgttattactaaccttctttccgccgccccatatattggaactgaactagttcaatgaatttgaggcggattttctgttgacaacgccacacttacccgatttttcacctttcacttcattctcccatttattattgtaggcgcctctatgcttcaccttctttttcttcaccaaactggatcttccaatcccacaggactcgattccaatccagacaaagttccttttcacacctacttcacctacaaagatgccctaggatttattattctcttagccttcctcacccttctttcatcattttccccaaaccttttaggagacccagataacttcacccctgccaacccgcagatgggaaagctttgatgtcaccccagctattataaggtggattgcacacagacagcctaaccatgggtttgttgttgaagtgactccgttagactatgagaaaaatgtcacgaagagacatgtgaggatcagcagatctttattgccagataaaaagcgttggtcccagataaggccacttttagtaacttatggccatgatggcaaaggacaccctctacataagagagaaaaacggcaagcaaggcacaggcagaggaaacggctcaagtcaagttgtagaaggcatccattatatgtggacttcagtgatgttggttggaatgattggattgttgcaccacctgggtaccatgccttctactgccacggagaatgcccatttcccttggcagatcattttaactctacaaatcatgctatcgtacaaacattggtgaactctgttaattcgaacatcccaaaagcttgttgtgtccccacagaactaagcgcaatctctatgctctaccttgatgaaaacgaaaaaccttaataacatgcatt-ttccacatatatatcataaaccatggtatattactgtattaagacattatatgtataatagagcattcattttatttcctcaagcatatctttctaactaatctatgctt---attgcccttaataacatgca-tt-ttccacatatatat-cataaaccatgatatattactgtattaagacattatatgtataatagagcattcattttatttcctcaagcatatctttctaactaatttatgctt---attgcccttaataacatgcatt-ttccacatatatat-cataaaccatagtatattactgtattaagacattatatgtataatagagcattcattttatttcctcaagcatatctttctaactaatttatgctt---attgcccttaataacatgca-tt-ttccacatatatat-cataaaccatggtatattactgtattaagacattatatgtataatagagcattcattttatttcctcaagcatatc-tttaacaataaataattgacattttacattcac---tactaaatataaaacaagaacaaaattatattaatgtatt-aaaacattaaattaatgcatcccccttcacgttccacgagggcggattaattatttatgaatatagacat-gactgaag-acagagcccatcttaataagtcctgagtccgaatatccataacaaaattaaacccacttatttcctcatcg-tttatgaaataatgtagattttctatgccataattaaactatctcagtcatttca--aacataaatattcttaacc-aaataacatg-aaaatttaacataatctttatcaacaaatcatatcacgtcc-a-aatgaacccacttatataattatccttttgttgaattgagccttctctatcctagt-aaaatggcatatacttataattaaacttgaataataaccatcactggacctagtataaccacaataaacttatattaccttaacaatttatt---------------aaatccaccggagggaaagctccccgcaagcagctggccactaaggctgccaggaagagcgctcctgccactggcggagtgaagaagcctcaccgctaccgtccaggaacagtcgctctccgggagatccgccgctaccagaaatccaccgagctgctgatccgtaagcttcccttccagcgtctggtgagggagatcgcccaggacttcaagaccgatctccgcttccagagctcggccgtcatggccctgcaggaggccagcgaggcttatctggtgggactcttcgaggacaccaacctgtgcgccatccacgccaagagggtcaccat--------------------------------------------------------------------------------------------------------------------------------------------------------------------------------------------------------------------------------------------------------------------------------------------------------------------------------------------------------------------------------------------------------------------------------------------------------------------------------------------------------------------------------------------------------------------------------------------------------------------------------------------------------------------------------------------------------------------------------------------------------------------------------------------------------------------------------------------------------------------------------------------------------------------------------------------------------------------------------------------------------------------------------------------------------------------------------------------------------------------------------------------------------------------------------------------------------------------------------------------------------------------------------------------------------------------------------------------------------------------------------------------------
>E_espinosai_QCAZA58284_Mindo
------------------tacgagctaagnttaaaacccaaaggactngacggtancccatatccccctagaggagcctgtcctataatcgataacccccgttttacctcaccattttttgttaatcagcctgtatacctccgtcgtcagcttaccacgtgagcgt--gtgagctaaatgttttttcaaccacacgtcaggtcaaggtgcagcaaataaaatggaaagagatgggctacactctctattctagagtaaacaaaagactaaatgaaacccggtcagaaggcggatttagcagtaaaatgaaactagagcgttcatttaaacatggcactggggtgtgtacacaccgcccgtcaccctcctcaatgcttcaaaacagtattttacactttttagctacacagaagaggcaagtcgtaacatggtaagtataccggaaggtatgcttggaatcaaaatgtaacttaaaataaagtatttcgcttacaccgaaaaaacatcagtgtaaccctgatcattttgagctaaaaatttagccccacccatcc-gtatattcct-tccatatttattcctacaaactaaaacattttctatatttagtaaaggcgattaaaaaatttttctggagcaataattatagtaccgcaaggg--aaaaatgaaataaaaatgaaacattctcaagcata-------ttgcccaaatcgctacaggcctttttcttgccatacactatactgctgacacttccatagctttctcctccctagcccatatttgccgagacgtcaacaatggctgacttcttcgcaatcttcacgctaacggagcctcattcttttttatttgtatttatatacatatcggtcgaggaatatactatggatcctttttatttaaagaaacatgaaatattggagtaatcttattatttctagtaatagcaactgctttcgtaggctatgttcttccatgagggcaaatatccttttgaggcgccaccgttattactaaccttctttccgccgccccatatattggaactgaactagttcaatgaatttgaggcggattttctgttgacaacgccacacttacccgatttttcacctttcacttcattctcccatttattattgtaggcgcctccatgcttcaccttctttttcttcaccaaactggatcttccaatcccacagggctcgattccaatccagacaaagttccttttcacacctacttcacctacaaagatgccctagggtttattattctcttagccttcctcacccttctttcatcattttccccaaaccttttaggagacccagataacttcacccctgccaacccgcagatgggaaagctttgatgtcaccccagctattataaggtggattgcacacagacagcctaaccatgggtttgttgttgaagtgactccgttagactatgagaaaaatgtcacgaagagacatgtgaggatcagcagatctttattgccagataaaaagcgttggtcccagataaggccacttttagtaacttatggccatgatggcaaaggacaccctctacataagagagaaaaacggcaagcaaggcacaggcagaggaaacggctcaagtcaagttgtagaaggcatccattatatgtggacttcagtgatgttggttggaatgattggattgttgcaccacctgggtaccatgccttctactgccacggagaatgcccatttcccttggcagatcattttaactctacaaatcatgctatcgtacaaacattggtgaactctgttaattcgaacatcccaaaagcttgttgtgtccccacagaactaagcgcaatctctatgctctaccttgatgaaaacgaaaaa----------------t-ttccacatatatatcataaaccatggtatattactgtattaagacattatatgtataatagagcattcattttatttcctcaagcatatctttccaactaatttatgttt---attgcccttaataacatgca-tt-ttccacatatatat-cataaaccatggtatattactgtattaagacattatatgtataatagagcattcactttatttcctcaagcatatctttccaactaatttatgttt---attgcccttaataacatgcatt-ttccacatatatat-cataaaccatggtatattactgtattaagacattatatgtataatagagcattcactttatttcctcaagcatatctttccaactaatttatgttt---attgcccttaataacatgca-tt-ttccacatatatat-cataaaccatggtatattactgtattaagacattatatgtataatagagcattcattttatttcctcaagcatatc-tttaacaataaataattgacattttgcattcat---taccaaatataaaacaagaacaaaattacactaatgtatt-aaaacattaaattaatgcatcccccttcacgttccacgagggcgggtttattatttatgaatatagacat-gactgaag-acagagcccatcttaataagtcctgagtccgaatatccataataaaattaaacccacttatttcctcatgg-tttatgaaataatgtagattttctataccataatcaaactatctcagtcatttca--aacataaattttcttaacc-aaataatata-aaaatttaacataatctttatcaacaaatcatatcatatcc-a-aatcgacccacttatataattatccttttgttgaattgagccttctctatcctagt-aaaatggcatatacttataattaaacttgaataataatcatcactggacctagtataac---------------------------------aagcagacggctcgtaaatccaccggagggaaagctccccgcaagcagctggccactaaggctgccaggaagagcgctcctgccactggcggagtgaagaagcctcaccgctaccgtccwggaacagtcgctctccgggagatccgccgctaccagaaatccaccgagctgctgatccgtaagcttcccttccagcgtctggtgagggagatcgcccaggacttcaagaccgatctccgcttccagagctcggccgtcatggccctgcaggaggccagcgaggcttatctggtgggactcttcgaggacaccaacctgtgcgccatccacgccaagagggtcaccat--------------------------------------------------------------------------------------------------------------------------------------------------------------------------------------------------------------------------------------------------------------------------------------------------------------------------------------------------------------------------------------------------------------------------------------------------------------------------------------------------------------------------------------------------------------------------------------------------------------------------------------------------------------------------------------------------------------------------------------------------------------------------------------------------------------------------------------------------------------------------------------------------------------------------------------------------------------------------------------------------------------------------------------------------------------------------------------------------------------------------------------------------------------------------------------------------------------------------------------------------------------------------------------------------------------------------------------------------------------------------------------------------
>E_espinosai_QCAZA58282_Mindo
----------cagggaactacgagctaagcttaaaacccaaagnacttgacggtaccccatatccccctagaggagcctgtcctataatcgataacccccgttttacctcaccattttttgttaatcagcctgtatacctccgtcgtcagcttaccacgtgagcgt--gtgagctaaatgttttttcaaccacacgtcaggtcaaggtgcagcaaataaaatggaaagagatgggctacactctctattctagagtaaacaaaagactaaatgaaacccggtcagaaggcggatttagcagtaaaatgaaactagagcgttcatttaaacatggcactggggtgtgtacacaccgcccgtcaccctcctcaatgcttcaaaacagtattttacactttttagctacacagaagaggcaagtcgtaacatggtaagtataccggaaggtatgcttggaatcaaaatgtaacttaaaataaagtatttcgcttacaccgaaaaaacatcagtgtaaccctgatcattttgagctaaaaatttagccccacccatcc-gtatattcct-tccatatttattcctacaaactaaaacattttctatatttagtaaaggcgattaaaaaatttttctggagcaataattatagtaccgcaaggg-aaaaaatgaaataaaaatg------------------------ttgcccaaatcgctacaggcctttttcttgccatacactatactgctgacacttccatagctttctcctccctagcccatatttgccgagacgtcaacaatggctgacttcttcgcaatcttcacgctaacggagcctcattcttttttatttgtatttatatacatatcggtcgaggaatatactatggatcctttttatttaaagaaacatgaaatattggagtaatcttattatttctagtaatagcaactgctttcgtaggctatgttcttccatgagggcaaatatccttttgaggcgccaccgttattactaaccttctttccgccgccccatatattggaactgaactagttcaatgaatttgaggcggattttctgttgacaacgccacacttacccgatttttcacctttcacttcattctcccatttattattgtaggcgcctccatgcttcaccttctttttcttcaccaaactggatcttccaatcccacagggctcgattccaatccagacaaagttccttttcacacctacttcacctacaaagatgccctagggtttattattctcttagccttcctcacccttctttcatcattttccccaaaccttttaggagacccagataacttcacccctgccaacccgcagatgggaaagctttgatgtcaccccagctattataaggtggattgcacacagacagcctaaccatgggtttgttgttgaagtgactccgttagactatgagaaaaatgtcacgaagagacatgtgaggatcagcagatctttattgccagataaaaagcgttggtcccagataaggccacttttagtaacttatggccatgatggcaaaggacaccctctacataagagagaaaaacggcaagcaaggcacaggcagaggaaacggctcaagtcaagttgtagaaggcatccattatatgtggacttcagtgatgttggttggaatgattggattgttgcaccacctgggtaccatgccttctactgccacggagaatgcccatttcccttggcagatcattttaactctacaaatcatgctatcgtacaaacattggtgaactctgttaattcgaacatcccaaaagcttgttgtgtccccacagaactaagcgcaatctctatgctctaccttgatgaaaacgaaaaaccttaataacatgcatt-ttccacatatatatcataaaccatggtatattactgtattaagacattatatgtataatagagcattca-tttatttcctcaagcatatctttccaactaatttatgttt---attgcccttaataacatgca-tt-ttccacatatatat-cataaaccatggtatattactgtattaagacattatatgtataatagagcattcattttatttcctcaagcatatctttccaactaatttatgttt---attgcccttaataacatgcatt-ttccacatatatat-cataaaccatggtatattactgtattaagacattatatgtataatagagcattcattttatttcctcaagcatatctttccaactaatttatgttt---attgcccttaataacatgca-tt-ttccacatatatat-cataaaccatggtatattactgtattaagacattatatgtataatagagcattcattttatttcctcaagcatatc-tttaacaataaataattgacattttgcattcat---taccaaatataaaacaagaacaaaattacattaatgtatt-aaaacattaaattaatgcatcccccttcacgttccacga-ggcgggtttattatttatgaatatagacat-gactgaag-acagagcccatcttaataagtcctgagtccgaatatccatagtaaaattaaacccatt--attcctcatgg--ttatgaaataatgtagattttctataccataatcaaactatctcagtcatttca--aacataaattttcttaacc-aaataatata-aaaatttaacataatctttatcaacaaatcatatcatatcc-a-aatcgacccacttatataattatccttttgttgaattgagccttctctatcctagt-aaaatggcatatacttataattaaacttgaataat---catcactggacctagtataaccacaataaacttatactaccttaac--tttattaagcagacggctcgtaaatccaccggagggaaagctccccgcaagcagctggccactaaggctgccaggaagagcgctcctgccactggcggagtgaagaagcctcaccgctaccgtcctggaacagtcgctctccgggagatccgccgctaccagaaatccaccgagctgctgatccgtaagcttcccttccagcgtctggtgagggagatcgcccaggacttcaagaccgatctccgcttccagagctcggccgtcatggccctgcaggaggccagcgaggcttatctggtgggactcttcgaggacaccaacctgtgcgccatccacgccaagagggtcaccat--------------------------------------------------------------------------------------------------------------------------------------------------------------------------------------------------------------------------------------------------------------------------------------------------------------------------------------------------------------------------------------------------------------------------------------------------------------------------------------------------------------------------------------------------------------------------------------------------------------------------------------------------------------------------------------------------------------------------------------------------------------------------------------------------------------------------------------------------------------------------------------------------------------------------------------------------------------------------------------------------------------------------------------------------------------------------------------------------------------------------------------------------------------------------------------------------------------------------------------------------------------------------------------------------------------------------------------------------------------------------------------------------
>E_espinosai_QCAZ40648_Pucayacu
------------------------------ttaaaacccaaaggacttgacggtaccccatatccccctagaggagcctgtcctataatcgataacccccgttttacctcaccattttttgttaatcagcctgtatacctccgtcgtcagcttaccacgtgagcgt--gtgagctaaatgttttttcaaccacacgtcaggtcaaggtgcagcaaataaaatggaaagagatgggctacactctctattctagaataaacaaaagactaaatgaaacccggtcagaaggcggatttagcagtaaaatgaaactagagcgttcatttaaacatggcactggggtgtgtacacaccgcccgtcaccctcctcaatgcttcaaaacagtattttacactttttagctacacagaagaggcaagtcgtaacatggtaagtataccggaaggtatgcttggaatcaaaatgtaacttaaaataaagtatttcgcttacaccgaaaaaacatcagtgtaaccctgatcattttgagctaaaaatttagccccacccgtcc-gtatattcct-tccgtatttatttctacaaactaaaacattttctatatttagtaaaggcgattaaaaaatttttctggagcaataattatagtaccgcaaggg--aaaaatgaaataaaaatgaaatattctcaagca---------ttgcccaaatcgctacaggtctttttcttgccatacactatactgctgacacttccatagctttctcctccctagcccatatttgccgagacgtcaacaatggctgacttcttcgcaatcttcacgctaacggagcctcattcttttttatttgtatttatatacatattggtcgaggaatatactatggatcctttttattcaaagaaacatgaaatatcggagtaatcttactatttctagtaatagcaactgctttcgtaggctatgttcttccatgagggcaaatatccttttgaggcgccaccgttattactaaccttctttccgccgccccatatattggaactgaactagtccaatgaatttgaggcggattctctgttgacaacgccacacttacccgatttttcacctttcacttcattctcccatttattattgtaggcgcctctatgcttcaccttctttttctccaccaaactggatcttccaatcccacagggctcgattccaatccagacaaagttccttttcacacctacttcacctacaaagatgccctaggatttattattctcttagccttcctcacccttctttcatcattttcaccaaaccttttaggagacccagataacttcacccctgctaacccgcagatgggaaagctttgatgtcaccccagctattataaggtggattgcacacagacagcctaaccatgggtttgttgttgaagtgactccgttagactatgagaaaaatgtcacgaagagacatgtgaggatcagcagatctttattgccagataaaaagcgttggtcccagataaggccacttttagtaacttatggccatgatggcaaaggactccctctacataagagagaaaaacggcaagcaaggcacaggcagaggaaacggctcaagtcaagttgtagaaggcatccattatatgtggacttcagtgatgttggttggaatgattggattgttgcaccacctgggtaccatgccttctactgccacggagaatgcccatttcccttggcagatcattttaactctacaaatcatgctatcgtacaaacattggtgaactctgttaattcgaacatcccaaaagcttgttgtgtccccacagaactaagcgcaatctctatgctctaccttgatgaaaacgaaaaaccctaataacatgcatt-ttccacatatataccataaaccatggtatattactgtattaagacattatatgtataatagagcattcattttacttcctcaagcatatctttctaactaatttatgttt---attgcccctaataacatgca-tt-ttccacatatatac-cataaaccatggtatattactgtattaagacattatatgtataatagagcattcattttacttcctcaagcatatctttctaactaatttatgttt---attgcccctaataacatgcatt-ttccacatatatac-cataaaccatggtatattactgtattaagacattatatgtataatagagcattcattttacttcctcaagcatatctttctaactaatttatgttt---attgcccctaataacatgca-tt-ttccacatatatac-cataaaccatggtatattactgtattaagacattatatgtataatagagcattcattttacttcctcaagcatatc-tttaacaataagtaattaatactttacattcat---taataaatataaaacaagaacaaaattacattaatgtgtt-aaaacattaaattaatgcatctcccttcacgttccacgagggcggattaattattcattaatacagacat-gactgaag-acagagcccatcttaataagtcctgagtccgaatatccataataaaattaaacccacttatttcctcatcg-tttatgaaataatatagattttctataccataattaaactatctcagtcatttta--aacataaattttcttatcc-aaataacatg-aaaatttaacataatctttattaacaaatcatatcataacc-a-aatgaacccacttatataattatccttttgttgaattgagccttctctatcctagc-aaaatggcatatacttataattaaacttgaatgataaccatcactggacctagtataaccacaataaatttatactaccttaacaatttattaagcagacggctcgtaaatccaccggagggaaagctccccgcaagcagctggccactaaggctgccaggaagagcgctcctgccactggcggagtgaagaagcctcaccgctaccgtcctggaacagtcgctctccgggagatccgccgctaccagaaatccaccgagctgctgatccgtaagcttcccttccagcgtctggtgagggagatcgcccaggacttcaagaccgatctccgcttccagagctcggccgtcatggccctgcaggaggccagcgaggcttatctggtgggactcttcgaggacaccaacctgtgcgccatccacgccaagagggtcaccat--------------------------------------------------------------------------------------------------------------------------------------------------------------------------------------------------------------------------------------------------------------------------------------------------------------------------------------------------------------------------------------------------------------------------------------------------------------------------------------------------------------------------------------------------------------------------------------------------------------------------------------------------------------------------------------------------------------------------------------------------------------------------------------------------------------------------------------------------------------------------------------------------------------------------------------------------------------------------------------------------------------------------------------------------------------------------------------------------------------------------------------------------------------------------------------------------------------------------------------------------------------------------------------------------------------------------------------------------------------------------------------------------
>E_espinosai_QCAZ50458_Pucayacu
---------------------------------aaacccaaaggacttgacggtaccccatatccccctagaggagcctgtcctataatcgataacccccgttttacctcaccattttttgttaatcagcctgtatacctccgtcgtcagcttaccacgtgagcgt--gtgagctaaatg-tttttcaaccacacgtcaggtcaaggtgcagcaaataaaatggaaagagatgggctacactctctattctagaataaacaaaagactaaatgaaacccggtcagaaggcggatttagcagtaaaatgaaactagagcgttcatttaaacatggcactggggtgtgtacacaccgcccgtcaccctcctcaatgcttcaaaacagtattttacactttttagctacacagaagaggcaagtcgtaacatggtaagtataccggaaggtatgcttggaatcaaaatgtaacttaaaataaagtatttcgcttacaccgaaaaaacatcagtgtaaccctgatcattttgagctaaaaatttagccccacccatcc-gtatattcct-tccgtatttatttct--------------------------------------------------------------------------------------------------------------------------ttgcccaaatcgctacaggcctttttcttgccatacactatactgctgacacttccatagctttctcctccctagcccatatttgccgagacgtcaacaatggctgacttcttcgcaatcttcacgctaacggagcctcattcttttttatttgtatttatatacatattggtcgaggaatatactatggatcctttttattcaaagaaacatgaaatatcggagtaatcttactatttctagtaatagcaactgctttcgtaggctatgttcttccatgagggcaaatatccttttgaggcgccaccgttattactaaccttctttccgccgccccatatattggaactgaactagtccaatgaatttgaggcggattctctgttgacaacgccacacttacccgatttttcacctttcacttcattctcccatttattattgtaggcgcctctatgcttcaccttctttttctccaccaaactggatcttccaatcccacagggctcgattccaatccagacaaagttccttttcacacctacttcacctacaaagatgccctaggatttattattctcttagccttcctcacccttctttcatcattttccccaaaccttttaggagacccagataacttcacccctgctaacccgcagatgggaaagctttgatgtcaccccagctattataaggtggattgcacacagacagcctaaccatgggtttgttgttgaagtgactccgttagactatgagaaaaatgtcacgaagagacatgtgaggatcagcagatctttattgccagataaaaagcgttggtcccagataaggccacttttagtaacttatggccatgatggcaaaggacaccctctacataagagagaaaaacggcaagcaaggcacaggcagaggaaacggctcaagtcaagttgtagaaggcatccattatatgtggacttcagtgatgttggttggaatgattggattgttgcaccacctgggtaccatgccttctactgccacggagaatgcccatttcccttggcagatcattttaactctacaaatcatgctatcgtacaaacattggtgaactctgttaattcgaacatcccaaaagcttgttgtgtccccacagaactaagcgcaatctctatgctctaccttgatgaaaacgaaaaaccttaacaacatgcatt-ttccacatatataccataaaccatggtatattactgtattaagacattatatgtataatagagcattcattttatttcctcaagcatatctttctaactaatttatgttt---attgcccttaacaacatgca-tt-ttccacatatatac-cataaaccatggtatattactgtattaagacattatatgtataatagagcattcattttatttcctcaagcatatctttctaactaatttatgttt---attgcccttaacaacatgcatt-ttccacatatatac-cataaaccatggtatattactgtattaagacattatatgtataatagagcattcattttatttcctcaagcatatctttctaactaatttatgttt---attgcccttaacaacatgca-tt-ttccacatatatac-cataaaccatggtatattactgtattaagacattatatgtataatagagcattcattttatttcctcaagcatatc-tttaacaataaataattaatactttacattcat---taataaatataaaacaagaacaaaattacattaatgtgtt-aaaacattaaattaatgcatcccccttcacgttccacgagggcggattaattatttattaatgcagacat-gactgaag-acagagcccatcttaataagtcttgagtccgaatatccataataaaattaaacccacttatttcctcatcg-tttatgaaataatatagattttctataccataattaaactatctcagtcatttca--aacataaattttcttgtcc-aaataacatg-aaaatttaacataatctttatcaacaaatcatatcataacc-a-aatgaacccaattatataattatccttttgttgaattgagccttctctatcctagc-aaaatggcatatacttataattaaacttgaatgataaccatcactggacctagtataaccacaataaatttatactaccttaacaatttattaagcagacggctcgtaaatccaccggagggaaagctccccgcaagcagctggccactaaggctgccaggaagagcgctcctgccactggcggagtgaagaagcctcaccgctaccgtccaggaacagtcgctctccgggagatccgccgctaccagaaatccaccgagctgctgatccgtaagcttcccttccagcgtctggtgagggagatcgcccaggacttcaagaccgatctccgcttccagagctcggccgtcatggccctgcaggaggccagcgaggcttatctggtgggactcttcgaggacaccaacctgtgcgccatccacgccaagagggtcaccat--------------------------------------------------------------------------------------------------------------------------------------------------------------------------------------------------------------------------------------------------------------------------------------------------------------------------------------------------------------------------------------------------------------------------------------------------------------------------------------------------------------------------------------------------------------------------------------------------------------------------------------------------------------------------------------------------------------------------------------------------------------------------------------------------------------------------------------------------------------------------------------------------------------------------------------------------------------------------------------------------------------------------------------------------------------------------------------------------------------------------------------------------------------------------------------------------------------------------------------------------------------------------------------------------------------------------------------------------------------------------------------------------
>E_espinosai_QCAZA53626_La_Perla_PROB
ttctcctcgccagggaactacgagctaagcttaaaacccaaaggacttgacggtaccccatatccccctagaggagcctgtcctataatcgataacccccgttttacctcaccattttttgttaatcagcctgtatacctccgtcgtcagcttaccacgtgagcgt--gtgagctaaatgttttttcaaccacacgtcaggtcaaggtgcagcaaataaaatggaaagagatgggctacactctctattctagaataaacaaaagactaaatgaaacccggtcagaaggcggatttagcagtaaaatgaaactagagcgttcatttaaacatggcactggggtgtgtacacaccgcccgtcaccctcctcaatgcttcaaaacagtattttacactttttagctacacagaagaggcaagtcgtaacatggtaagtataccggaaggtatgcttggaatcaaaatgtaacttaaaataaagtatttcgcttacaccgaaaaaacatcagtgtaaccctgatcattttgagctaaaaatttagccccacccatcc-gtatattcct-tccatatttatttctacaaactaaaacattttctatatttagtaaaggcgattaaaaaatttttctggagcaataattatagtaccgcaaggg--aaaaatgaaataaaaatgaaacattctcaagcataaaaaagtttgcccaaatcgctacaggcctttttcttgccatacactatactgctgacacttccatagctttctcctccctagcccatatttgccgagacgtcaacaatggctgacttcttcgcaatcttcacgctaacggagcctcattcttttttatttgtatttatatacatatcggtcgaggaatatactatggatcctttttatttaaagagacatgaaatatcggagtaatcttattatttctagtaatagcaactgctttcgtaggctatgttcttccatgagggcagatatccttttgaggcgccaccgttattactaaccttctttccgccgccccatatattggaactgaactagtccaatgaatttgaggcggattttctgttgacaacgccacacttactcgatttttcacctttcacttcattctcccatttattatcgtaggcgcctctatgcttcaccttctttttcttcaccaaactggatcttccaatcccacaggactcgattccaacccagacaaagttccttttcacacctacttcacctacaaagatgccctaggatttattattctcttagccttcctcacccttctttcatcattttccccaaaccttttaggagacccagataacttcacccctgccaacccgcagatgggaaagctttgatgtcaccccagctattataaggtggattgcacacagacagcctaaccatgggtttgttgttgaagtgactccgttagactatgagaaaaatgtcacgaagagacatgtgaggatcagcagatctttattgccagataaaaagcgttggtcccagataaggccacttttagtaacttatggccatgatggcaaaggacaccctctacataagagagaaaaacggcaagcaaggcacaggcagaggaaacggctcaagtcaagttgtagaaggcatccattatatgtggacttcagtgatgttggttggaatgattggattgttgcaccacctgggtaccatgccttctactgccacggagaatgcccatttcccttggcagatcattttaactctacaaatcatgctatcgtacaaacattggtgaactctgttaattcgaacatcccaaaagcttgttgtgtccccacagaactaagcgcaatctctatgctctaccttgatgaaaacgaaaaaccttaataacatgcatt-ttccacatatatatcataaaccatggtatattactgtattaagacattatatgtataatagagcattcattttacttcctcaagcgtatctttctaactaatttatgtta---attgccc-tagtaacatgca-tt-ttccacatatatat-cataaaccatggtatattactgtattaagacattatatgtataatagagcattcattttacttcctcaagcgtatctttctaactaatttatgtta---attg-ccctagtaacatgcatt-ttccacatatatat-cataaaccatggtatattactgtattaagacattatatgtataatagaacattcattttacttcctcaagcgtatctttctaactaatttatgtta---attgcccttaataacatgca-tt-ttccacatatatac-cataaaccatggtatattactgtattaagacattatatgtataatagagcattcattttacttcctcaagcatatc-tttaacagtaaataattagcattttacattcat---taataaatataaaacaagaacaaaattacaataatgtaat-aaaaaattaaactaatgcatcccccttcacgttccacgagggcggattaattatttatgaatatagacat-gactgaag-acagagcccatcttaataagtcctgagtccgaatatccataataaaattaaacccacttatttcctcatcg-tttatgaaataatatagattttctataccataataaaactatctcagtcatctca--aacataaatattctcaacc-cattaacatg-aaaatttaacataatctttatcaacaaatcatatcatatcc-a-aatgaacccacttatataattatccttttgttgaattgagccttctctatcctagt-aaaatggcatatacttataattaaacttgaatgataaccatcactggacctagtataaccacaataaacttatactaccttaacaatttattaagcagacggctcgtaaatccaccggagggaaagctccccgcaagcagctggccactaaggctgccaggaagagcgctcctgccactggcggagtgaagaagcctcaccgctaccgtccaggaacagtcgctctccgggagatccgccgctaccagaaatccaccgagctgctgatccgtaagcttcccttccagcgtctggtgagggagatcgcccaggacttcaagaccgatctccgcttccagagctcggccgtcatggccctgcaggaggccagcgaggcttatctggtgggactcttcgaggacaccaacctgtgcgccatccacgccaagagggtcaccat------acttacgagcaggacgagcacgagtgctgcgagcgggtggtcatcaatatctccgggctgcgcttcgagacgcagctgaaaactttagcccagttcccggacacgctgctgggcgaccccaagaagcggatgcgctacttcgaccccctgcggaacgagtacttctttgacaggaaccgtccgagcttcgatgccatcctgtactactaccagtccgggggcaggatccgccgccccgtcaacgtgcccatagacatcttctcggaggagatccgcttctacgagctgggcgaggaggccatggagaagttccgggaggacgagggcttcatcaaggaagaggagcgcccgctgcccgccaacgacttccagagacaggtgtggctgctgttcgagtacccggagagctcgggtcctgcccggggcatcgccatcgtgtccgtgctggtcatcctcatctccatcgtcatcttctgcctggagactttgcccgagttccgggacgacaaggagtacaatggaccggtgctgccggccgggaatggcaccggcccctacctctccagctccttcactgaccccttctttgtggtggagactttgtgcatcatctggttctcctttgagctcttggtcaggttcttcgcctgccccagcaaagccaccttctccaagaacatcatgaacatcatagacattgtggccatcatcccttacttcatcaccctgggcactgagctggctgagcgccagggcaatgggcagcaggccatgtccttggccatcctgagggtgatacgcttggtcagggtctttcgtatcttcaagctttccagacattccaaggggctacagattttgggtcagaccctcaaggccagtatgagggagctgggactgctcatcttcttcctcttcatcggagtcatcttgttctccagtgctgtgtactttgctgaggctgatgacccatcctcaggattcaacagcatccccgacgccttctggtgggcagtggtcaccatgactactgtagggtacggggatatgcacccagtcaccataggggggaaaatagtgggctctttgtgtgccattgccggtgtgctgaccattgccttaccagtgcctgtcatagtctccaacttcaactacttctatcacagggagactgaaggggaagaacaagcccagtacctccatgtgggcagctgccagcacttgtcctctaatgaggacctcaaaaagacccggagtaattccaccctgagcaaatccgagtacatggtcatagaggaaggggtg-----------------------------------
>E_espinosai_QCAZA53633_La_Perla_PROB
ttctcctcgccagggaactacgagctaagcttaaaacccaaaggacttgacggtaccccatatccccctagaggagcctgtcctataatcgataacccccgttttacctcaccattttttgttaatcagcctgtatacctccgtcgtcagcttaccacgtgagcgt--gtgagctaaatgttttttcaaccacacgtcaggtcaaggtgcagcaaataaaatggaaagagatgggctacactctctattctagagtaaacaaaagactaaatgaaacccggtcagaaggcggatttagcagtaaaatgaaactagagcgttcatttaaacatggcactggggtgtgtacacaccgcccgtcaccctcctcaatgcttcaaaacagtattttacactttttagctacacagaagaggcaagtcgtaacatggtaagtataccggaaggtatgcttggaatcaaaatgtaacttaaaataaagtatttcgcttacaccgaaaaaacatcagtgtaaccctgatcattttgagctaaaaatttagccccacccatcc-gtatattcct-tccatatttattcccacaaactaaaacattttctatatttagtaaaggcgattaaaaaatttttctggagcaataattatagtaccgcaaggg--aaaaatgaaataaaaatgaaacattctcaagcataaaaaagt---------------------------------------atactgctgacacttccatagctttctcctccctagcccatatttgccgagacgtcaacaatggctgacttcttcgcaatcttcacgctaacggagcctcattcttttttatttgtatttatatacatatcggtcgaggaatatactatggatcctttttatttaaagaaacatgaaatattggagtaatcttattatttctagtaatagcaactgctttcgtaggctatgttcttccatgagggcaaatatccttttgaggcgccaccgttattactaaccttctttccgccgccccatatattggaactgaactagttcaatgaatttgaggcggattttctgttgacaacgctacacttacccgatttttcacctttcacttcattctcccatttattattgtaggcgcctctatgcttcaccttctttttcttcaccaaactggatcttctaatcccacagggctcgattccaatccagacaaagttcctattcacacctacttcacctacaaagatgccctaggatttattattctcttagccttcctcacccttctttcatcattttccccaaaccttttaggagacccagataacttcacccctgccaacccgcagatgggaaagctttgatgtcaccccagctattataaggtggattgcacacagacagcctaaccatgggtttgttgttgaagtgactccgttagactatgagaaaaatgtcacgaagagacatgtgaggatcagcagatctttattgccagataaaaagcgttggtcccagataaggccacttttagtaacttatggccatgatggcaaaggacaccctctacataagagagaaaaacggcaagcaaggcacaggcagaggaaacggctcaagtcaagttgtagaaggcatccattatatgtggacttcagtgatgttggttggaatgattggattgttgcaccacctgggtaccatgccttctactgccacggagaatgcccatttcccttggcagatcattttaactctacaaatcatgctatcgtacaaacattggtgaactctgttaattcgaacatcccaaaagcttgttgtgtcccgacagaactaagcgcaatctctatgctctaccttgatgaaaacgaaaaa----------------------------------------------------------------------------------------tttatttcctcaagcatatctttccaactaatttatgctt---attgcccctaattacatgca-tt-ttccacatatatat-cataaaccatggtatattactgtattaagacattatatgtataatagagcattcattttatttcctcaagcatatctttccaactaatttatgctt---attgcccctaattacatgcatt-ttccacatatatat-cataaaccatggtatattactgtattaagacattatatgtataatagagcattcattttatttcctcaagcatatctttccaactaatttatgctt---attgcccctaattacatgca-tt-ttccacatatatat-cataaaccatggtatattactgtattaagacattatatgtataatagagcattcattttatttcctcaagcatatc-tttaacaataaataattgacattttacattcat---tactaaatataaaacaagaacaaaattatattaatgtatt-aaaacattaaattaatgcatcccccttcacgttccacgagggcggattaattatttatgaatatagacat-gactgaag-acagagcccatcttaataagtcctgagtccgaatatccataataaaattaaacccacttatttcctcacgg-tttatgaaataatgtagattttctataccataattaaactatctcagtcatctca--aacataaatattcttaacc-aaataatatg-aaaatttaacataatctttatcaacaaatcatatcatatcc-a-agtgaacccacttatataattatccttttgttgaattgagccttctctatcctagt-aaaatggcatatacttataattaaacttgaataataatcatcactggacctagtataaccacaatgaatttatactaccttaacaatttatt-agcagacggctcgtaaatccaccggagggaaagctccccgcaagcagctggccactaaggctgccaggaagagcgctcctgccactggcggagtgaagaagcctcaccgctaccgtcctggaacagtcgctctccgggagatccgccgctaccagaaatccaccgagctgctgatccgtaagcttcccttccagcgtctggtgagggagatcgcccaggacttcaagaccgatctccgcttccagagctcggccgtcatggccctgcaggaggccagcgaggcttatctggtgggactcttcgaggacaccaacctgtgcgccatccacgccaagagggtcacca-tccgagacttacgagcaggacgagcacgagtgctgcgagcgggtggtcatcaatatctccgggctgcgcttcgagacgcagctgaaaactttagcccagttcccggacacgctgctgggcgaccccaagaagcggatgcgctacttcgaccccctgcggaacgagtacttctttgacaggaaccgtccgagcttcgatgccatcctgtactactaccagtccgggggcaggatccgccgccccgtcaacgtgcccatagacatcttctcggaggagatccgcttctacgagctaggcgaggaggccatggagaagttccgggaggacgagggcttcatcaaggaagaggagcgcccgctgcccgccaacgacttccagagacaggtgtggctgctgttcgagtacccggagagctcgggtcctgcccggggcatcgccatcgtgtccgtgctggtcatcctcatctccatcgtcatcttctgcctggagactttgcccgagttccgggacgacaaggagtacaatggaccggtgctgccggccgggaatggcaccggcccctacctctccagctccttcactgaccccttctttgtggtggagactttgtgcatcatctggttctcctttgagctcttggtcaggttcttcgcctgccccagcaaagccaccttctccaagaacatcatgaacatcatagacattgtggccatcatcccttacttcatcaccctgggcactgagctggctgagcgccagggcaatgggcagcaggccatgtccttggccatcctgagggtgatacgcttggtcagggtctttcgtatcttcaagctttccagacattccaaggggctacagattttgggtcagaccctcaaggccagtatgagggagctggggctgctcatcttcttcctcttcatcggagtcatcttgttctccagtgctgtgtactttgctgaggctgatgacccatcctcagggttcaacagcatccccgacgccttctggtgggcagtggtcaccatgactactgtagggtacggggatatgcacccagtcaccataggggggaaaatagtgggctctttgtgtgccattgccggtgtgctgacyattgccttaccagtgcctgtcatagtctccaacttcaactacttctatcatagggagactgaaggggaagaacaagcccagtacctccatgtgggcagctgccagcacttgtcctctaatgaggacctcaaaaagacccggagtaattccaccctgagcaaatccgagtacatggtcatagaggaaggggtg-----------------------------------
>E_espinosai_QCAZA53629_La_Perla
ttctcctcgccagggaactacgagctaagcttaaaacccaaaggacttgacggtaccccatatccccctagaggagcctgtcctataatcgataacccccgttttacctcaccattttttgttaatcagcctgtatacctccgtcgtcagcttaccacgtgagcgt--gtgagctaaatgttttttcaaccacacgtcaggtcaaggtgcagcaaataaaatggaaagagatgggctacactctctattctagaataaacaaaagactaaatgaaacccggtcagaaggcggatttagcagtaaaatgaaactagagcgttcatttaaacatggcactggggtgtgtacacaccgcccgtcaccctcctcaatgcttcaaaacagtattttacactttttagctacacagaagaggcaagtcgtaacatggtaagtataccggaaggtatgcttggaatcaaaatgtaacttaaaataaagtatttcgcttacaccgaaaaaacatcagtgtaaccctgatcattttgagctaaaaatttagccccacccatcc-gtatattcct-tccatatttatttctacaaactaaaacattttctatatttagtaaaggcgattaaaaaatttttctggagcaataattatagtaccgcaaggg--aaaaatgaaataaaaatgaaacattctcaagcataaaaaagtttgcccaaatcgctacaggcctttttcttgccatacactatactgctgacacttccatagctttctcctccctagcccatatctgccgagacgtcaacaatggctgacttcttcgcaatcttcacgctaacggagcctcattcttttttatttgtatttatatacatatcggtcgaggaatatactatggatcatttttatttaaagaaacatgaaatatcggagtaatcttattatttctagtaatagcaactgctttcgtaggctatgttcttccatgagggcagatatccttttgaggcgccaccgttattactaaccttctttccgccgccccatatattggaactgaactagtccaatgaatttgaggcggattttctgttgacaacgccacacttacccgatttttcacctttcacttcattctcccatttattatcgtaggcgcctctatgcttcaccttctttttcttcaccaaactggatcttccaatcccacaggactcgattccaacccagacaaagttccttttcacacctacttcacctacaaagatgccctaggatttattattctcttagccttcctcacccttctttcatcattctccccaaaccttttaggagacccagataacttcacccctgccaacccgcagatgggaaagctttgatgtcaccccagctattataaggtggattgcacacagacagcctaaccatgggtttgttgttgaagtgactccgttagactatgagaaaaatgtcacgaagagacatgtgaggatcagcagatctttattgccagataaaaagcgttggtcccagataaggccacttttagtaacttatggccatgatggcaaaggacaccctctacataagagagaaaaacggcaagcaaggcacaggcagaggaaacggctcaagtcaagttgtagaaggcatccattatatgtggacttcagtgatgttggttggaatgattggattgttgcaccacctgggtaccatgccttctactgccacggagaatgcccatttcccttggcagatcattttaactctacaaatcatgctatcgtacaaacattggtgaactctgttaattcgaacatcccaaaagcttgttgtgtcccgacagaactaagcgcaatctctatgctctaccttgatgaaaacgaaaaaccttaataacatgcatt-ttccacatatataccataaaccatggtatattactgtattaagacattatatgtataatagaacattcattttatttcctcaagcatatctttctaactaatttatgtta---attgcccttaataacatgca-tt-ttccacatatatac-cataaaccatggtatattactgtattaagacattatatgtataatagagcattcattttatttcctcaagcatatctttctaactaatttatgtta---attgcccttaataacatgcatt-ttccacatatatac-cataaaccatggtatattactgtattaagacattatatgtataatagagcattcattttatttcctcaagcatatctttctaactaatttatgtta---attgcccttaataacatgca-tt-ttccacatatatac-cataaaccatggtatattactgtattaagacattatatgtataatagagcattcattttatttcctcaagcatatc-tttaacaataaataattagcattttacattcat---taataaatataaaacaagaacaaaattacagtaatgtaat-aaaacattaaactaatgcatcccccttcacgttccacgagggcggattaattatttatgaatatagacat-aactgaag-acagagcccatcttaataagtcctgagtccgaatatccataataaaattaaacccacttatttcctcatcg-tttatgaaataatgtagattttctataccataattaaactatctcagtcatctca--aacataaatattatcaacc-cattaacatg-aaaacttaacataatctttatcaacaaatcatatcatatcc-a-aatgaacccatttatataattatccttttgttgaattgagccttctctatcctagt-aaaatggcatatacttataattaaacttgaataataaccatcactggacctagtataaccacaataaacttatactaccttaacaatttatt-agcagacggctcgtaaatccaccggagggaaagctccccgcaagcagctggccactaaggctgccaggaagagcgctcctgccactggcggagtgaagaagcctcaccgctaccgtccwggaacagtcgctctccgggagatccgccgctaccagaaatccaccgagctgctgatccgtaagcttcccttccagcgtctggtgagggagatcgcccaggacttcaagaccgatctccgcttccagagctcggccgtcatggccctgcaggaggccagcgaggcttatctggtgggactcttcgaggacaccaacctgtgcgccatccacgccaagagggtcaccat------------------------cacgagtgctgcgagcgggtggtcatcaatatctccgggctgcgcttcgagacgcagctgaaaactttagcccagttcccggacacgctgctgggcgaccccaagaagcggatgcgctacttcgaccccctgcggaacgagtacttctttgacaggaaccgtccgagcttcgatgccatcctgtactactaccagtccgggggcaggatccgccgccccgtcaacgtgcccatagacatcttctcggaggagatccgcttctacgagctgggcgaggaggccatggagaagttccgggaggacgagggcttcatcaaggaagaggagcgcccgctgcccgccaacgacttccagagacaggtgtggctgctgttcgagtacccggagagctcgggtcctgcccggggcatcgccatcgtgtccgtgctggtcatcctcatctccatcgtcatcttctgcctggagactttgcccgagttccgggacgacaaggagtacaatggaccggtgctgccggccgggaatggcaccggcccctacctctccagctccttcactgaccccttctttgtggtggagactttgtgcatcatctggttctcctttgagctcttggtcaggttcttcgcctgccccagcaaagccaccttctccaagaacatcatgaacatcatagacattgtggccatcatcccttacttcatcaccctgggcactgagctggctgagcgccagggcaatgggcagcaggccatgtccttggccatcctgagggtgatacgcttggtcagggtctttcgtatcttcaagctttccagacattccaaggggctacagattttgggtcagaccctcaaggccagtatgagggagctgggactgctcatcttcttcctcttcatcggagtcatcttgttctccagtgctgtgtactttgctgaggctgatgacccatcctcagggttcaacagcatccccgacgccttctggtgggcagtggtcaccatgactactgtagggtacggggatatgcacccagtcaccattggggggaaaatagtgggctctttgtgtgccattgccggtgtgctgaccattgccttaccagtgcctgtcatagtctccaacttcaactacttctatcacagggagactgaaggggaagaacaagcccagtacctccatgtgggcagctgccagcacttgtcctctaatgaggacctcaaaaagacccggagtaattccaccctgagcaaatccgagtacatggtcatagaggaaggggtg-----------------------------------
>E_espinosai_QCAZA58245_Valle_Hermoso
--------------------cgagctaagnttaaaacccaaaggacttgacggtaccccatatccccctagaggagcctgtcctataatcgataacccccgttttacctcaccattttttgttaatcagcctgtatacctccgtcgtcagcttaccacgtgagcgt--gtgagctaaatgttttttcaaccacacgtcaggtcaaggtgcagcaaataaaatggaaagagatgggctacactctctattctagagtaaacaaaagactaaatgaaacccggtcagaaggcggatttagcagtaaaatgaaactagagcgttcatttaaacatggcactggggtgtgtacacaccgcccgtcaccctcctcaatgcttcaaaacagtattttacactttttagctacacagaagaggcaagtcgtaacatggtaagtataccggaaggtatgcttggaatcaaaatgtaacttaaaataaagtatttcgcttacaccgaaaaaacatcagtgtaaccctgatcattttgagctaaaaatttagccccacccatcc-gtatattcct-tccatatttattcccacaaactaaaacattttctatatttagtaaaggcgattaaaaaatttttctggagcaataattatagtaccgcaaggg--aaaaatgaaataaaaatgaaacattctcaagcataaaaaag-ttgcccaaatcgccacaggcctttttcttgccatacactatactgctgacacttccatagctttctcctccctagcccatatttgccgagacgtcaacaatggctgacttcttcgcaatcttcacgctaacggagcctcattcttttttatttgtatttatatacatatcggtcgaggaatatactatggatcctttttatttaaagaaacatgaaatattggagtaatcttattatttctagtaatagcaactgctttcgtaggctatgttcttccatgagggcaaatatccttttgaggcgccaccgttattactaaccttctttccgccgccccatatattggaactgaactagttcaatgaatttgaggcggattttctgttgacaacgccacacttacccgatttttcacctttcacttcattctcccatttattattgtaggcgcctctatgcttcaccttctttttcttcaccaaactggatcttctaatcccacagggctcgattccaatccagacaaagttccttttcacacctacttcacctacaaagatgccctaggatttattattctcttagccttcctcacccttctttcatcattttccccaaaccttttaggagacccagataacttcacccctgccaacccgcagatgggaaagctttgatgtcaccccagctattataaggtggattgcacacagacagcctaaccatgggtttgttgttgaagtgactccgttagactatgagaaaaatgtcacgaagagacatgtgaggatcagcagatctttattgccagataaaaagcgttggtcccagataaggccacttttagtaacttatggccatgatggcaaaggacaccctctacataagagagaaaaacggcaagcaaggcacaggcagaggaaacggctcaagtcaagttgtagaaggcatccattatatgtggacttcagtgatgttggttggaatgattggattgttgcaccacctgggtaccatgccttctactgccacggagaatgcccatttcccttggcagatcattttaactctacaaatcatgctatcgtacaaacattggtgaactctgttaattcgaacatcccaaaagcttgttgtgtccccacagaactaagcgcaatctctatgctctaccttgatgaaaacgaaaaa------------gcatt-ttccacatatatatcataaaccatggtatattactgtattaagacattatatgtataatagagcattcattttatttcctcaagcatatctttccaactaatctatgctt---attgcccctaattacatgca-tt-ttccacatatatat-cataaaccatggtatattactgtattaagacattatatgtataatagagcattcattttatttcctcaagcatatctttccaactaatctatgctt---attgcccctaattacatgcatt-ttccacatatatat-cataaaccatggtatattactgtattaagacattatatgtataatagagcattcattttatttcctcaagcatatctttccaactaatctatgctt---attgcccctaattacatgca-tt-ttccacatatatat-cataaaccatggtatattactgtattaagacattatatgtataatagaacattcattttatttcctcaagcatatc-tttaacaataaataattgacattttacattcat---tactaaatataaaacaagaacaaaattatattaatgtatt-aaaacattaaattaatgcatcccccttcacgttccacgagggcggattaattatttatgaatatagacat-gactgaag-gcagagcccatcttaataagtcctgagtccgaatatccataataaaattaaacccacttatttcctcatgg-tttatgaaataatgtagattttctataccataattaaactatctcagtcatctca--aacataaatattctcaacc-aaataacatg-aaaatttaacataatctttatcaacaaatcatatcatatcc-a-agtgaacccacttatataattatccttttgttgaattgagccttctctatcctagt-aaaatggcatatacttataattaaacttgaataataatcatcactggacctagtataaccacaatgaatttatactaccttaacaatttattaagcagacggctcgtaaatccaccggagggaaagctccccgcaagcagctggccactaaggctgccaggaagagcgctcctgccactggcggagtgaagaagcctcaccgctaccgtccaggaacagtcgctctccgggagatccgccgctaccagaaatccaccgagctgctgatccgtaagcttcccttccagcgtctggtgagggagatcgcccaggacttcaagaccgatctccgcttccagagctcggccgtcatggccctgcaggaggccagcgaggcttatctggtgggactcttcgaggacaccaacctgtgcgccatccacgccaagagggtcaccat--------------------------------------------------------------------------------------------------------------------------------------------------------------------------------------------------------------------------------------------------------------------------------------------------------------------------------------------------------------------------------------------------------------------------------------------------------------------------------------------------------------------------------------------------------------------------------------------------------------------------------------------------------------------------------------------------------------------------------------------------------------------------------------------------------------------------------------------------------------------------------------------------------------------------------------------------------------------------------------------------------------------------------------------------------------------------------------------------------------------------------------------------------------------------------------------------------------------------------------------------------------------------------------------------------------------------------------------------------------------------------------------------
>E_espinosai_QCAZA58252_Valle_Hermoso
---------ccagggaactacgagctaagcttaaaacccaaaggacttgacggtaccccatatccccctagaggagcctgtcctataatcgataacccccgttttacctcaccattttttgttaatcagcctgtatacctccgtcgtcagcttaccacgtgagcgt--gtgagctaaatgttttttcaaccacacgtcaggtcaaggtgcagcaaataaaatggaaagagatgggctacactctctattctagagtaaacaaaagactaaatgaaacccggtcagaaggcggatttagcagtaaaatgaaactagagcgttcatttaaacatggcactggggtgtgtacacaccgcccgtcaccctcctcaatgcttcaaaacagtattttacactttttagctacacagaagaggcaagtcgtaacatggtaagtataccggaaggtatgcttggaatcaaaatgtaacttaaaataaagtatttcgcttacaccgaaaaaacatcagtgtaaccctgatcattttgagctaaaaatttagccccacccatcc-gtatattcct-tccatatttatttctacaaactaaaacattttctatatttagtaaaggcgattaaaaaatttttctggagcaataattatagtaccgcaaggg--aaaaatgaaataaaaatgaaacattctcnagcataaaaa---ttgcccaaatcgctacaggcctttttcttgccatacactatactgctgacacttccatagctttctcctccctagcccatatttgccgagacgtcaacaatggctgacttcttcgcaatcttcacgctaacggagcctcattcttttttatttgtatttatatacatatcggtcgaggactatactatggatcctttttatttaaagaaacatgaaatattggagtaatcttattatttctagtaatagcaactgctttcgtaggctatgttcttccatgaggacaaatatccttttgaggcgccaccgttattactaaccttctttccgccgccccatatatcggaactgaactagttcaatgaatttgaggcggattttctgttgacaacgccacacttacccgatttttcacctttcacttcattctcccatttattattgtaggcgcctctatgcttcaccttctttttcttcaccaaactggatcttccaaccccacagggctcgattccaatccagacaaagttccttttcacacctacttcacctacaaagatgccctaggatttattattctcttagccttcctcacccttctttcatcattttccccaaaccttttaggagacccagataacttcacccctgccaacccgcagatgggaaagctttgatgtcaccccagctattataaggtggattgcacacagacagcctaaccatgggtttgttgttgaagtgactccgttagactatgagaaaaatgtcacgaagagacatgtgaggatcagcagatctttattgccagataaaaagcgttggtcccagataaggccacttttagtaacttatggccatgatggcaaaggacaccctctacataagagagaaaaacggcaagcaaggcacaggcagaggaaacggctcaagtcaagttgtagaaggcatccattatatgtggacttcagtgatgttggttggaatgattggattgttgcaccacctgggtaccatgccttctactgccacggagaatgcccatttcccttggcagatcattttaactctacaaatcatgctatcgtacaaacattggtgaactctgttaattcgaacatcccaaaagcttgttgtgtcccgacagaactaagcgcaatctctatgctctaccttgatgaaaacgaaaaa----------------------------------------------------------------------------------------tttatttcctcaagcatatctttccaactaacttatgttt---attgcccctaataacatgca-tt-ttccacatatatat-cataaaccatggtatattactgtattaagacattatatgtataatagagcattcattttatttcctcaagcatatctttccaactaacttatgttt---attgcccctaataacatgcatt-ttccacatatatat-cataaaccatggtatattactgtattaagacattatatgtataatagagcattcattttatttcctcaagcatatctttccaactaacttatgttt---attgcccctaataacatgca-tt-ttccacatatatat-cataaaccatggtatattactgtattaagacattatatgtataatagagcattcattttatttcctcaagcatatc-tttaacaataaataattgatattttgcattcat---cgccaagtataaaacaagaacaaaattacattaatgtatt-aaaacattaaattaatgcatcccccttcacgttccacgagggcgggcttattatttatgaatatagacat-gactgaag-acagagcccatcttaataagtcctgagtccaaatatccataataaaattaaacccacttatttcctcatcg-tttatgaaataatatagattttctataccttaattaaactatctcagtcatttca--aacataaattttcttaacc-aaataatatg-aaaatttaacataatctttatcaacagatcatatcatatccaa-aataaacccacttatataattatccttttgttgaattgagccttctctatcctagt-aaaatggcatatacttataattaaacttgaataataatcatcactggacctagtataaccacaataaacttatactaccttaacaatttattaagcagacggctcgtaaatccaccggagggaaagctccccgcaagcagctggccactaaggctgccaggaagagcgctcctgccactggcggagtgaagaagcctcaccgctaccgtccaggaacagtcgctctccgggagatccgccgctaccagaaatccaccgagctgctgatccgtaagcttcccttccagcgtctggtgagggagatcgcccaggacttcaagaccgatctccgcttccagagctcggccgtcatggccctgcaggaggccagcgaggcttatctggtgggactcttcgaggacaccaacctgtgcgccatccacgccaagagggtcaccat--------------------------------------------------------------------------------------------------------------------------------------------------------------------------------------------------------------------------------------------------------------------------------------------------------------------------------------------------------------------------------------------------------------------------------------------------------------------------------------------------------------------------------------------------------------------------------------------------------------------------------------------------------------------------------------------------------------------------------------------------------------------------------------------------------------------------------------------------------------------------------------------------------------------------------------------------------------------------------------------------------------------------------------------------------------------------------------------------------------------------------------------------------------------------------------------------------------------------------------------------------------------------------------------------------------------------------------------------------------------------------------------------
>E_espinosai_QCAZA53627_La_Concordia
ttctcctcgccagggaactacgagctaagcttaaaacccaaaggacttgacggtaccccatatccccctagaggagcctgtcctataatcgataacccccgttttacctcaccattttttgttaatcagcctgtatacctccgtcgtcagcttaccacgtgagcgt--gtgagctaaatgttttttcaaccacacgtcaggtcaaggtgcagcaaataaaatggaaagagatgggctacactctctattctagagtaaacaaaagactaaatgaaacccggtcagaaggcggatttagcagtaaaatgaaactagagcgttcatttaaacatggcactggggtgtgtacacaccgcccgtcaccctcctcaatgcttcaaaacagtattttacactttttagctacacagaagaggcaagtcgtaacatggtaagtataccggaaggtatgcttggaatcaaaatgtaacttaaaataaagtatttcgcttacaccgaaaaaacatcagtgtaaccctgatcattttgagctaaaaatttagccccacccatcc-gtatattcct-tccatatttattcctacaaactaaaacattttctatatttagtaaaggcgattaaaaaatttttctggagcaataattatagtaccgcaaggg--aaaaatgaaataaaaatgaaacattctcaagcataaaaagt-ttgcccaaatcgctacaggcctttttcttgccatacactatactgctgacacttccatagctttctcctccctagcccatatttgccgagacgtcaacaatggctgacttcttcgcaatcttcacgctaacggagcctcattcttttttatttgtatttatatacatatcggtcgaggaatatactatggatcctttttatttaaagaaacatgaaatattggagtaatcttattatttctagtaatagcaactgctttcgtaggctatgttcttccatgagggcaaatatccttttgaggcgccaccgttattactaaccttctttccgccgccccatatattggaactgaactagttcaatgaatttgaggcggattttctgttgacaacgccacacttacccgatttttcacctttcacttcattctcccatttattattgtaggcgcctccatgcttcaccttctttttcttcaccaaactggatcttccaatcccacagggctcgattccaatccagacaaagttccttttcacacctacttcacctacaaagatgccctagggtttattattctcttagccttcctcacccttc--------------------------------------------------------------------------------------------------------------------------------------------------------------------------------------------------------------------------------------------------------------------------------------------------------------------------------------------------------------------------------------------------------------------------------------------------------------------------------------------------------------------------------------------------------------------------------------------------------------------------------------------------------------------------------------------------------------------------------------------------------------------------------------------------------------------------------------------------------------------------------------------------------------------------------------------------------------------------------------------------------------------------------------------------------------------------------------------------------------------------------------------------------------------------------------------------------------------------------------------------------------------------------------------------------------------------------------------------------------------------------------------------------------------------------------------------------------------------------------------------------------------------------------------------------------------------------------------------------------------------------------------------------------------------------------------------------------------------------------------------------------------------------------------------------------------------------------------------------------------------------------------------------------------------------------------------------------------------------------------------------------------------------------------------tccgagacttacgagcaggacgagcacgagtgctgcgagcgggtggtcatcaacatctccgggctgcgcttcgagacgcagctgaaaactttagcccagttcccggacacgctgctgggcgaccccaagaagcggatgcgctacttcgaccccctgcggaacgagtacttctttgacaggaaccgtccgagcttcgatgccatcctgtactactaccagtccgggggcaggatccgccgccccgtcaacgtgcccatagacatcttctcggaggagatccgcttctacgagctgggcgaggaggccatggagaagttccgggaggacgagggcttcatcaaggaagaggagcgcccgctgcccgccaacgacttccagagacaggtgtggctgctgttcgagtacccggagagctcgggtcctgcccggggcatcgccatcgtgtccgtgctggtcatcctcatctccatcgtcatcttctgcctggagactttgcccgagttccgggacgacaaggagtacaatggaccggtgctgccggccgggaatggcaccggcccctacctctccagctccttcactgaccccttctttgtggtggagactttgtgcatcatctggttctcctttgagctcttggtcaggttcttcgcctgccccagtaaagccaccttctccaagaacatcatgaacatcatagacattgtggccatcatcccttacttcatcaccctgggcactgagctggctgagcgccagggcaatgggcagcaggccatgtccttggccatcctgagggtgatacgcttggtcagggtctttcgtatcttcaagctttccagacattccaaggggctacagattttgggtcagaccctcaaggccagtatgagggagctggggctgctcatcttcttcctcttcatcggagtcatcttgttctccagtgctgtgtactttgctgaggctgatgacccatcctcagggttcaacagcatccccgacgccttctggtgggcagtggtcaccatgactactgtagggtacggggatatgcacccagtcaccataggggggaaaatagtgggctctttgtgtgccattgccggtgtgctgaccattgccttaccagtgcctgtcatagtctccaacttcaactacttctatcatagggagactgaaggggaagaacaagcccagtacctccatgtgggcagctgccagcacttgtcctctaatgaggacctcaaaaagacccggagtaattccaccctgagcaaatccgagtacatggtcatagaggaaggggtgagccctggaccgttcacacagcccagctttaagac
>E_espinosai_QCAZA53628_La_Concordia
ttctcctcgccagggaactacgagctaagcttaaaacccaaaggacttgacggtaccccatatccccctagaggagcctgtcctataatcgataacccccgttttacctcaccattttttgttaatcagcctgtatacctccgtcgtcagcttaccacgtgagcgt--gtgagctaaatgttttttcaaccacacgtcaggtcaaggtgcagcaaataaaatggaaagagatgggctacactctctattctagaataaacaaaagactaaatgaaacccggtcagaaggcggatttagcagtaaaatgaaactagagcgttcatttaaacatggcactggggtgtgtacacaccgcccgtcaccctcctcaatgcttcaaaacagtattttacactttttagctacacagaagaggcaagtcgtaacatggtaagtataccggaaggtatgcttggaatcaaaatgtaacttaaaataaagtatttcgcttacaccgaaaaaacatcagtgtaaccctgatcattttgagctaaaaatttagccccacccatcc-gtatattcct-tccatatttattcctacaaactaaaacattttctatatttagtaaaggcgattaaaaaatttttctggagcaataattatagtaccgcaaggg--aaaaatgaaataaaaatgaaacattctcaagcataaaaaagtttgcccaaatcgctacaggcctttttcttgccatacactatactgctgacacttccatagctttctcctccctagcccatatttgccgagacgtcaacaatggctgacttcttcgcaatcttcacgctaacggagcctcattcttttttatttgtatttatatacatatcggtcgaggaatatactatggatcctttttatttaaagaaacatgaaatatcggagtaatcttattatttctagtaatagcaactgctttcgtaggctatgttcttccatgagggcagatatccttttgaggcgccaccgttattactaaccttctttccgccgccccatatattggaactgaactagtccaatgaatttgaggcggattttctgttgacaacgccacacttacccgatttttcacctttcacttcattctcccatttattatcgtaggcgcctctatgcttcaccttctttttcttcaccaaactggatcttccaatcccacaggactcgattccaacccagacaaagttccttttcacacctacttcacctacaaagatgccctaggatttataattctcttagccttcctcacccttctttcatcattttccccaaaccttttaggagacccagacaacttcacccctgccaaccc----------------------------------------------------------------------------------------------------------------------------------------------------------------------------------------------------------------------------------------------------------------------------------------------------------------------------------------------------------------------------------------------------------------------------------------------------------------------------------------------------------------------------------------------------------------------------------------------------------------------------------------------------------------------------------------------------------------------------------------------------------------------------------------------------------------------------------------------------------------------------------------------------------------------------------------------------------------------------------------------------------------------------------------------------------------------------------------------------------------------------------------------------------------------------------------------------------------------------------------------------------------------------------------------------------------------------------------------------------------------------------------------------------------------------------------------------------------------------------------------------------------------------------------------------------------------------------------------------------------------------------------------------------------------------------------------------------------------------------------------------------------------------------------------------------------------------------------------------------------------------------------------------------------------------------------------------------------------------------------tccgagacttacgagcaggacgagcacgagtgctgcgagcgggtggtcatcaayatctccgggctgcgcttcgagacgcagctgaaaactttagcccagttcccggacacgctgctgggcgaccccaagaagcggatgcgctacttcgaccccctgcggaacgagtacttctttgacaggaaccgtccgagcttcgatgccatcctgtactactaccagtccgggggcaggatccgccgccccgtcaacgtgcccatagacatcttctcggaggagatccgcttctacgagctgggcgaggaggccatggagaagttccgggaggacgagggcttcatcaaggaagaggagcgcccgctgcccgccaacgacttccagagacaggtgtggctgctgttcgagtacccggagagctcgggtcctgcccggggcatcgccatcgtgtccgtgctggtcatcctcatctccatcgtcatcttctgcctggagactttgcccgagttccgggacgacaaggagtacaatggaccggtgctgccggccgggaatggcaccggcccctacctctccagctccttcactgaccccttctttgtggtggagactttgtgcatcatctggttctcctttgagctcttggtcaggttcttcgcctgccccagcaaagccaccttctccaagaacatcatgaacatcatagacattgtggccatcatcccttacttcatcaccctgggcactgagctggctgagcgccagggcaatgggcagcaggccatgtccttggccatcctgagggtgatacgcttggtcagggtctttcgtatcttcaagctttccagacattccaaggggctacagattttgggtcagaccctcaaggccagtatgagggagctgggactgctcatcttcttcctcttcatcggagtcatcttgttctccagtgctgtgtactttgctgaggctgatgacccatcctcagggttcaacagcatccccgacgccttctggtgggcagtggtcaccatgactactgtagggtacggggatatgcacccagtcaccataggggggaaaatagtgggctctttgtgtgccattgccggtgtgctgaccattgccttaccagtgcctgtcatagtctccaacttcaactacttctatcayagggagactgaaggggaagaacaagcccagtacctccatgtgggcagctgccagcacttgtcctctaatgaggacctcaaaaagacccggagtaattccaccctgagcaaatccgagtacatggtcatagaggaaggggtgagccctggacccttcacacagcccagctttaagac
>E_espinosai_QCAZA53629_La_Concordia
ttctcctcgccagggaactacgagctaagcttaaaacccaaaggacttgacggtaccccatatccccctagaggagcctgtcctataatcgataacccccgttttacctcaccattttttgttaatcagcctgtatacctccgtcgtcagcttaccacgtgagcgt--gtgagctaaatgttttttcaaccacacgtcaggtcaaggtgcagcaaataaaatggaaagagatgggctacactctctattctagagtaaacaaaagactaaatgaaacccggtcagaaggcggatttagcagtaaaatgaaactagagcgttcatttaaacatggcactggggtgtgtacacaccgcccgtcaccctcctcaatgcttcaaaacagtattttacactttttagctacacagaagaggcaagtcgtaacatggtaagtataccggaaggtatgcttggaatcaaaatgtaacttaaaataaagtatttcgcttacaccgaaaaaacatcagtgtaaccctgatcattttgagctaaaaatttagccccacccatcc-gtatattcct-tccatatttattcccacaaactaaaacattttctatatttagtaaaggcgattaaaaaatttttctggagcaataattatagtaccgcaaggg--aaaaatgaaataaaaatgaaacattctcaagcataaaaaagtttgcccaaatcgctacaggcctttttcttgccatacactatactgctgacacttccatagctttctcctccctagcccatatttgccgagacgtcaacaatggctgacttcttcgcaatcttcacgctaacggagcctcattcttttttatttgtatttatatacatatcggtcgaggaatatactatggatcctttttatttaaagaaacatgaaatattggagtaatcttattatttctagtaatagcaactgctttcgtaggatatgttcttccatgaggacaaatatccttttgaggcgccaccgttattactaaccttctttccgccgccccatatattggaactgaactagttcaatgaatttgaggcggattttctgttgacaacgccacacttacccgatttttcacctttcacttcattctcccatttattattgtaggcgcctctatgcttcaccttctttttcttcaccaaactggatcttccaatcccacagggctcgattccaatccagacaaagttccttttcacacctacttcacctacaaagatgccctaggatttattattctcttagccttcctcacccttct-------------------------------------------------------------------------------------------------------------------------------------------------------------------------------------------------------------------------------------------------------------------------------------------------------------------------------------------------------------------------------------------------------------------------------------------------------------------------------------------------------------------------------------------------------------------------------------------------------------------------------------------------------------------------------------------------------------------------------------------------------------------------------------------------------------------------------------------------------------------------------------------------------------------------------------------------------------------------------------------------------------------------------------------------------------------------------------------------------------------------------------------------------------------------------------------------------------------------------------------------------------------------------------------------------------------------------------------------------------------------------------------------------------------------------------------------------------------------------------------------------------------------------------------------------------------------------------------------------------------------------------------------------------------------------------------------------------------------------------------------------------------------------------------------------------------------------------------------------------------------------------------------------------------------------------------------------------------------------------------------------------------------------------------------tccgagacttacgagcaggacgagcacgagtgctgcgagcgggtggtcatcaatatctccgggctgcgcttcgagacgcagctgaaaactttagcccagttcccggacacgctgctgggcgaccccaagaagcggatgcgctacttcgaccccctgcggaacgagtacttctttgacaggaaccgtccgagcttcgatgccatcctgtactactaccagtccgggggcaggatccgccgccccgtcaacgtgcccatagacatcttctcggaggagatccgcttctacgagctrggcgaggaggccatggagaagttccgggaggacgagggcttcatcaaggaagaggagcgcccgctgcccgccaacgacttccagagacaggtgtggctgctgttcgagtacccggagagctcgggtcctgcccggggcatcgccatcgtgtccgtgctggtcatcctcatctccatcgtcatcttctgcctggagactttgcccgagttccgggacgacaaggagtacaatggaccggtgctgccggccgggaatggcaccggcccctacctctccagctccttcactgaccccttctttgtggtggagactttgtgcatcatctggttctcctttgagctcttggtcaggttcttcgcctgccccagcaaagccaccttctccaagaacatcatgaacatcatagacattgtggccatcatcccttacttcatcaccctgggcactgagctggctgagcgccagggcaatgggcagcaggccatgtccttggccatcctgagggtgatacgcttggtcagggtctttcgtatcttcaagctttccagacattccaaggggctacagattttgggtcagaccctcaaggccagtatgagggagctgggrctgctcatcttcttcctcttcatcggagtcatcttgttctccagtgctgtgtactttgctgaggctgatgacccatcctcaggrttcaacagcatccccgacgccttctggtgggcagtggtcaccatgactactgtagggtacggggatatgcacccagtcaccatwgggggsaaaatagtgggctctttgtgtgccattgccggtgtgctgaccattgccttaccagtgcctgtcatagtctccaacttcaactacttctatcacagggagactgaaggggaagaacaagcccagtacctccatgtgggcagctgccagcacttgtcctctaatgaggacctcaaaaagacccggagtaattccaccctgagcaaatccgagtacatggtcatagaggaaggggtgagccctggacccttcacacagcccagctttaagac
>E_espinosai_QCAZA53630_La_Concordia
ttctcctcgccagggaactacgagctaagcttaaaacccaaaggacttgacggtaccccatatccccctagaggagcctgtcctataatcgataacccccgttttacctcaccattttttgttaatcagcctgtatacctccgtcgtcagcttaccacgtgagcgt--gtgagctaaatgttttttcaaccacacgtcaggtcaaggtgcagcaaataaaatggaaagagatgggctacactctctattctagaataaacaaaagactaaatgaaacccggtcagaaggcggatttagcagtaaaatgaaactagagcgttcatttaaacatggcactggggtgtgtacacaccgcccgtcaccctcctcaatgcttcaaaacagtattttacactttttagctacacagaagaggcaagtcgtaacatggtaagtataccggaaggtatgcttggaatcaaaatgtaacttaaaataaagtatttcgcttacaccgaaaaaacatcagtgtaaccctgatcattttgagctaaaaatttagccccacccatcc-gtatattcct-tccatatttattcccacaaactaaaacattttctatatttagtaaaggcgattaaaaaatttttctggagcaataattatagtaccgcaaggg--aaaaatgaaataaaaatgaaacattctcaagcataaaaaag-ttgcccaaatcgccacaggcctttttcttgccatacactatactgctgacacttccatagctttctcctccctagcccatatttgccgagacgtcaacaatggctgacttcttcgcaatcttcacgctaacggagcctcattcttttttatttgtatttatatacatatcggtcgaggaatatactatggatcctttttatttaaagaaacatgaaatattggagtaatcttattatttctagtaatagcaactgctttcgtaggctatgttcttccatgaggacaaatatccttttgaggcgccaccgttattactaaccttctttccgccgccccatatattggaactgaactagttcaatgaatttgaggcggattttctgttgacaacgccacacttacccgatttttcacctttcacttcattctcccatttattattgtaggcgcctctatgcttcaccttctttttcttcaccaaactggatcttctaatcccacagggctcgattccaatccagacaaagttccttttcacacctacttcacctacaaagatgccctaggatttattattctcttagccttcctc---------------------------------------------------------------------------------------------------------------------------------------------------------------------------------------------------------------------------------------------------------------------------------------------------------------------------------------------------------------------------------------------------------------------------------------------------------------------------------------------------------------------------------------------------------------------------------------------------------------------------------------------------------------------------------------------------------------------------------------------------------------------------------------------------------------------------------------------------------------------------------------------------------------------------------------------------------------------------------------------------------------------------------------------------------------------------------------------------------------------------------------------------------------------------------------------------------------------------------------------------------------------------------------------------------------------------------------------------------------------------------------------------------------------------------------------------------------------------------------------------------------------------------------------------------------------------------------------------------------------------------------------------------------------------------------------------------------------------------------------------------------------------------------------------------------------------------------------------------------------------------------------------------------------------------------------------------------------------------------------------------------------------------------------------------tccgagacttacgagcaggacgagcacgagtgctgcgagcgggtggtcatcaatatctccgggctgcgcttcgagacgcagctgaaaactttagcccagttcccggacacgctgctgggcgaccccaagaagcggatgcgctacttcgaccccctgcggaacgagtacttctttgacaggaaccgtccgagcttcgatgccatcctgtactactaccagtccgggggcaggatccgccgccccgtcaacgtgcccatagacatcttctcggaggagatccgcttctacgagctaggcgaggaggccatggagaagttccgggaggacgagggcttcatcaaggaagaggagcgcccgctgcccgccaacgacttccagagacaggtgtggctgctgttcgagtacccggagagctcgggtcctgcccggggcatcgccatcgtgtccgtgctggtcatcctcatctccatcgtcatcttctgcctggagactttgcccgagttccgggacgacaaggagtacaatggaccggtgctgccggccgggaatggcaccggcccctacctctccagctccttcactgaccccttctttgtggtggagactttgtgcatcatctggttctcctttgagctcttggtcaggttcttcgcctgccccagcaaagccaccttctccaagaacatcatgaacatcatagacattgtggccatcatcccttacttcatcaccctgggcactgagctggctgagcgccagggcaatgggcagcaggccatgtccttggccatcctgagggtgatacgcttggtcagggtctttcgtatcttcaagctttccagacattccaaggggctacagattttgggtcagaccctcaaggccagtatgagggagctgggactgctcatcttcttcctcttcatcggagtcatcttgttctccagtgctgtgtactttgctgaggctgatgacccatcctcagggttcaacagcatccccgacgccttctggtgggcagtggtcaccatgactactgtagggtacggggatatgcacccagtcaccataggggggaaaatagtgggctctttgtgtgccattgccggtgtgctgaccattgccttaccagtgcctgtcatagtctccaacttcaactacttctatcatagggagactgaaggggaagaacaagcccagtacctccatgtgggcagctgccagcacttgtcctctaatgaggacctcaaaaagacccggagtaattccaccctgagcaaatccgagtacatggtcatagaggaaggggtgagccctggaccgttcacacagcccagctttaag--
>E_espinosai_QCAZA53632_La_Concordia
ttctcctcgccagggaactacgagctaagcttaaaacccaaaggacttgacggtaccccatatccccctagaggagcctgtcctataatcgataacccccgttttacctcaccattttttgttaatcagcctgtatacctccgtcgtcagcttaccacgtgagcgt--gtgagctaaatgttttttcaaccacacgtcaggtcaaggtgcagcaaataaaatggaaagagatgggctacactctctattctagagtaaacaaaagactaaatgaaacccggtcagaaggcggatttagcagtaaaatgaaactagagcgttcatttaaacatggcactggggtgtgtacacaccgcccgtcaccctcctcaatgcttcaaaacagtattttacactttttagctacacagaagaggcaagtcgtaacatggtaagtataccggaaggtatgcttggaatcaaaatgtaacttaaaataaagtatttcgcttacaccgaaaaaacatcagtgtaaccctgatcattttgagctaaaaatttagccccacccatcc-gtatattcct-tccatatttattcccacaaactaaaacattttctatatttagtaaaggcgattaaaaaatttttctggagcaataattatagtaccgcaaggg--aaaaatgaaataaaaatgaaacattctcaagcataaaaaagtttgcccaaatcgccacaggcctttttcttgccatacactatactgctgacacttccatagctttctcctccctagcccatatttgccgagacgtcaacaatggctgacttcttcgcaatcttcacgctaacggagcctcattcttttttatttgtatttatatacatatcggtcgaggaatatactatggatcctttttatttaaagaaacatgaaatattggagtaatcttattatttctagtaatagcaactgctttcgtaggctatgttcttccatgagggcaaatatccttttgaggcgccaccgttattactaaccttctttccgccgccccatatattggaactgaactagttcaatgaatttgaggcggattttctgttgacaacgccacacttacccgatttttcacctttcacttcattctcccatttattattgtaggcgcctctatgcttcaccttctttttcttcaccaaactggatcttctaatcccacagggctcgattccaatccagacaaagttccttttcacacctacttcacctacaaagatgccctaggatttattattctcttagccttcctca--------------------------------------------------------------------------------------------------------------------------------------------------------------------------------------------------------------------------------------------------------------------------------------------------------------------------------------------------------------------------------------------------------------------------------------------------------------------------------------------------------------------------------------------------------------------------------------------------------------------------------------------------------------------------------------------------------------------------------------------------------------------------------------------------------------------------------------------------------------------------------------------------------------------------------------------------------------------------------------------------------------------------------------------------------------------------------------------------------------------------------------------------------------------------------------------------------------------------------------------------------------------------------------------------------------------------------------------------------------------------------------------------------------------------------------------------------------------------------------------------------------------------------------------------------------------------------------------------------------------------------------------------------------------------------------------------------------------------------------------------------------------------------------------------------------------------------------------------------------------------------------------------------------------------------------------------------------------------------------------------------------------------------------------------------tccgagacttacgagcaggacgagcacgagtgctgcgagcgggtggtcatcaatatctccgggctgcgcttcgagacgcagctgaaaactttagcccagttcccggacacgctgctgggcgaccccaagaagcggatgcgctacttcgaccccctgcggaacgagtacttctttgacaggaaccgtccgagcttcgatgccatcctgtactactaccagtccgggggcaggatccgccgccccgtcaacgtgcccatagacatcttctcggaggagatccgcttctacgagctaggcgaggaggccatggagaagttccgggaggacgagggcttcatcaaggaagaggagcgcccgctgcccgccaacgacttccagagacaggtgtggctgctgttcgagtacccggagagctcgggtcctgcccggggcatcgccatcgtgtccgtgctggtcatcctcatctccatcgtcatcttctgcctggagactttgcccgagttccgggacgacaaggagtacaatggaccggtgctgccggccgggaatggcaccggcccctacctctccagctccttcactgaccccttctttgtggtggagactttgtgcatcatctggttctcctttgagctcttggtcaggttcttcgcctgccccagcaaagccaccttctccaagaacatcatgaacatcatagacattgtggccatcatcccttacttcatcaccctgggcactgagctggctgagcgccagggcaatgggcagcaggccatgtccttggccatcctgagggtgatacgcttggtcagggtctttcgtatcttcaagctttccagacattccaaggggctacagattttgggtcagaccctcaaggccagtatgagggagctggggctgctcatcttcttcctcttcatcggagtcatcttgttctccagtgctgtgtactttgctgaggctgatgacccatcctcaggrttcaacagcatccccgacgccttctggtgggcagtggtcaccatgactactgtagggtacggggatatgcacccagtcaccataggggggaaaatagtgggctctttgtgtgccattgccggtgtgctgacyattgccttaccagtgcctgtcatagtctccaacttcaactacttctatcatagggagactgaaggggaagaacaagcccagtacctccatgtgggcagctgccagcacttgtcctctaatgaggacctcaaaaagacccggagtaattccaccctgagcaaatccgagtacatggtcatagaggaaggggtgagccctggacccttcacacagcccagctttaagac
>E_aff-espinosai_QCAZA53635_Bilsa
ttctcctcgccagggaactacgagctaagcttaaaacccaaaggacttgacggtaccccatatccccctagaggagcctgtcctataatcgataacccccgttttacctcaccattttttgttaatcagcctgtatacctccgtcgtcagcttaccacgtgagcgt--gtgagctaaatgttttttcaaccacacgtcaggtcaaggtgcagcaaataaaatggaaagagatgggctacactctctattctagaataaacaaaagactaaatgaaacccggtcagaaggcggatttagcagtaaaatgaaactagagcgttcatttaaacatggcactggggtgtgtacacaccgcccgtcaccctcctcaatgcttcaaaacagtattttacactttttagctccacagaagaggcaagtcgtaacatggtaagtataccggaaggtatgcttggaatcaaagtgtaacttaaaataaagtatttcgcttacaccgaaaaaacatcagtgtaaccctgatcattttgagctaaaaatttagccccacccatcc-gcatattcct-tccgtatttatccctataaactaaaacattttctatatttagtaaaggcgattaaaaaatttttctggagcaataaccatagtaccgcaagggaaaaaaatgaaataaaaatgaaacattttcaagcataaaaaagtttgcccaaatcgctacaggcctttttcttgctatacactatactgctgacacttctatagctttctcctctctagcccatatttgccgagacgtcaacaatggctgacttcttcgtaatcttcacgctaacggagcctcattcttttttatttgtatttatcttcatattggccgaggaatatactatggatcctttttatttaaagaaacatgaaacattggagtaattttattattcttagtaatagcaactgcatttgtaggttatgttcttccatgagggcaaatatccttttgaggtgccactgtaattactaatcttctttccgccgccccatatattggaaccgaactagtccaatgaatctgagggggcttttctgttgacaacgccacacttacccgattcttcacctttcacttcattcttccatttattattgcaggtgcctctatacttcaccttctttttcttcaccaaactggatcttccaatcccacaggactcgactccaatcctgataaagttcctttccacacctacttcacctacaaagatgccctaggatttattattctcttagccttcctcacccttctttcatcattttccccaaacctcctaggagatccagacaacttcacccctgccaaccc----------------------------------------------------------------------------------------------------------------------------------------------------------------------------------------------------------------------------------------------------------------------------------------------------------------------------------------------------------------------------------------------------------------------------------------------------------------------------------------------------------------------------------------------------------------------------------------------------------------------------------------------------------------------------------------------------------------------------------------------------------------------------------------------------------------------------------------------------------------------------------------------------------------------------------------------------------------------------------------------------------------------------------------------------------------------------------------------------------------------------------------------------------------------------------------------------------------------------------------------------------------------------------------------------------------------------------------------------------------------------------------------------------------------------------------------------------------------------------------------------------------------------------------------------------------------------------------------------------------------------------------------------------------------------------------------------------------------------------------------------------------------------------------------------------------------------------------------------------------------------------------------------------------------------------------------------------------------------------------tccgagacttacgagcaggacgagcacgagtgctgcgagcgggtggtcatcaacatctccgggctgcgcttcgagacgcagctgaaaactttagcccagttcccggacacgctgctgggcgaccccaagaagcggatgcgctacttcgaccccctgcggaacgagtacttctttgacaggaaccgtccgagcttcgatgccatcctgtactactaccagtccgggggcaggatccgccgccccgtcaacgtgcccatagacatcttctcggaggagatccgcttctacgagctgggcgaggaggccatggagaagttccgggaggacgagggcttcatcaaggaagaggagcgcccgctgcccgccaacgacttccagagacaggtgtggctgctgttcgagtacccggagagctcgggtcctgcccggggcatcgccatcgtgtccgtgctggtcatcctcatctccatcgtcatcttctgcctggagactttgcccgagttccgggacgacaaggagtacaatggaccggtgctgcctgccgggaatggcaccggcccctacctctccagctccttcactgaccccttcttcgtggtggagactttgtgcatcatctggttctcctttgagctcttggtcaggttcttcgcctgccccagtaaagccaccttctccaagaacatcatgaacatcatagacattgtggccatcatcccttacttcatcaccctgggcactgagctggctgagcgccagggcaatgggcagcaggccatgtccttggccatcctgagggtgatacgcttggtcagggtctttcgtatcttcaagctttccagacattccaaggggctacagattttgggtcagaccctcaaggccagtatgagggagctgggactgctcatcttcttcctcttcatcggagtcatcttgttctccagtgctgtgtactttgctgaggctgatgacccatcctcagggttcaacagcatccccgacgccttctggtgggcagtggtcaccatgactactgtagggtacggggatatgcacccagtcaccattggggggaaaatagtgggctctttgtgtgccattgccggtgtgctgaccattgccttaccagtgcctgtcatagtctccaacttcaactacttctatcacagggagactgaaggggaagaacaagcccagtacctccatgtgggcagctgccagcacttgtcctctaatgaggacctcaaaaagacccggagtaattccaccctgagcaaatccgagtacatggtcatagaggaaggggtgagc--------------------------------
>E_aff-espinosai_QCAZA53636_Bilsa
ttctcctcgccagggaactacgagctaagcttaaaacccaaaggacttgacggtaccccatatccccctagaggagcctgtcctataatcgataacccccgttttacctcaccattttttgttaatcagcctgtatacctccgtcgtcagcttaccacgtgagcgt--gtgagctaaatg-tttttcaaccacacgtcaggtcaaggtgcagcaaataaaatggaaagagatgggctacactctctactctagagcaaacaaaagactaaatgaaacccggtcagaaggcggatttagcagtaaaatgaaactagagcgttcatttaaacatggcactggggtgtgtacacaccgcccgtcaccctcctcaatgcttcaaaacagtattttacactttttagctacacagaagaggcaagtcgtaacatggtaagtataccggaaggtatgcttggaatcaaaatgtaacttaaaataaagtatttcgcttacaccgaaaaaacatcagtgtgaccctgatcattttgagctaaaaatttagccccacccatcc-atatattcct-tccacattttttcctacaaactaaaacattttctatatttagtaaaggcgattaaaaaatttttctggagcaataactttagtaccgcaaggg-aaaaaatgaaataaaaatgaaacatccttaagcataaaaa-------------------------------------------------------------------------------------------------------------------------------------------------------------------------------------------------------------------------------------------------------------------------------------------------------------------------------------------------------------------------------------------------------------------------------------------------------------------------------------------------------------------------------------------------------------------------------------------------------------------------------------------------------------------------------------------------------------------------------------------------------------------------------------------------------------------------------------------------------------------------------------------------------------------------------------------------------------------------------------------------------------------------------------------------------------------------------------------------------------------------------------------------------------------------------------------------------------------------------------------------------------------------------------------------------------------------------------------------------------------------------------------------------------------------------------------------------------------------------------------------------------------------------------------------------------------------------------------------------------------------------------------------------------------------------------------------------------------------------------------------------------------------------------------------------------------------------------------------------------------------------------------------------------------------------------------------------------------------------------------------------------------------------------------------------------------------------------------------------------------------------------------------------------------------------------------------------------------------------------------------------------------------------------------------------------------------------------------------------------------------------------------------------------------------------------------------------------------------------------------------------------------------------------------------------------------------------------------------------------------------------------------------------------------------------------------------------------------------------------------------------------------------------------------------------------------------------------------------------------------------------------------------------------------------------------------------------------------------------------------------------------------------------------------------------------------------------------------------------------------------------------------------------------------------------------------------------------------------------------------------------------------------------------------------------------------------------------------------------------------------------------------------------------------------------------------------------------------------------------------------------------------------------------------------------------------------------------------------------------------------------------------------------------------------------------------------------------------------------------------------------------------------------------------------------------------------------------------------------------------------------------------------------------------------------------------------------------------------------------------------------------------------------------------------------------------------------
>E_aff-espinosai_QCAZA53637_Bilsa
ttctcctcgccagggaactacgagctaagcttaaaacccaaaggacttgacggtaccccatatccccctagaggagcctgtcctataatcgataacccccgttttacctcaccattttttgttaatcagcctgtatacctccgtcgtcagcttaccacgtgagcgt--gtgagctaaatgttttttcaaccacacgtcaggtcaaggtgcagcaaataaaatggaaagagatgggctacactctctattctagaataaacaaaagactaaatgaaacccggtcagaaggcggatttagcagtaaaatgaaactagagcgttcatttaaacatggcactggggtgtgtacacaccgcccgtcaccctcctcaatgcttcaaaacagtattttacactttttagctccacagaagaggcaagtcgtaacatggtaagtataccggaaggtatgcttggaatcaaagtgtaacttaaaataaagtatttcgcttacaccgaaaaaacatcagtgtaaccctgatcattttgagctaaaaatttagccccacccatcc-gcatattcct-tccgtatttatctctataaactaaaacattttctatatttagtaaaggcgattaaaaaatttttctggagcaataaccatagtaccgcaaggg--aaaaatgaaataaaaatgaaacattttcaagcata-------ttgcccaaatcgctacaggcctttttcttgccatacactatactgctgacacttctatagctttctcctctctagcccatatttgccgagacgtcaacaatggctgacttcttcgtaatcttcacgctaacggagcctcattcttttttatttgtatttatcttcatattggccgaggaatatactatggatcctttttatttaaagaaacatgaaacattggagtaattttattattcttagtaatagcaactgcatttgtaggttatgttcttccatgagggcaaatatccttttgaggtgccactgtaattactaatcttctttccgccgccccatatattggaactgaactagtccaatgaatctgagggggcttttctgttgacaacgccacacttacccgattcttcacctttcacttcattcttccatttattattgcaggtgcctctatacttcaccttctttttcttcaccaaactggatcttccaatcccacaggactcgactccaatcctgataaagttcctttccacacctacttcacctacaaagatgccctaggatttattattctcttagccttcctcacccttctttcatcattttccccaaacctcctaggagatccagacaacttcacccctgccaaccc----------------------------------------------------------------------------------------------------------------------------------------------------------------------------------------------------------------------------------------------------------------------------------------------------------------------------------------------------------------------------------------------------------------------------------------------------------------------------------------------------------------------------------------------------------------------------------------------------------------------------------------------------------------------------------------------------------------------------------------------------------------------------------------------------------------------------------------------------------------------------------------------------------------------------------------------------------------------------------------------------------------------------------------------------------------------------------------------------------------------------------------------------------------------------------------------------------------------------------------------------------------------------------------------------------------------------------------------------------------------------------------------------------------------------------------------------------------------------------------------------------------------------------------------------------------------------------------------------------------------------------------------------------------------------------------------------------------------------------------------------------------------------------------------------------------------------------------------------------------------------------------------------------------------------------------------------------------------------------------------------------------cacgagtgctgcgagcgggtggtcatcaacatctccgggctgcgcttcgagacgcagctgaaaactttagcccagttcccggacacgctgctgggcgaccccaagaagcggatgcgctacttcgaccccctgcggaacgagtacttctttgacaggaaccgtccgagcttcgatgccatcctgtactactaccagtccgggggcaggatccgccgccccgtcaacgtgcccatagacatcttctcggaggagatccgcttctacgagctgggcgaggaggccatggagaagttccgggaggacgagggcttcatcaaggaagaggagcgcccgctgcccgccaacgacttccagmgacaggtgtggctgctgttcgagtacccggagagctcgggtcctgcccggggcatcgccatcgtgtccgtgctggtcatcctcatctccatcgtcatcttctgcctggagactttgcccgagttccgggacgacaaggagtacaatggaccggtgctgccggccgggaatggcaccggcccctacctctccagctccttcactgaccccttcttcgtggtggagactttgtgcatcatctggttctcctttgagctcttggtcaggttcttcgcctgccccagtaaagccaccttctccaagaacatcatgaacatcatagacattgtggccatcatcccttacttcatcaccctgggcactgagctggcagagcgccagggcaatgggcagcaggccatgtccttggccatcctgagggtgatacgcttggtcagggtctttcgtatcttcaagctttccagacattccaaggggctgcagattttgggtcagaccctcaaggccagtatgagggagctgggactgctcatcttcttcctcttcatcggagtcatcttgttctccagtgctgtgtactttgctgaggctgatgacccatcctcagggttcaacagcatccccgacgccttctggtgggcagtggtcaccatgactactgtagggtacggggatatgcacccagtcaccataggggggaaaatagtgggctctttgtgtgccattgccggtgtgctgaccattgccttaccagtgcctgtcatagtctccaacttcaactacttctatcacagggagactgaaggggaagaacaagcccagtacctccatgtgggcagctgccagcacttgtcctctaatgaggacctcaaaaagacccggagtaattccaccctgagcaaatccgagtacatggtgatagaggaaggg--------------------------------------
>E_aff-espinosai_QCAZA53638_Bilsa
ttctcctcgccagggaactacgagctaagcttaaaacccaaaggacttgacggtaccccatatccccctagaggagcctgtcctataatcgataacccccgttttacctcaccattttttgttaatcagcctgtatacctccgtcgtcagcttaccacgtgagcgt--gtgagctaaatgttttttcaaccacacgtcaggtcaaggtgcagcaaataaaatggaaagagatgggctacactctctattctagaataaacaaaagactaaatgaaacccggtcagaaggcggatttagcagtaaaatgaaactagagcgttcatttaaacatggcactggggtgtgtacacaccgcccgtcaccctcctcaatgcttcaaaacagtattttacactttttagctccacagaagaggcaagtcgtaacatggtaagtataccggaaggtatgcttggaatcaaagtgtaacttaaaataaagtatttcgcttacaccgaaaaaacatcagtgtaaccctgatcattttgagctaaaaatttagccccacccatcc-gcatattcct-tccgtatttatccctataaactaaaacattttctatatttagtaaaggcgattaaaaaatttttctggagcaataaccatagtaccgcaaggg--aaaaatgaaataaaaatgaaacattttcaagcataaaaaagtttgcccaaatcgctacaggcctttttcttgccatacactatactgctgacacttctatagctttctcctctctagcccatatttgccgagacgtcaacaatggctgacttcttcgtaatcttcacgctaacggagcctcattcttttttatttgtatttatcttcatattggccgaggaatatactatggatcctttttatttaaagaaacatgaaacattggagtaattttattattcttagtaatagcaactgcatttgtaggttatgttcttccatgagggcaaatatccttttgaggtgccactgtaattactaatcttctttccgccgccccatatattggaactgaactagtccaatgaatctgagggggcttttctgttgacaacgccacacttacccgattcttcacctttcacttcattcttccatttattattgcaggtgcctctatacttcaccttctttttcttcaccaaactggatcttccaatcccacaggactcgactccaatcctgataaagttcctttccacacctacttcacctacaaagatgccctaggatttattattctcttagccttcctcacccttctttcatcattttccccaaacctcctaggagatccagacaacttcacccctgccaaccc----------------------------------------------------------------------------------------------------------------------------------------------------------------------------------------------------------------------------------------------------------------------------------------------------------------------------------------------------------------------------------------------------------------------------------------------------------------------------------------------------------------------------------------------------------------------------------------------------------------------------------------------------------------------------------------------------------------------------------------------------------------------------------------------------------------------------------------------------------------------------------------------------------------------------------------------------------------------------------------------------------------------------------------------------------------------------------------------------------------------------------------------------------------------------------------------------------------------------------------------------------------------------------------------------------------------------------------------------------------------------------------------------------------------------------------------------------------------------------------------------------------------------------------------------------------------------------------------------------------------------------------------------------------------------------------------------------------------------------------------------------------------------------------------------------------------------------------------------------------------------------------------------------------------------------------------------------------------------------------tccgagacttacgagcaggacgagcacgagtgctgcgagcgggtggtcatcaacatctccgggctgcgcttcgagacgcagctgaaaactttagcccagttcccggacacgctgctgggcgaccccaagaagcggatgcgctacttcgaccccctgcggaacgagtacttctttgacaggaaccgtccgagcttcgatgccatcctgtactactaccagtccgggggcaggatccgccgccccgtcaacgtgcccatagacatcttctcggaggagatccgcttctacgagctgggcgaggaggccatggagaagttccgggaggacgagggcttcatcaaggaagaggagcgcccgctgcccgccaacgacttccagmgacaggtgtggctgctgttcgagtacccggagagctcgggtcctgcccggggcatcgccatcgtgtccgtgctggtcatcctcatctccatcgtcatcttctgcctggagactttgcccgagttccgggacgacaaggagtacaatggaccggtgctgcctgccgggaatggcaccggcccctacctctccagctccttcactgaccccttcttcgtggtggagactttgtgcatcatctggttctcctttgagctcttggtcaggttcttcgcctgccccagtaaagccaccttctccaagaacatcatgaacatcatagacattgtggccatcatcccttacttcatcaccctgggcactgagctggcagagcgccagggcaatgggcagcaggccatgtccttggccatcctgagggtgatacgcttggtcagggtctttcgtatcttcaagctttccagacattccaaggggctacagattttgggtcagaccctcaaggccagtatgagggagcttggactgctcatcttcttcctcttcatcggagtcatcttgttctccagtgctgtgtactttgctgaggctgatgacccatcctcagggttcaacagcatccccgacgccttctggtgggcagtggtcaccatgactactgtagggtacggggatatgcacccagtcaccattggggggaaaatagtgggctctttgtgtgccattgccggtgtgctgaccattgccttaccagtgcctgtcatagtctccaacttcaactacttctatcacagggagactgaaggggaagaacaagcccagtacctccatgtgggcagctgccagcacttgtcctctaatgaggacctcaaaaagacccggagtaat--------------------------------------------------------------------------------
>E_aff-espinosai_QCAZA53639_Bilsa
ttctcctcgccagggaactacgagctaagcttaaaacccaaaggacttgacggtaccccatatccccctagaggagcctgtcctataatcgataacccccgttttacctcaccattttttgttaatcagcctgtatacctccgtcgtcagcttaccacgtgagcgt--gtgagctaaatg-tttttcaaccacacgtcaggtcaaggtgcagcaaataaaatggaaagagatgggctacactctctactctagagcaaacaaaagactaaatgaaacccggtcagaaggcggatttagcagtaaaatgaaactagagcgttcatttaaacatggcactggggtgtgtacacaccgcccgtcaccctcctcaatgcttcaaaacagtattttacactttttagctacacagaagaggcaagtcgtaacatggtaagtataccggaaggtatgcttggaatcaaaatgtaacttaaaataaagtatttcgcttacaccgaaaaaacatcagtgtgaccctgatcattttgagctaaaaatttagccccacccatcc-atatattcct-tccacattttttcctacaaactaaaacattttctatatttagtaaaggcgattaaaaaatttttctggagcaataactttagtaccgcaaggg-aaaaaatgaaataaaaatgaaacatccttaagcataaaaaagcttgcccaaatcgctacaggcctttttcttgccatacactatactgctgacacttccatagctttctcctccctagcccatatttgtcgagacgtcaacaatggctgacttcttcgcaatcttcacgctaacggagcctcattcttttttatttgtatttaccttcatatcggccgaggaatgtactatggatcctttttatttaaagaaacatgaaatattggagtaatcttactatttttagtaatagcaactgcttttgtaggctatgttcttccatgagggcaaatatccttttgaggcgccaccgttattactaaccttctttccgccgccccatatattggaactgaactagtccaatgaatttgaggaggcttttctgttgacaacgccacacttacccgatttttcacctttcacttcattcttccatttattattgtaggtgcctctatacttcaccttctttttcttcaccaaaccggatcttccaaccccacaggactcgactccaatcctgacaaagttcctttccacacttacttcacctacaaagacgccctaggattcattattctcttagccttcctcacccttctttcatcattctccccaa--------------------------------------------------------------------------------------------------------------------------------------------------------------------------------------------------------------------------------------------------------------------------------------------------------------------------------------------------------------------------------------------------------------------------------------------------------------------------------------------------------------------------------------------------------------------------------------------------------------------------------------------------------------------------------------------------------------------------------------------------------------------------------------------------------------------------------------------------------------------------------------------------------------------------------------------------------------------------------------------------------------------------------------------------------------------------------------------------------------------------------------------------------------------------------------------------------------------------------------------------------------------------------------------------------------------------------------------------------------------------------------------------------------------------------------------------------------------------------------------------------------------------------------------------------------------------------------------------------------------------------------------------------------------------------------------------------------------------------------------------------------------------------------------------------------------------------------------------------------------------------------------------------------------------------------------------------------------------------------------------------------------------------tccgagacttacgagcaggacgagcacgagtgctgcgagcgggtggtcatcaacatctccgggctgcgcttcgagacgcagctgaaaactttagcccagttcccggacacgctgctgggcgaccccaagaagcggatgcgctacttcgaccccctgcggaacgagtacttctttgacaggaaccgtccgagcttcgatgccatcctgtactactaccagtccgggggcaggatccgccgccccgtcaacgtgcccatagacatcttctcggaggagatccgcttctacgagctgggcgaggaggccatggagaagttccgggaggacgagggcttcatcaaggaagaggagcgcccgctgcccgccaacgacttccagagacaggtgtggctgctgttcgagtacccggagagctcgggtcctgcccggggcatcgccatcgtgtcmgtgctggtcatcctcatctccatcgtcatcttctgcctggagactttgcccgagttccgggacgacaaggagtacaatggacckgtgctgccggccgggaatggcaccggcccctacctctccagctccttcactgaccccttcttcgtggtggagactttgtgcatcatctggttctcctttgagctcttggtcaggttcttcgcctgccccagcaaagccaccttctccaagaacatcatgaacatcatagacattgtggccatcatcccttacttcatcaccctgggcactgagctggcagagcgccagggcaatgggcagcaggccatgtccttggccatcctgagggtgatacgcttggtcagggtctttcgtatcttcaagctttccagacattccaaggggctgcagattttgggtcagaccctcaaggccagtatgagggagctgggactgctcatcttcttcctcttcatcggagtcatcttgttctccagtgctgtgtactttgctgaggctgatgacccatcctcagggttcaacagcatccccgacgccttctggtgggcagtggtcaccatgactactgtagggtacggggatatgcacccagtcaccataggggggaaaatagtgggctctttgtgtgccattgccggtgtgctgaccattgccttaccagtgcctgtcatagtctccaacttcaactacttctatcacagggagactgaaggggaagaacaagcccagtacctccatgtgggcagctgccagcacttgtcctctaatgaggacctcaaaaagacccggagtaattccaccctgagcaaatccgagtacatggtgatagaggaaggggtg-----------------------------------
>E_aff-espinosai_QCAZA53640_Bilsa
ttctcctcgccagggaactacgagctaagcttaaaacccaaaggacttgacggtaccccatatccccctagaggagcctgtcctataatcgataacccccgttttacctcaccattttttgttaatcagcctgtatacctccgtcgtcagcttaccacgtgagcgt--gtgagctaaatgttttttcaaccacacgtcaggtcaaggtgcagcaaataaaatggaaagagatgggctacactctctattctagaataaacaaaagactaaatgaaacccggtcagaaggcggatttagcagtaaaatgaaactagagcgttcatttaaacatggcactggggtgtgtacacaccgcccgtcaccctcctcaatgcttcaaaacagtattttacactttttagctccacagaagaggcaagtcgtaacatggtaagtataccggaaggtatgcttggaatcaaagtgtaacttaaaataaagtatttcgcttacaccgaaaaaacatcagtgtaaccctgatcattttgagctaaaaatttagccccacccatcc-gcatattcct-tccgtatttatccctataaactaaaacattttctatatttagtaaaggcgattaaaaaatttttctggagcaataaccatagtaccgcaaggg--aaaaatgaaataaaaatgaaacattttcaagcataaaaaag-ttgcccaaatcgctacaggcctttttcttgccatacactatactgctgacacttctatagctttctcctctctagcccatatttgccgagacgtcaacaatggctgacttcttcgtaatcttcacgctaacggagcctcattcttttttatttgtatttatcttcatattggccgaggaatatactatggatcctttttatttaaagaaacatgaaacattggagtaattttattattcttagtaatagcaactgcatttgtaggttatgttcttccatgagggcaaatatccttttgaggtgccactgtaattactaatcttctttccgccgccccatatattggaactgaactagtccaatgaatctgagggggcttttctgttgacaacgccacacttacccgattcttcacctttcacttcattcttccatttattattgcaggtgcctctatacttcaccttctttttcttcaccaaactggatcttccaatcccacaggactcgactccaatcctgataaagttcctttccacacctacttcacctacaaagatgccctaggatttattattctcttagccttcctcacccttctttcatcattt---------------------------------------------------------------------------------------------------------------------------------------------------------------------------------------------------------------------------------------------------------------------------------------------------------------------------------------------------------------------------------------------------------------------------------------------------------------------------------------------------------------------------------------------------------------------------------------------------------------------------------------------------------------------------------------------------------------------------------------------------------------------------------------------------------------------------------------------------------------------------------------------------------------------------------------------------------------------------------------------------------------------------------------------------------------------------------------------------------------------------------------------------------------------------------------------------------------------------------------------------------------------------------------------------------------------------------------------------------------------------------------------------------------------------------------------------------------------------------------------------------------------------------------------------------------------------------------------------------------------------------------------------------------------------------------------------------------------------------------------------------------------------------------------------------------------------------------------------------------------------------------------------------------------------------------------------------------------------------------------------------------------------------------tccgagacttacgagcaggacgagcacgagtgctgcgagcgggtggtcatcaacatctccgggctgcgcttcgagacgcagctgaaaactttagcccagttcccggacacgctgctgggcgaccccaagaagcggatgcgctacttcgaccccctgcggaacgagtacttctttgacaggaaccgtccgagcttcgatgccatcctgtactactaccagtccgggggcaggatccgccgccccgtcaacgtgcccatagacatcttctcggaggagatccgcttctacgagctgggcgaggaggccatggagaagttccgggaggacgagggcttcatcaaggaagaggagcgcccgctgcccgccaacgacttccagagacaggtgtggctgctgttcgagtacccggagagctcgggtcctgcccggggcatcgccatcgtgtccgtgctggtcatcctcatctccatcgtcatcttctgcctggagactttgcccgagttccgggacgacaaggagtacaatggaccggtgctgccggccgggaatggcaccggcccctacctctccagctccttcactgaccccttcttcgtggtggagactttgtgcatcatctggttctcctttgagctcttggtcaggttcttcgcctgccccagcaaagccaccttctccaagaacatcatgaacatcatagacattgtggccatcatcccttacttcatcaccctgggcactgagctggcagagcgccagggcaatgggcagcaggccatgtccttggccatcctgagggtgatacgcttggtcagggtctttcgtatcttcaagctttccagacattccaaggggctrcagattttgggtcagaccctcaaggccagtatgagggagctgggactgctcatcttcttcctcttcatcggagtcatcttgttctccagtgctgtgtactttgctgaggctgatgacccatcctcagggttcaacagcatccccgacgccttctggtgggcagtggtcaccatgactactgtagggtacggggatatgcacccagtcaccattggggggaaaatagtgggctctttgtgtgccattgccggtgtgctgaccattgccttaccagtgcctgtcatagtctccaacttcaactacttctatcacagggagactgaaggggaagaacaagcccagtacctccatgtgggcagctgccagcacttgtcctctaatgaggacctcaaaaagacccggagtaattccaccctgagcaaatccgagtacatggtcatagaggaaggggtgagccctggacccttcacacagcccagctttaagac
>E_aff-espinosai_QCAZA53641_Bilsa
ttctcctcgccagggaactacgagctaagcttaaaacccaaaggacttgacggtaccccatatccccctagaggagcctgtcctataatcgataacccccgttttacctcaccattttttgttaatcagcctgtatacctccgtcgtcagcttaccacgtgagcgt--gtgagctaaatgttttttcaaccacacgtcaggtcaaggtgcagcaaataaaatggaaagagatgggctacactctctattctagaataaacaaaagactaaatgaaacccggtcagaaggcggatttagcagtaaaatgaaactagagcgttcatttaaacatggcactggggtgtgtacacaccgcccgtcaccctcctcaatgcttcaaaacagtattttacactttttagctccacagaagaggcaagtcgtaacatggtaagtataccggaaggtatgcttggaatcaaagtgtaacttaaaataaagtatttcgcttacaccgaaaaaacatcagtgtaaccctgatcattttgagctaaaaatttagccccacccatcc-gcatattcct-tccgtatttatccctataaactaaaacattttctatatttagtaaaggcgattaaaaaatttttctggagcaataaccatagtaccgcaaggg--aaaaatgaaataaaaatgaaacattttcaagcataaaaaagt--------------------------------------------------------------------------------------------------------------------------------------------------------------------------------------------------------------------------------------------------------------------------------------------------------------------------------------------------------------------------------------------------------------------------------------------------------------------------------------------------------------------------------------------------------------------------------------------------------------------------------------------------------------------------------------------------------------------------------------------------------------------------------------------------------------------------------------------------------------------------------------------------------------------------------------------------------------------------------------------------------------------------------------------------------------------------------------------------------------------------------------------------------------------------------------------------------------------------------------------------------------------------------------------------------------------------------------------------------------------------------------------------------------------------------------------------------------------------------------------------------------------------------------------------------------------------------------------------------------------------------------------------------------------------------------------------------------------------------------------------------------------------------------------------------------------------------------------------------------------------------------------------------------------------------------------------------------------------------------------------------------------------------------------------------------------------------------------------------------------------------------------------------------------------------------------------------------------------------------------------------------------------------------------------------------------------------------------------------------------------------------------------------------------------------------------------------------------------------------------------------------------------------------------------------------------------------------------------------------------------------------------------------------------------------------------gacgagcacgagtgctgcgagcgggtggtcatcaacatctccgggctgcgcttcgagacgcagctgaaaactttagcccagttcccggacacgctgctgggcgaccccaagaagcggatgcgctacttcgaccccctgcggaacgagtacttctttgacaggaaccgtccgagcttcgatgccatcctgtactactaccagtccgggggcaggatccgccgccccgtcaacgtgcccatagacatcttctcggaggagatccgcttctacgagctgggcgaggaggccatggagaagttccgggaggacgagggcttcatcaaggaagaggagcgcccgctgcccgccaacgacttccagagacaggtgtggctgctgttcgagtacccggagagctcgggtcctgcccggggcatcgccatcgtgtccgtgctggtcatcctcatctccatcgtcatcttctgcctggagactttgcccgagttccgggacgacaaggagtacaatggaccggtgctgcckgccgggaatggcaccggcccctacctctccagctccttcactgaccccttcttygtggtggagactttgtgcatcatctggttctcctttgagctcttggtcaggttcttcgcctgccccagtaaagccaccttctccaagaacatcatgaacatcatagacattgtggccatcatcccttacttcatcaccctgggcactgagctggctgagcgccagggcaatgggcagcaggccatgtccttggccatcctgagggtgatacgcttggtcagggtctttcgtatcttcaagctttccagacattccaaggggctacagattttgggtcagaccctcaaggccagtatgagggagctgggactgctcatcttcttcctcttcatcggagtcatcttgttctccagtgctgtgtactttgctgaggctgatgacccatcctcagggttcaacagcatccccgacgccttctggtgggcagtggtcaccatgactactgtagggtacggggatatgcacccagtcaccataggggggaaaatagtgggctctttgtgtgccattgccggtgtgctgaccattgccttaccagtgcctgtcatagtctccaacttcaactacttctatcacagggagactgaaggggaagaacaagcccagtacctccatgtgggcagctgccagcacttgtcctctaatgaggacctcaaaaagacccggagtaattccaccctgagcaaatccgagtacatggtsatagaggaaggggtgagccctggacccttcacacagcccagctttaagac
>E_aff-espinosai_QCAZA53642_Bilsa
ttctcctcgccagggaactacgagctaagcttaaaacccaaaggacttgacggtaccccatatccccctagaggagcctgtcctataatcgataacccccgttttacctcaccattttttgttaatcagcctgtatacctccgtcgtcagcttaccacgtgagcgt--gtgagctaaatgttttttcaaccacacgtcaggtcaaggtgcagcaaataaaatggaaagagatgggctacactctctattctagaataaacaaaagactaaatgaaacccggtcagaaggcggatttagcagtaaaatgaaactagagcgttcatttaaacatggcactggggtgtgtacacaccgcccgtcaccctcctcaatgcttcaaaacagtattttacactttttagctccacagaagaggcaagtcgtaacatggtaagtataccggaaggtatgcttggaatcaaagtgtaacttaaaataaagtatttcgcttacaccgaaaaaacatcagtgtaaccctgatcattttgagctaaaaatttagccccacccatcc-gcatattcct-tccgtatttatccctataaactaaaacattttctatatttagtaaaggcgattaaaaaatttttctggagcaataaccatagtaccgcaaggg--aaaaatgaaataaaaatgaaacattttcaagcataaaaaagtttgcccaaatcgctacaggcctttttcttgctatacactatactgctgacacttctatagctttctcctctctagcccatatttgccgagacgtcaacaatggctgacttcttcgtaatcttcacgctaacggagcctcattcttttttatttgtatttatcttcatattggccgaggaatatactatggatcctttttatttaaagaaacatgaaacattggagtaattttattattcttagtaatagcaactgcatttgtaggttatgttcttccatgagggcaaatatccttttgaggtgccactgtaattactaatcttctttccgccgccccatatattggaactgaactagtccaatgaatctgagggggcttttctgttgacaacgccacacttacccgattcttcacctttcacttcattcttccatttattattgcaggtgcctctatacttcaccttctttttcttcaccaaactggatcttccaatcccacaggactcgactccaatcctgataaagttcctttccacacctacttcacctacaaagatgccctaggatttattattctcttagccttcctcacccttctttcat--------------------------------------------------------------------------------------------------------------------------------------------------------------------------------------------------------------------------------------------------------------------------------------------------------------------------------------------------------------------------------------------------------------------------------------------------------------------------------------------------------------------------------------------------------------------------------------------------------------------------------------------------------------------------------------------------------------------------------------------------------------------------------------------------------------------------------------------------------------------------------------------------------------------------------------------------------------------------------------------------------------------------------------------------------------------------------------------------------------------------------------------------------------------------------------------------------------------------------------------------------------------------------------------------------------------------------------------------------------------------------------------------------------------------------------------------------------------------------------------------------------------------------------------------------------------------------------------------------------------------------------------------------------------------------------------------------------------------------------------------------------------------------------------------------------------------------------------------------------------------------------------------------------------------------------------------------------------------------------------------------------------------------------------tccgagacttacgagcaggacgagcacgagtgctgcgagcgggtggtcatcaacatctccgggctgcgcttcgagacgcagctgaaaactttagcccagttcccggacacgctgctgggcgaccccaagaagcggatgcgctacttcgaccccctgcggaacgagtacttctttgacaggaaccgtccgagcttcgatgccatcctgtactactaccagtccgggggcaggatccgccgccccgtcaacgtgcccatagacatcttctcggaggagatccgcttctacgagctgggcgaggaggccatggagaagttccgggaggacgagggcttcatcaaggaagaggagcgcccgctgcccgccaacgacttccagagacaggtgtggctgctgttcgagtacccggagagctcgggtcctgcccggggcatcgccatcgtgtccgtgctggtcatcctcatctccatcgtcatcttctgcctggagactttgcccgagttccgggacgacaaggagtacaatggaccggtgctgccggccgggaatggcaccggcccctacctctccagctccttcactgaccccttcttcgtggtggagactttgtgcatcatctggttctcctttgagctcttggtcaggttcttcgcctgccccagyaaagccaccttctccaagaacatcatgaacatcatagacattgtggccatcatcccttacttcatcaccctgggcactgagctggcagagcgccagggcaatgggcagcaggccatgtccttggccatcctgagggtgatacgcttggtcagggtctttcgtatcttcaagctttccagacattccaaggggctgcagattttgggtcagaccctcaaggccagtatgagggagctgggactgctcatcttcttcctcttcatcggagtcatcttgttctccagtgctgtgtactttgctgaggctgatgacccatcctcagggttcaacagcatccccgacgccttctggtgggcagtggtcaccatgactactgtagggtacggggatatgcacccagtcaccataggggggaaaatagtgggctctttgtgtgccattgccggtgtgctgaccattgccttaccagtgcctgtcatagtctccaacttcaactacttctatcacagggagactgaaggggaagaacaagcccagtacctccatgtgggcagctgccagcacttgtcctctaatgaggacctcaaaaagacccggagtaattccaccctgagcaaatccgagtacatggtgatagaggaaggg--------------------------------------
>E_machalilla_QCAZA53650_5_de_agosto
ttctcctcgccagggaactacgagctaagcttaaaacccaaaggacttgacggtaccccatatccccctagaggagcctgtcctataatcgataacccccgttttacctcaccattttttgttaatcagcctgtatacctccgtcgtcagcttaccacgtgagcgt--gtgagctaaatgttttttcaaccacacgtcaggtcaaggtgcagcaaataaaatggaaagagatgggctacactctctattctagaataaacaaaagactaaatgaaacccggtcagaaggcggatttagcagtaaaatgaaactagagcgttcatttaaacatggcactggggtgtgtacacaccgcccgtcaccctcctcaatgcttcaaaacagtattttacactttttagctccacagaagaggcaagtcgtaacatggtaagtataccggaaggtatgcttggaatcaaagtgtaacttaaaataaagtatttcgcttacaccgaaaaaacatcagtgtaaccctgatcattttgagctaaaaatttagccccacccatcc-gcatattcct-tccgtatttattcctataaactaaaacattttctatatttagtaaaggcgattaaaaaatttttctggagcaataaccatagtaccgcaaggg--aaaaatgaaataaaaatgaaacattttcaagcataaaaaagtttacccaaatcgctacaggtctttttcttgccatacactatactgctgacacttctatagctttctcctctctagcccatatttgccgagacgtcaacaatggctgacttcttcgtaatcttcacgctaacggagcctcattcttttttatttgtatttatcttcatattggccgaggaatatactatggatcctttttatttaaagaaacatgaaacattggagtaattttattattcttagtaatagcaactgcatttgtaggttatgttcttccatgaggacaaatatccttttgaggtgccactgtaattactaatcttctttccgccgccccatatattggaactgaactagtccaatgaatctgagggggcttttctgttgacaacgccacacttacccgattcttcacctttcacttcattcttccatttattattgcaggtgcctctatacttcaccttctttttcttcaccaaactggatcttccaatcccacagggctcgactccaatcctgataaagttcccttccacacctacttcacctacaaagatgccctaggatttattattctcttagccttcctcacccttctttcatcattttccccgaacctcctaggagatccagacaacttcacccctgccaacccgcagatgggaaagctttgatgtcacmccagctattataaggtggattgcacacagacagcctaaccatgggtttgttgttgaagtgactccgttagactatgagaaaaatgtcacgaagagacatgtgaggatcagcagatctttattgccagataaaaagcrttggtcccagataaggccacttttagtaacttatggccatgatggcaaaggacaccctctacataagagagaaaagcggcaagcaaggcacaggcagaggaaacggctcaagtcaagttgtagaaggcatccrttataygtggacttcagtgatgttggttggaatgattggattgttgcaccacctgggtaccatgccttctactgccacggagaatgcccatttcccttggcagatcattttaactctacaaatcatgctatcgtacaaacattggtgaactctgttaattcgaacatcccaaaagcttgttgtgtcccgacagaactaagcgcaatctctatgctctaccttgatgaaaacgaaaaa------------------------------------------------------------------------------------------------------------ttttcaactaattcatgttt---attgcccttgataacatgca-tt-ttccacatatatatatataaaccatggtatattactgtattaagacattctatgtataatagagcattcattttatttcctcaagcgtatcttttcaactaattcatgttt---attgcccttgataacatgcatt-ttccacatatatatatataaaccatggtatattactgtattaagacattctatgtataatagagcattcattttatttcctcaagcgtatcttttcaactaattcatgttt---attgcccttgataacatgca-tt-ttccacatatatatatataaaccatggtatattactgtattaagacattctatgtataatagagcatttattttactaccctaagcatatc-tttaacaataaataatcaaata-ttacattcattaata--gagcataaaacaaaaacaaaattacattaatgttat-tatacattaaactaatgcatctcccttcacgttccacgagggcggattaattaattatgaatatagacat-gactgaag-gcagagcccatcttaataagtcttgagcttaaatatccatcataaaatttaacccacttatttcctcatgg-tttatgaaataatgtagaccttctatgccataatagagctttctcagtcatctca--aacataaattttcttaacc-aaaaaaaata-aaaatttaacataatctttatcaacaaatcatatcataaccaagaatcaacccacttatataattatcctactgttgaattgagccttctctatcctagt-aaaatggcatatacttataattgaccttgaataatgaccatcactggacctagtataaccacaataaactcatactaccttaacaatctatcaagcagacggctcgtaaatccaccggagggaaagctccccgcaagcagctggccactaaggctgccaggaagagcgctcctgccactggcggagtgaagaagcctcaccgctaccgtccwggaacagtcgctctccgggagatccgccgctaccagaaatccaccgagctgctgatccgtaagcttcccttccagcgtctggtgagggagatcgcccaggacttcaagaccgatctccgcttccagagctcggccgtcatggccctgcaggaggccagcgaggcttatctggtgggactcttcgaggacaccaacctgtgcgccatccacgccaagagggtcaccattccgagacttacgagcaggacgagcacgagtgctgcgagcgggtggtcatcaacatctccgggctgcgcttcgagacgcagctgaaaactttagcccagttcccggacacgctgctgggcgaccccaagaagcggatgcgctacttcgaccccctgcggaacgagtacttctttgacaggaaccgtccgagcttcgatgccatcctgtactactaccagtccgggggcaggatccgccgacccgtcaacgtgcccatagacatcttctcggaggaaatccgcttctacgagctgggcgaggaggccatggagaagttccgggaggacgagggcttcatcaaggaagaggagcgcccgctgcccgccaacgacttccagcgacaggtgtggctgctgttcgagtacccggagagctcgggtcctgcccggggcatcgccatcgtgtccgtgttggtcatcctcatctccatcgtcatcttctgcctggagactttgcccgagttccgggacgacaaggagtacaatggaccggtgctgccggccgggaatggcaccggcccctacctctccagctccttcactgaccccttctttgtggtggagactttgtgcatcatctggttctcctttgagctcttggtcaggttcttcgcctgccccagcaaagccaccttctccaagaacatcatgaacatcatagacattgtggccatcatcccttacttcatcaccctgggcactgagctggctgagcgccagggcaatgggcagcaggccatgtccttggccatcctragggtgatwcgcttggtcagggtctttcgtatcttcaagctttccagacattccaaggggctgcagattttgggtcagaccctcaaggccagtatgagggagctgggactgctcatcttcttcctcttcatcggagtcatcttgttctccagtgctgtgtactttgctgaggctgatgacccatcctcagggttcaacagcatccccgacgccttctggtgggcagtggtcaccatgactactgtagggtacggggatatgcacccagtcaccataggggggaaaatagtgggctctttgtgtgccattgccggtgtgctgaccattgccttaccagtgcctgtcatagtctccaacttcaactacttctatcacagggagactgaaggggaagaacaagcccagtacctccatgtgggcagctgccagcacttgtcctctaatgaggacctcaaaaagacccggagtaattccaccctgagcaaatccgagtacatggtcatagaggaaggg--------------------------------------
>E_machalilla_QCAZA58292_Rio_Ayampe
ttctcctcgccagggaactacgagctaagcttaaaacccaaaggacttgacggtaccccatatccccctagaggagcctgtcctataatcgataacccccgttttacctcaccattttttgttaatcagcctgtatacctccgtcgtcagcttaccacgtgagcgt--gtgagctaaatgttttttcaaccacacgtcaggtcaaggtgcagcaaataaaatggaaagagatgggctacactctctattctagaataaacaaaagactaaatgaaacccggtcagaaggcggatttagcagtaaaatgaaactagagcgttcatttaaacatggcactggggtgtgtacacaccgcccgtcaccctcctcaatgcttcaaaacagtattttacactttttagctccacagaagaggcaagtcgtaacatggtaagtataccggaaggtatgcttggaatcaaaatgtaacttaaaataaagtatttcgcttacaccgaaaaaacatcagtgtaaccctgatcattttgagctaaaaatttagccccacccatcc-gcatactcct-tccgtatttattcctataaactaaaacattttctatatttagtaaaggcgattaaaaantttttctggagcaataaccatagtaccgcaaggg--aaaaatgaaataaaaatgaaacattctcaagcataaaaa---ttgcccagatcgctacaggcctttttcttgccatacactatactgctgacacttctatagctttctcctctctagcccatatttgccgagacgtcaacaatggctgacttcttcgtaatcttcacgctaacggagcctcattcttttttatttgtatttatcttcatattggccgaggaatatactatggatcctttttatttaaagaaacatgaaacattggagtaattttattattcttagtaatagcaactgcatttgtaggttatgttctcccatgagggcagatatccttttgaggtgctactgtaattactaatcttctttccgccgccccatatattggaactgaactagtccaatgaatttgagggggcttttctgttgacaacgccacacttacccgattcttcacctttcacttcattcttccatttattattgcaggtgcctctatacttcaccttctttttcttcaccaaactggatcttccaatcccacagggctcgactccaatcctgataaagttcctttccacacttacttcacctacaaagatgccctaggatttattattctcttagccttcctcacccttctttcatcattttccccaaacctcctaggagatccagacaacttcacccctgccaacccgcagatgggaaagctttgatgtcaccccagctattataaggtggattgcacacagacagcctaaccatgggtttgttgttgaagtgactccgttagactatgagaaaaatgtcacgaagagacatgtgaggatcagcagatctttattgccagataaaaagcgttggtcccagataaggccacttttagtaacttatggccatgatggcaaaggacaccctctacataagagagaaaagcggcaagcaaggcacaggcagaggaaacggctcaagtcaagttgtagaaggcatccattatatgtggacttcagtgatgttggttggaatgattggattgttgcaccacctgggtaccatgccttctactgccacggagaatgcccatttcccttggcagatcattttaactctacaaatcatgctatcgtacaaacattggtgaactctgttaattcgaacatcccaaaagcttgttgtgtccccacagaactaagcgcaatctctatgctctaccttgatgaaaacgaaaaa------------------------------------------------------------------------------------------------------------tttctaactaatctatgctt---attgcccttaataacatgca-tt-ttccacatatatacacataaaccatggtatatcactgtattaagacattctatgtataatagagcattcattttattacctcaagcgtatctttctaactaatctatgctt---attgcccttaataacatgcatt-ttccacatatatacacataaaccatggtatatcactgtattaagacattctatgtataatagagcattcattttattacctcaagcgtatctttctaactaatctatgctt---attgcccttaataacatgca-tt-ttccacatatatacacataaaccatggtatatcactgtattaagacattctatgtataatagagcattcattttattacctcaagcatatc-tttaacaataaataattaaata-tgacattcattaataataaacataaaacaaaaacaaaattacattaatgttat-aaaacattaaactaatgcatctcccttcacgttccacgagggcgggctaattaattatgaatatagacat-gactgaag-gcagagcccatcttaataagtcttgagcttaaatatccataacaaaatttagcccacttatttcctcatgg-tttatgaaataatgtagatcctctatgccataatagagctttctcagtcatctca--aacatgaattttcctaatc-aaataaaatg-aatatttagcataatcttcattaacaaatcatatcatatccaaagataaacccacttatataattatcctattgttgaattgagccttctctatcctagt-aaaatggcatatacttacaattgaccttgaataataaccatcactggacctagtataaccacaataaacttatactaccttaacaatctaccaagcagacggctcgtaaatccaccggagggaaagctccccgcaagcagctggccactaaggctgccaggaagagcgctcctgccactggcggagtgaagaagcctcaccgctaccgtcctggaacagtcgctctccgggagatccgccgctaccagaaatccaccgagctgctgatccgtaagcttcccttccagcgtctggtgagggagatcgcccaggacttcaagaccgatctccgcttccagagctcggccgtcatggccctgcaggaggccagcgaggcttatctggtgggactcttcgaggacaccaacctgtgcgccatccacgccaagagggtcaccat--------------------------------------------------------------------------------------------------------------------------------------------------------------------------------------------------------------------------------------------------------------------------------------------------------------------------------------------------------------------------------------------------------------------------------------------------------------------------------------------------------------------------------------------------------------------------------------------------------------------------------------------------------------------------------------------------------------------------------------------------------------------------------------------------------------------------------------------------------------------------------------------------------------------------------------------------------------------------------------------------------------------------------------------------------------------------------------------------------------------------------------------------------------------------------------------------------------------------------------------------------------------------------------------------------------------------------------------------------------------------------------------------
>E_machalilla_QCAZA53672_Jouneche
ttctcctcgccagggaactacgagctaagcttaaaacccaaaggacttgacggtaccccatatccccctagaggagcctgtcctataatcgataacccccgttttacctcaccattttttgttaatcagcctgtatacctccgtcgtcagcttaccacgtgagcgt--gtgagctaaatgttttttcaaccacacgtcaggtcaaggtgcagcaaataaaatggaaagagatgggctacactctctattctagaataaacaaaagactaaatgaaacccggtcagaaggcggatttagcagtaaaatgaaactagagcgttcatttaaacatggcactggggtgtgtacacaccgcccgtcaccctcctcaatgcttcaaaacagtattttacactttttagctccacagaagaggcaagtcgtaacatggtaagtataccggaaggtatgcttggaatcaaaatgtaacttaaaataaagtatttcgcttacaccgaaaaaacatcagtgtaaccctgatcattttgagctaaaaatttagccccacccatcc-gcatattcct-tccatatttattcctataaactaaaacattttctatatttagtaaaggcgattaaaaaatttttctggagcaataaccatagtaccgcaaggg--aaaaatgaaataaaaatgaaacattctcaagcataaaaaagtttgcccaaatcgctacaggcctttttcttgccatacactatactgctgacacttctatagctttctcctctctagcccatatttgccgagacgtcaacaatggctgacttcttcgtaatcttcacgctaacggagcctcattcttttttatttgtatttatcttcacattggccgaggaatatactatggatcctttttatttaaagaaacatgaaacattggagtaattttattattcttagtaatagcaactgcatttgtaggttatgttcttccatgaggacagatatccttttgaggtgccactgtaatcactaatcttctttccgccgccccatatattggaactgagctagtccaatgaatctgagggggcttttctgttgacaacgccacacttacccgattcttcacctttcacttcattcttccatttattattgcaggtgcctctatacttcatcttctttttcttcaccaaactggatcttccaatcccacagggctcgactccaatcctgataaagttcctttccacacctacttcacctacaaagatgccctaggattcattattctcttagccttcctcacccttctttcatcattttccccaaacctcctaggagatccagacaacttcacccctgccaacccgcagatgggaaagctttgatgtcaccccagctattataaggtggattgcacacagacagcctaaccatgggtttgttgttgaagtgactccgttagactatgagaaaaatgtcacgaagagacatgtgaggatcagcagatctttattgccagataaaaagcgttggtcccagataaggccacttttagtaacttatggccatgatggcaaaggacaccctctacataagagagaaaagcggcaagcaaggcacaggcagaggaaacggctcaagtcaagttgtagaaggcatccgttatacgtggacttcagtgatgttggttggaatgattggattgttgcaccacctgggtaccatgccttctactgccacggagaatgcccatttcccttggcagatcattttaactctacaaatcatgctatcgtacaaacattggtgaactctgttaattcgaacatcccaaaagcttgttgtgtcccgacagaactaagcgcaatctctatgctctaccttgacgaaaacgaaaaa------------------------------------------------------------------------------------------------------------tttacaactaatttatgctt---attgcccttgataacatgca-tt-ttccacataccca--tataaaccatagtacattactgtattaagacattctatgtataatagagcattcattttattacctcaagcgtatcttaccaactaatttatgctt---attgcccttgataacatgcatt-ttccacatacccat--ataaaccatagtacattactgtattaagacattctatgtataatagagcattcattttattacctcaagcgtatcttaccaactaatttatgctt---attgcccttgataacatgca-tt-ttccacataccca--tataaaccatagtacattactgtattaagacattctatgtataatagagcattcattttattacctcaagcatatc-tttaacaataaacaattaaata-ttacattcattaataataaacataaaacaaaaacaaaattatattaatgtcat-taaacattaaactaatgcacctcccttcacgttccacgagggcgggctaactaattatgaatatagacat-gactgaag-gcagagcccatcttaataagtcttgagcctaaatatccataacaaaatttagcccgcttatttcctcatgg-tttatgaaataatgtagaccttctatgccataatagagctttctcagtcatttca--aacataaattttcttaacc-aaat-aaatg-aaaatttagcataatctccatcaacaaatcatatcatatccaaagcttagctcatttatataattatcctattgttgaattgagccttctctatcctagt-aaaatggcatatacttataattgaccttgaataatgaccatcactggacctagtataaccacaataaactcatactaccttaacaatctatcaagcagacggctcgtaaatccaccggagggaaagctccccgcaagcagctggccactaaggctgccaggaagagcgctcctgccactggcggagtgaagaagcctcaccgctaccgtcctggaacagtcgctctccgggagatccgccgctaccagaaatccaccgagctgctgatccgtaagcttcccttccagcgtctggtgagggagatcgcccaggacttcaagaccgatctccgcttccagagctcggccgtcatggccctgcaggaggccagcgaggcttatctggtgggactcttcgaggacaccaacctgtgcgccatccacgccaagagggtcaccattccgagacttacgagcaggacgagcacgagtgctgcgagcgggtggtcatcaacatctccgggctgcgcttcgagacgcagctgaaaactttagcccagttcccggacactctgctgggcgaccccaagaagcggatgcgctacttcgaccccctgcggaacgagtacttctttgacaggaaccgtccgagcttcgatgccatcctgtactactaccagtccgggggcaggatccgccgccccgtcaacgtgcccatagacatcttctcggaggagatccgcttctacgagctgggcgaggaggccatggagaagttccgggaggacgagggcttcatcaaggaagaggagcgcccgctgcccgccaacgacttccagcgacaggtgtggctgctgttcgagtacccggagagctcgggtcctgcccggggcatcgccatcgtgtccgtgctggtcatcctcatctccatcgtcatcttctgcctggagactttgcccgagttccgggacgacaaggagtacaatggmccggtgctgccggccgggaatggcaccggcccctacctctccagctccttcactgaccccttctttgtggtggagactttgtgcatcatctggttctcctttgagctcttggtcaggttcttcgcctgccccagcaaagccaccttctccaagaacatcatgaacatcatagacattgtggccatcatcccttacttcatcaccctgggcactgagctggctgagcgccagggcaatgggcagcaggccatgtccttggccatcctgagggtgatacgcttggtcagggtctttcgtatcttcaagctttccagacattccaaggggctacagattttgggtcagaccctcaaggccagtatgagggagctgggactgctcatcttcttcctcttcatcggagtcatcttgttctccagtgctgtgtactttgctgaggctgatgacccatcctcagggttcaacagcatcccygacgccttttggtgggcagtggtcaccatgactactgtagggtacggggatatgcacccagtcaccataggggggaaaatagtgggctctttgtgtgccattgccggtgtgctgaccattgccttaccagtgcctgtcatagtctccaacttcaactacttctatcacagggagactgaaggggaagaacaagcccagtacctccatgtgggcagctgccagcacttgtcctctaatgaggacctcaaaaagacccggagtaattccaccctgagcaaatccgagtacatggtgatagaggaaggggtgagccctggacccttcacacagcccagctttaagac
>E_machalilla_QCAZA53643_5_de_agosto
---------------------------------------------------------------------------------------------------------------------------------------------------------------------------------------------------------------------------------------------------------------------------------------------------------------------------------------------------------------------------------------------------------------------------------------------------------------------------------------------------------------------------------------------------------------------------------------------------------------------------------------------------------------------------------------------------------------------------------------------------ctttttcttgccatacactatactgctgacacttctatagctttctcctctctagcccatatttgccgagacgtcaacaatggctgacttcttcgtaatcttcacgctaacggagcctcattcttttttatttgtatttatcttcatattggccgaggaatatactatggatcctttttatttaaagaaacatgaaacattggagtaattttattattcttagtaatagcaactgcatttgtaggttatgttcttccatgaggacaaatatccttttgaggtgccactgtaattactaatcttctttccgccgccccatatattggaactgaactagtccaatgaatctgagggggcttttctgttgacaacgccacacttacccgattcttcacctttcacttcattcttccatttattattgcaggtgcctctatacttcaccttctttttcttcaccaaactggatcttccaatcccacagggctcgactccaatcctgataaagttcccttccacacctacttcacctacaaagatgccctaggatttattattctcttagccttcctca--------------------------------------------------------------------------------------------------------------------------------------------------------------------------------------------------------------------------------------------------------------------------------------------------------------------------------------------------------------------------------------------------------------------------------------------------------------------------------------------------------------------------------------------------------------------------------------------------------------------------------------------------------------------------------------------------------------------------------------------------------------------------------------------------------------------------------------------------------------------------------------------------------------------------------------------------------------------------------------------------------------------------------------------------------------------------------------------------------------------------------------------------------------------------------------------------------------------------------------------------------------------------------------------------------------------------------------------------------------------------------------------------------------------------------------------------------------------------------------------------------------------------------------------------------------------------------------------------------------------------------------------------------------------------------------------------------------------------------------------------------------------------------------------------------------------------------------------------------------------------------------------------------------------------------------------------------------------------------------------------------------------------------------------------------tccgagacttacgagcaggacgagcacgagtgctgcgagcgggtggtcatcaacatctccgggctgcgcttcgagacgcagctgaaaactttagcccagttcccggacacgctgctgggcgaccccaagaagcggatgcgctacttcgaccccctgcggaacgagtacttctttgacaggaaccgtccgagcttcgatgccatcctgtactactaccagtccgggggcaggatccgccgacccgtcaatgtgcccatagacatcttctcggaggagatccgcttctacgagctgggcgaggaggccatggagaagttccgggaggacgagggcttcatcaaggaagaggagcgcccgctgcccgccaacgacttccagcgacaggtgtggctgctgttcgagtacccggagagctcgggtcctgcccggggcatcgccatcgtgtccgtgctggtcatcctcatctccatcgtcatcttctgcctggagactttgcccgagttccgggacgacaaggagtacaatggccctgtgctgccggccgggaatggcaccggcccctacctctccagctccttcactgaccccttcttcgtggtggagactttgtgcatcatctggttctcctttgagctcttggtcaggttcttcgcctgccccagcaaagccaccttctccaagaacatcatgaacatcatagacattgtggccatcatcccttacttcatcaccctgggcactgagctggctgagcgccagggcaatgggcagcaggccatgtccttggccatcctgagggtgatacgcttggtcagggtctttcgtatcttcaagctttccagacattccaaggggctgcagattttgggtcagaccctcaaggccagtatgagggagctgggactgctcatcttcttcctcttcatcggagtcatcttgttctccagtgctgtgtactttgctgaggctgatgacccatcctcagggttcaacagcatccccgacgccttctggtgggcagtggtcaccatgactactgtagggtacggggatatgcacccagtcaccataggggggaaaatagtgggctctttgtgtgccattgccggtgtgctgaccattgccttaccagtgcctgtcatagtctccaacttcaactacttctatcatagggagactgaaggggaagaacaagcccagtacctccatgtgggcagctgccagcacttgtcctctaatgaggacctcaaaaagacccggagtaattccaccctgagcaaatccgagtacatggtgatagaggaaggggtgagccctggacccttcacacagcccagctttaag--
>E_machalilla_QCAZA53644_5_de_agosto
ttctcctcgccagggaactacgagctaagcttaaaacccaaaggacttgacggtaccccatatccccctagaggagcctgtcctataatcgataacccccgttttacctcaccattttttgttaatcagcctgtatacctccgtcgtcagcttaccacgtgagcgt--gtgagctaaatgttttttcaaccacacgtcaggtcaaggtgcagcaaataaaatggaaagagatgggctacactctctattctagaataaacaaaagactaaatgaaacccggtcagaaggcggatttagcagtaaaatgaaactagagcgttcatttaaacatggcactggggtgtgtacacaccgcccgtcaccctcctcaatgcttcaaaacagtattttacactttttagctccacagaagaggcaagtcgtaacatggtaagtataccggaaggtatgcttggaatcaaagtgtaacttaaaataaagtatttcgcttacaccgaaaaaacatcagtgtaaccctgatcattttgagctaaaaatttagccccacccatcc-gcatattcct-tccgtatttattcctataaactaaaacattttctatatttagtaaaggcgattaaaaaatttttctggagcaataaccatagtaccgcaaggg--aaaaatgaaataaaaatgaaacattctcaagcataaaaaagcttgcccaaatcgctacaggtctttttcttgccatacactatactgctgacacttctatagctttctcctctctagcccatatttgccgagacgtcaacaatggctgacttcttcgtaatcttcacgctaacggagcctcattcttttttatttgtatttatcttcatattggccgaggaatatactatggatcctttttatttaaagaaacatgaaacattggagtaattttattattcttagtaatagcaactgcatttgtaggttatgttcttccatgaggacaaatatccttttgaggtgccactgtaattactaatcttctttccgccgccccatatattggaactgaactagtccaatgaatctgagggggcttttctgttgacaacgccacacttacccgattcttcacctttcacttcattcttccatttattattgcaggtgcctctatacttcaccttctttttcttcaccaaactggatcttccaatcccacagggctcgactccaatcctgataaagttcccttccacacctacttcacctacaaagatgccctaggatttattattctcttagccttcctcacccttctttcatcattttccccgaacctcctaggagatccagacaacttcacccctgccaaccc----------------------------------------------------------------------------------------------------------------------------------------------------------------------------------------------------------------------------------------------------------------------------------------------------------------------------------------------------------------------------------------------------------------------------------------------------------------------------------------------------------------------------------------------------------------------------------------------------------------------------------------------------------------------------------------------------------------------------------------------------------------------------------------------------------------------------------------------------------------------------------------------------------------------------------------------------------------------------------------------------------------------------------------------------------------------------------------------------------------------------------------------------------------------------------------------------------------------------------------------------------------------------------------------------------------------------------------------------------------------------------------------------------------------------------------------------------------------------------------------------------------------------------------------------------------------------------------------------------------------------------------------------------------------------------------------------------------------------------------------------------------------------------------------------------------------------------------------------------------------------------------------------------------------------------------------------------------------------------------tccgagacttacgagcaggacgagcacgagtgctgcgagcgggtggtcatcaacatctccgggctgcgcttcgagacgcagctgaaaactttagcccagttcccggacacgctgctgggcgaccccaagaagcggatgcgctacttcgaccccctgcggaacgagtacttctttgacaggaaccgtccgagcttcgatgccatcctgtactactaccagtccgggggcaggatccgccgacccgtcaacgtgcccatagacatcttctcggaggagatccgcttctacgagctgggcgaggaggccatggagaagttccgggaggacgagggcttcatcaaggaagaggagcgcccgctgcccgccaacgacttccagagacaggtgtggctgctgttcgagtacccggagagctcgggtcctgcccggggcatcgccatcgtgtccgtgctggtcatcctcatctccatcgtcatcttctgcctggagactttgcccgagttccgggacgacaaggagtacaatggaccggtgctgccggccgggaatggcaccggcccctacctctccagctccttcactgaccccttctttgtggtggagactttgtgcatcatctggttctcctttgagctcttggtcaggttcttcgcctgccccagcaaagccaccttctccaagaacatcatgaacatcatagacattgtggccatcatcccttacttcatcaccctgggcactgagctggctgagcgccagggcaatgggcagcaggccatgtccttggccatcctgagggtgattcgcttggtcagggtctttcgtatcttcaagctttccagacattccaaggggctgcagattttgggtcagaccctcaaggccagtatgagggagctgggactgctcatcttcttcctcttcatcggagtcatcttgttctccagtgctgtgtactttgctgaggctgatgacccatcctcagggttcaacagcatccccgacgccttctggtgggcagtggtcaccatgactactgtagggtacggggatatgcacccagtcaccataggggggaaaatagtgggctctttgtgtgccattgccggtgtgctgaccattgccttaccagtgcctgtcatagtctccaacttcaactacttctatcacagggagactgaaggggaagaacaagcccagtacctccatgtgggcagctgccagcacttgtcctctaatgaggacctcaaaaagacccggagtaattccaccctgagcaaatccgagtacatggtcatagaggaaggggtgagccctggacccttcacacagcccagctttaagac
>E_machalilla_QCAZA53645_5_de_agosto
-------------------------taagcttaaaacccaaaggacttgacggtaccccatatccccctagaggagcctgtcctataatcgataacccccgttttacctcaccattttttgttaatcagcctgtatacctccgtcgtcagcttaccacgtgagcgt--gtgagctaaatg-tttttcaaccacacgtcaggtcaaggtgcagcaaataaagtggaaagagatgggctacactctctattctagaataaacaaaagactaaatgaaacccggtcagaaggcggatttagcagtaaaatgaaactagagcgttcatttaaacatggcactggggtgtgtacacaccgcccgtcaccctcctcaatgcttcaaaacagtattttacactttttagctccacagaagaggcaagtcgtaacatggtaagtataccggaaggtatgcttggaatcaaagtgtaacttaaaataaagtatttcgcttacaccgaaaaaacatcagtgtaaccctgatcattttgagctaaaaatttagccccacccatcc-gcatattcct-tccatatttattcctataaactaaaacattttctatatttagtaaaggcgattaaaaaatttttctggagcaataaccatagtaccgcaaggg--aaaaatgaaataaaaatgaaacattctcaagcataaaaaagtttgcccaaatcgctacaggcctttttcttgccatacactatactgctgacacttctatagctttctcctctctagcccatatttgccgagacgtcaataatggatgacttcttcgtaatcttcacgctaacggagcctcattcttttttatttgtatttatcttcatattggccgaggaatatactatggatcctttttatttaaagaaacatgaaacattggagtaattttattattcttagtaatagcaactgcatttgtaggttatgttcttccatgagggcagatatccttttgaggtgccactgtaattactaatcttctttccgccgccccatatattggaaccgaactagtccaatgaatctgagggggcttttctgttgacaacgccacacttacccgatttttcacctttcacttcattcttccatttattattgcaggtgcctctatacttcaccttctttttcttcatcaaactggatcttccaatcccacaggactagactccaatcctgataaagttcctttccacacctacttcacttataaagatgccctaggatttattattctcttagccttcctcacccttctttcatcattttccccaaacctcctaggagatccagacaacttcacccctgccaaccc----------------------------------------------------------------------------------------------------------------------------------------------------------------------------------------------------------------------------------------------------------------------------------------------------------------------------------------------------------------------------------------------------------------------------------------------------------------------------------------------------------------------------------------------------------------------------------------------------------------------------------------------------------------------------------------------------------------------------------------------------------------------------------------------------------------------------------------------------------------------------------------------------------------------------------------------------------------------------------------------------------------------------------------------------------------------------------------------------------------------------------------------------------------------------------------------------------------------------------------------------------------------------------------------------------------------------------------------------------------------------------------------------------------------------------------------------------------------------------------------------------------------------------------------------------------------------------------------------------------------------------------------------------------------------------------------------------------------------------------------------------------------------------------------------------------------------------------------------------------------------------------------------------------------------------------------------------------------------------------tccgagacttacgagcaggacgagcacgagtgctgcgagcgggtggtcatcaacatctccgggctgcgcttcgagacgcagctgaaaactttagcccagttcccggacacgctgctgggcgaccccaagaagcggatgcgctacttcgaccccctgcggaacgagtacttctttgacaggaaccgtccgagcttcgatgccatcctgtactactaccagtccgggggcaggatccgccgacccgtcaatgtgcccatagacatcttctcggaggagatccgcttctacgagctgggcgaggaggccatggagaagttccgggaggacgagggcttcatcaaggaagaggagcgcccgctgcccgccaacgacttccagcgacaggtgtggctgctgttcgagtacccggagagctcgggtcctgcccggggcatcgccatcgtgtccgtgctggtcatcctcatctccatcgtcatcttctgcctggagactttgcccgagttccgggacgacaaggagtacaatggccctgtgctgccggccgggaatggcaccggcccctacctctccagctccttcactgaccccttcttcgtggtggagactttgtgcatcatctggttctcctttgagctcttggtcaggttcttcgcctgccccagcaaagccaccttctccaagaacatcatgaacatcatagacattgtggccatcatcccttacttcatcaccctgggcactgagctggctgagcgccagggcaatgggcagcaggccatgtccttggccatcctgagggtgatacgcttggtcagggtctttcgtatcttcaagctttccagacattccaaggggctgcagattttgggtcagaccctcaaggccagtatgagggagctgggactgctcatcttcttcctcttcatcggagtcatcttgttctccagtgctgtgtactttgctgaggctgatgacccatcctcagggttcaacagcatccccgacgccttctggtgggcagtggtcaccatgactactgtagggtacggggatatgcacccagtcaccataggggggaaaatagtgggctctttgtgtgccattgccggtgtgctgaccattgccttaccagtgcctgtcatagtctccaacttcaactacttctatcatagggagactgaaggggaagaacaagcccagtacctccatgtgggcagctgccagcacttgtcctctaatgaggacctcaaaaagacccggagtaattccaccctgagcaaatccgagtacatggtgatagaggaaggggtgagccctggacccttcacacagcccagctttaagac
>E_machalilla_QCAZA53646_5_de_agosto
ttctcctcgccagggaactacgagctaagcttaaaacccaaaggacttgacggtaccccatatccccctagaggagcctgtcctataatcgataacccccgttttacctcaccattttttgttaatcagcctgtatacctccgtcgtcagcttaccacgtgagcgt--gtgagctaaatgttttttcaaccacacgtcaggtcaaggtgcagcaaataaaatggaaagagatgggctacactctctattctagaataaacaaaagactaaatgaaacccggtcagaaggcggatttagcagtaaaatgaaactagagcgttcatttaaacatggcactggggtgtgtacacaccgcccgtcaccctcctcaatgcttcaaaacagtattttacactttttagctccacagaagaggcaagtcgtaacatggtaagtataccggaaggtatgcttggaatcaaagtgtaacttaaaataaagtatttcgcttacaccgaaaaaacatcagtgtaaccctgatcattttgagctaaaaatttagccccacccatcc-gcatattcct-tccgtatttattcctataaactaaaacattttctatatttagtaaaggcgattaaaaaatttttctggagcaataaccatagtaccgcaaggg--aaaaatgaaataaaaatgaaacattctcaagcataaaaaagcttgcccaaatcgctacaggcctttttcttgccatacactatactgctgacacttctatagctttctcctctctagcccatatttgccgagacgtcaacaatggctgacttcttcgtaatcttcacgctaacggagcctcattcttttttatttgtatttatcttcatattggccgaggaatatactatggatcctttttatttaaagaaacatgaaacattggagtaattttattattcttagtaatagcaactgcatttgtaggttatgttcttccatgagggcaaatatccttttgaggtgccactgtaattactaatcttctttccgccgccccatatattggaactgaactagtccaatgaatctgagggggcttttctgttgacaacgccacacttacccgattcttcacctttcacttcattcttccatttattattgcaggtgcttctatacttcaccttctttttcttcaccaaactggatcttccaatcccacaggactcgactccaatcctgataaggttcctttccacacctacttcacctataaagatgccctaggatttatcattctcctagccttcctcacccttctttcatcattttccccaaacctcctaggagatccagacaacttcacccctgccaaccc----------------------------------------------------------------------------------------------------------------------------------------------------------------------------------------------------------------------------------------------------------------------------------------------------------------------------------------------------------------------------------------------------------------------------------------------------------------------------------------------------------------------------------------------------------------------------------------------------------------------------------------------------------------------------------------------------------------------------------------------------------------------------------------------------------------------------------------------------------------------------------------------------------------------------------------------------------------------------------------------------------------------------------------------------------------------------------------------------------------------------------------------------------------------------------------------------------------------------------------------------------------------------------------------------------------------------------------------------------------------------------------------------------------------------------------------------------------------------------------------------------------------------------------------------------------------------------------------------------------------------------------------------------------------------------------------------------------------------------------------------------------------------------------------------------------------------------------------------------------------------------------------------------------------------------------------------------------------------------------------------------------cacgagtgctgcgagcgggtggtcatcaacatctccgggctgcgcttcgagacgcagctgaaaactttagcccagttcccggacacgctgctgggcgaccccaagaagcggatgcgctacttcgaccccctgcggaacgagtacttctttgacaggaaccgtccgagcttcgatgccatcctgtactactaccagtccgggggcaggatccgccgmcccgtcaacgtgcccatagacatcttctcggaggaaatccgcttctacgagctgggcgaggaggccatggagaagttccgggaggacgagggcttcatcaaggaagaggagcgcccgctgcccgccaacgacttccagmgacaggtgtggctgctgttcgagtacccggagagctcgggtcctgcccggggcatcgccatcgtgtccgtgttggtcatcctcatctccatcgtcatcttctgcctggagactttgcccgagttccgggacgacaaggagtacaatggaccggtgctgccggccgggaatggcaccggcccctacctctccagctccttcactgaccccttcttygtggtggagactttgtgcatcatctggttctcctttgagctcttggtcaggttcttcgcctgccccagcaaagccaccttctccaagaacatcatgaacatcatagacattgtggccatcatcccttacttcatcaccctgggcactgagctggctgagcgccagggcaatgggcagcaggccatgtccttggccatcctaagggtgattcgcttggtcagggtctttcgtatcttcaagctttccagacattccaaggggctgcagattttgggtcagaccctcaaggccagtatgagggagctgggactgctcatcttcttcctcttcatcggagtcatcttgttctccagtgctgtgtactttgctgaggctgatgacccatcctcagggttcaacagcatccccgacgccttctggtgggcagtggtcaccatgactactgtagggtacggggatatgcacccagtcaccataggggggaaaatagtgggctctttgtgtgccattgccggtgtgctgaccattgccttaccagtgcctgtcatagtctccaacttcaactacttctatcacagggagactgaaggggaagaacaagcccagtacctccatgtgggcagctgccagcacttgtcctctaatgaggacctcaaaaagacccggagtaattccaccctgagcaaatccgagtacatggtcatagaggaaggggtgagccctggacccttcacacagcccagctttaag--
>E_machalilla_QCAZA53647_5_de_agosto
ttctcctcgccagggaactacgagctaagcttaaaacccaaaggacttgacggtaccccatatccccctagaggagcctgtcctataatcgataacccccgttttacctcaccattttttgttaatcagcctgtatacctccgtcgtcagcttaccacgtgagcgt--gtgagctaaatgttttttcaaccacacgtcaggtcaaggtgcagcaaataaaatggaaagagatgggctacactctctattctagaataaacaaaagactaaatgaaacccggtcagaaggcggatttagcagtaaaatgaaactagagcgttcatttaaacatggcactggggtgtgtacacaccgcccgtcaccctcctcaatgcttcaaaacagtattttacactttttagctccacagaagaggcaagtcgtaacatggtaagtataccggaaggtatgcttggaatcaaagtgtaacttaaaataaagtatttcgcttacaccgaaaaaacatcagtgtaaccctgatcattttgagctaaaaatttagccccacccatcc-gcatattcct-tccgtatttattcctataaactaaaacattttctatatttagtaaaggcgattaaaaaatttttctggagcaataaccatagtaccgcaaggg--aaaaatgaaataaaaatgaaacattctcaagcataaaaaagcttgcccaaatcgctacaggcctttttcttgccatacactatactgctgacacttctatagctttctcctctctagcccatatttgccgagacgtcaacaatggctgacttcttcgtaatcttcacgctaacggagcctcattcttttttatttgtatttatcttcatattggccgaggaatatactatggatcctttttatttaaagaaacatgaaacattggagtaattttattattcttagtaatagcaactgcatttgtaggttatgttcttccatgagggcaaatatccttttgaggtgccactgtaattactaatcttctttccgccgccccatatattggaactgaactagtccaatgaatctgagggggcttttctgttgacaacgccacacttacccgattcttcacctttcacttcattcttccatttattattgcaggtgcttctatacttcaccttctttttcttcaccaaactggatcttccaatcccacaggactcgactccaatcctgataaggttcctttccacacctacttcacctataaagatgccctaggatttatcattctcctagccttcctcacccttctttcatcattttccccaaacctcctaggagatccagacaacttcacccctgccaaccc----------------------------------------------------------------------------------------------------------------------------------------------------------------------------------------------------------------------------------------------------------------------------------------------------------------------------------------------------------------------------------------------------------------------------------------------------------------------------------------------------------------------------------------------------------------------------------------------------------------------------------------------------------------------------------------------------------------------------------------------------------------------------------------------------------------------------------------------------------------------------------------------------------------------------------------------------------------------------------------------------------------------------------------------------------------------------------------------------------------------------------------------------------------------------------------------------------------------------------------------------------------------------------------------------------------------------------------------------------------------------------------------------------------------------------------------------------------------------------------------------------------------------------------------------------------------------------------------------------------------------------------------------------------------------------------------------------------------------------------------------------------------------------------------------------------------------------------------------------------------------------------------------------------------------------------------------------------------------------------tccgagacttacgagcaggacgagcacgagtgctgcgagcgggtggtcatcaacatctccgggctgcgcttcgagacgcagctgaaaactttagcccagttcccggacacgctgctgggcgaccccaagaagcggatgcgctacttcgaccccctgcggaacgagtacttctttgacaggaaccgtccgagcttcgatgccatcctgtactactaccagtccgggggcaggatccgccgacccgtcaacgtgcccatagacatcttctcggaggagatccgcttctacgagctgggcgaggaggccatggagaagttccgggaggacgagggcttcatcaaggaagaggagcgcccgctgcccgccaacgacttccagmgacaggtgtggctgctgttcgagtacccggagagctcgggtcctgcccggggcatcgccatcgtgtccgtgctggtcatcctcatctccatcgtcatcttctgcctggagactctgcccgagttccgggacgacaaggagtacaatggaccggtgctgccggccgggaatggcaccggcccctacctctccagctccttcactgaccccttctttgtggtggagactttgtgcatcatctggttctcctttgagctcttggtcaggttcttcgcctgccccagcaaagccaccttctccaagaacatcatgaacatcatagacattgtggccatcatcccttacttcatcaccctgggcactgagctggctgagcgccagggcaatgggcagcaggccatgtccttggccatcctragggtgatwcgcttggtcagggtctttcgtatcttcaagctttccagacattccaaggggctgcagattttgggtcagaccctcaaggccagtatgagggagctgggactgctcatcttcttcctcttcatcggagtcatcttgttctccagtgctgtgtactttgctgaggctgatgacccatcctcagggttcaacagcatccccgacgccttctggtgggcagtggtcaccatgactactgtagggtacggggatatgcacccagtcaccataggggggaaaatagtgggctctttgtgtgccattgccggtgtgctgaccattgccttaccagtgcctgtcatagtctccaacttcaactacttctatcacagggagactgaaggggaagaacaagcccagtacctccatgtgggcagctgccagcacttgtcctctaatgaggacctcaaaaagacccggagtaattccaccctgagcaaatccgagtacatggtcatagaggaaggggtgagc--------------------------------
>E_machalilla_QCAZA53648_5_de_agosto
ttctcctcgccagggaactacgagctaagcttaaaacccaaaggacttgacggtaccccatatccccctagaggagcctgtcctataatcgataacccccgttttacctcaccattttttgttaatcagcctgtatacctccgtcgtcagcttaccacgtgagcgt--gtgagctaaatgttttttcaaccacacgtcaggtcaaggtgcagcaaataaaatggaaagagatgggctacactctctattctagaataaacaaaagactaaatgaaacccggtcagaaggcggatttagcagtaaaatgaaactagagcgttcatttaaacatggcactggggtgtgtacacaccgcccgtcaccctcctcaatgcttcaaaacagtattttacactttttagctccacagaagaggcaagtcgtaacatggtaagtataccggaaggtatgcttggaatcaaagtgtaacttaaaataaagtatttcgcttacaccgaaaaaacatcagtgtaaccctgatcattttgagctaaaaatttagccccacccatcc-gcatattcct-tccgtatttattcctataaactaaaacattttctatatttagtaaaggcgattaaaaaatttttctggagcaataaccatagtaccgcaaggg--aaaaatgaaataaaaatgaaacattttcaagcataaaaaagtttgcccaaatcgctacaggtctttttcttgccatacactatactgctgacacttctatagctttctcctctctagcccatatttgccgagacgtcaacaatggctgacttcttcgtaatcttcacgctaacggagcctcattcttttttatttgtatttatcttcatattggccgaggaatatactatggatcctttttatttaaagaaacatgaaacattggagtaattttattattcttagtaatagcaactgcatttgtaggttatgttcttccatgaggacaaatatccttttgaggtgccactgtaattactaatcttctttccgccgccccatatattggaactgaactagtccaatgaatctgagggggcttttctgttgacaacgccacacttacccgattcttcacctttcacttcattcttccatttattattgcaggtgcctctatacttcaccttctttttcttcaccaaactggatcttccaatcccacagggctcgactccaatcctgataaagttcccttccacacctacttcacctacaaagatgccctaggatttattattctcttagccttcctcacccttctttcatcattttccccgaacctcctaggagatccagacaacttcacccctgccaaccc----------------------------------------------------------------------------------------------------------------------------------------------------------------------------------------------------------------------------------------------------------------------------------------------------------------------------------------------------------------------------------------------------------------------------------------------------------------------------------------------------------------------------------------------------------------------------------------------------------------------------------------------------------------------------------------------------------------------------------------------------------------------------------------------------------------------------------------------------------------------------------------------------------------------------------------------------------------------------------------------------------------------------------------------------------------------------------------------------------------------------------------------------------------------------------------------------------------------------------------------------------------------------------------------------------------------------------------------------------------------------------------------------------------------------------------------------------------------------------------------------------------------------------------------------------------------------------------------------------------------------------------------------------------------------------------------------------------------------------------------------------------------------------------------------------------------------------------------------------------------------------------------------------------------------------------------------------------------------------------tccgagacttacgagcaggacgagcacgagtgctgcgagcgggtggtcatcaacatctccgggctgcgcttcgagacgcagctgaaaactttagcccagttcccggacacgctgctgggcgaccccaagaagcggatgcgctacttcgaccccctgcggaacgagtacttctttgacaggaaccgtccgagcttcgatgccatcctgtactactaccagtccgggggcaggatccgccgccccgtcaacgtgcccatagacatcttctcggaggagatccgcttctacgagctgggcgaggaggccatggagaagttccgggaggacgagggcttcatcaaggaagaggagcgcccgctgcccgccaacgacttccagagacaggtgtggctgctgttcgagtacccggagagctcgggtcctgcccggggcatcgccatcgtgtccgtgctggtcatcctcatctccatcgtcatcttctgcctggagactttgcccgagttccgggacgacaaggagtacaatggaccggtgctgccggccgggaatggcaccggcccctacctctccagctccttcactgaccccttctttgtggtggagactttgtgcatcatctggttctcctttgagctcttggtcaggttcttcgcctgccccagcaaagccaccttctccaagaacatcatgaacatcatagacattgtggccatcatcccttacttcatcaccctgggcactgagctggctgagcgccagggcaatgggcagcaggccatgtccttggccatcctragggtgattcgcttggtcagggtctttcgtatcttcaagctttccagacattccaaggggctgcagattttgggtcagaccctcaaggca-gta-------------------------------------------------------------------------------------------------------------------------------------------------------------------------------------------------------------------------------------------------------------------------------------------------------------------------------------------------------------------------------------------------------------------------------------------------------------------------
>E_machalilla_QCAZA53649_5_de_agosto
ttctcctcgccagggaactacgagctaagcttaaaacccaaaggacttgacggtaccccatatccccctagaggagcctgtcctataatcgataacccccgttttacctcaccattttttgttaatcagcctgtatacctccgtcgtcagcttaccacgtgagcgt--gtgagctaaatgttttttcaaccacacgtcaggtcaaggtgcagcaaataaaatggaaagagatgggctacactttctattctagaataaacaaaagactaaatgaaacccggtcagaaggcggatttagcagtaaaatgaaactagagcgttcatttaaacatggcactggggtgtgtacacaccgcccgtcaccctcctcaatgcttcaaaacagtattttacactttttagctccacagaagaggcaagtcgtaacatggtaagtataccggaaggtatgcttggaatcaaagtgtaacttaaaataaagtatttcgcttacaccgaaaaaacatcagtgtaaccctgatcattttgagctaaaaatttagccccacccatcc-gcatattcct-tccgtatttattcctataaactaaaacattttctatatttagtaaaggcgattaaaaaatttttctggagcaataaccatagtaccgcaaggg--aaaaatgaaataaaaatgaaacattctcaagcataaaaaagtttgcccaaatcgctacaggcctttttcttgccatacactatactgctgatacttctatagctttctcctctctagcccatatttgccgagacgtcaacaatggctgacttcttcgtaatcttcacgctaacggagcctcattcttttttatttgtatttatcttcatattggccgaggaatatactatggatcctttttatttaaagaaacatgaaacattggagtaattttattattcttagtaatagcaactgcatttgtaggttatgttcttccatgagggcagatatccttttgaggtgccactgtaattactaatcttctttccgccgccccatatattggaactgaactagtccaatgaatctgagggggcttttctgttgacaacgccacacttacccgattcttcacctttcacttcattcttccatttattattgcaggtgcctctatacttcaccttctttttcttcaccaaactggatcctccaatcccacaggactcgactccaatcctgataaagttcctttccacacctacttcacctacaaagatgccctaggatttattattctcttagccttcctcacccttctttcatcattttccccaaacctcctaggagatccagacaacttcacccctgccaaccc----------------------------------------------------------------------------------------------------------------------------------------------------------------------------------------------------------------------------------------------------------------------------------------------------------------------------------------------------------------------------------------------------------------------------------------------------------------------------------------------------------------------------------------------------------------------------------------------------------------------------------------------------------------------------------------------------------------------------------------------------------------------------------------------------------------------------------------------------------------------------------------------------------------------------------------------------------------------------------------------------------------------------------------------------------------------------------------------------------------------------------------------------------------------------------------------------------------------------------------------------------------------------------------------------------------------------------------------------------------------------------------------------------------------------------------------------------------------------------------------------------------------------------------------------------------------------------------------------------------------------------------------------------------------------------------------------------------------------------------------------------------------------------------------------------------------------------------------------------------------------------------------------------------------------------------------------------------------------------------tccgagacttacgagcaggacgagcacgagtgctgcgagcgggtggtcatcaacatctccgggctgcgcttcgagacgcagctgaaaactttagcccagttcccggacacgctgctgggcgaccccaagaagcggatgcgctacttcgaccccctgcggaacgagtacttctttgacaggaaccgtccgagcttcgatgccatcctgtactactaccagtccgggggcaggatccgccgacccgtcaacgtgcccatagacatcttctcggaggagatccgcttctacgagctgggcgaggaggccatggagaagttccgggaggacgagggcttcatcaaggaagaggagcgcccgctgcccgccaacgacttccagcgacaggtgtggctgctgttcgagtacccggagagctcgggtcctgcccggggcatcgccatcgtgtccgtgctggtcatcctcatctccatcgtcatcttctgcctggagactctgcccgagttccgggacgacaaggagtacaatggcccggtgctgccggccgggaatgrcaccggcccctacctctccagctccttcactgaccccttctttgtggtggagactttgtgcatcatctggttctcctttgagctcttggtcaggttcttcgcctgccccagcaaagccaccttctccaagaacatcatgaacatcatagacattgtggccatcatcccttacttcatcaccctgggcactgagctggctgagcgccagggcaatgggcagcaggccatgtccttggccatcctgagggtgatacgcttggtcagggtctttcgtatcttcaagctttccagacattccaaggggctacagattttgggtcagaccctcaaggccagtatgagggagctgggactgctcatcttcttcctcttcatcggagtcatcttgttctccagtgctgtgtactttgctgaggctgatgacccatcctcagggttcaacagcatccccgacgccttctggtgggcagtggtcaccatgactactgtagggtacggggatatgcacccagtcaccataggggggaaaatagtgggctctttgtgtgccattgccggtgtgctgaccattgccttaccagtgcctgtcatagtctccaacttcaactacttctatcacagggagactgaaggggaagaacaagcccagtacctccatgtgggcagctgccagcacttgtcctctaatgaggacctcaaaaagacccggagtaattccaccctgagcaaatccgagtacatggtgatagaggaaggg--------------------------------------
>E_machalilla_QCAZA53667_Jouneche
ttctcctcgccagggaactacgagctaagcttaaaacccaaaggacttgacggtaccccatatccccctagaggagcctgtcctataatcgataacccccgttttacctcaccattttttgttaatcagcctgtatacctccgtcgtcagcttaccacgtgagcgt--gtgagctaaatgttttttcaaccacacgtcaggtcaaggtgcagcaaataaagtggaaagagatgggctacactctctattctagaataaacaaaagactaaatgaaacccggtcagaaggcggatttagcagtaaaatgaaactagagcgttcatttaaacatggcactggggtgtgtacacaccgcccgtcaccctcctcaatgcttcaaaacagtattttacactttttagctccacagaagaggcaagtcgtaacatggtaagtataccggaaggtatgcttggaatcaaagtgtaacttaaaataaagtatttcgcttacaccgaaaaaacatcagtgtgaccctgatcattttgagccaaaaatttagccccacccatcc-gcatattcct-tccatatttatccctataaactaaaacattttctatatttagtaaaggcgattaaaaaatttttctggagcaataaccatagtaccgcaaggg--aaaaatgaaataaaaatgaaacattctcaagcataaaaaagtttgcccaaattgctacaggcctttttcttgccatacactatactgctgacacttccatagctttctcctctctagcccatatttgccgagacgtcaacaatggctgacttcttcgtaatcttcacgctaacggagcctcattcttttttatttgtatttatcttcatattggccgaggaatatactatggatcctttttatttaaagaaacatgaaacattggagtaattttattattcttagtaatagcaactgcatttgtaggttatgttcttccatgagggcagatatccttttgaggtgccactgtaattactaatcttctttccgccgctccatatattggaactgaactagtccaatgaatctgagggggcttttctgttgacaacgccacacttacccgattcttcacctttcacttcattcttccatttattattgcaggtgcctctatacttcaccttctttttcttcaccaaactggatcttccaaccccacaggactcgactccaatcctgataaagttcctttccacacctacttcacctataaagatgccctaggatttattattctcttagccttcctcacccttctttcatcattttccccaaacctcctaggagatccagacaacttcacccctgccaaccc----------------------------------------------------------------------------------------------------------------------------------------------------------------------------------------------------------------------------------------------------------------------------------------------------------------------------------------------------------------------------------------------------------------------------------------------------------------------------------------------------------------------------------------------------------------------------------------------------------------------------------------------------------------------------------------------------------------------------------------------------------------------------------------------------------------------------------------------------------------------------------------------------------------------------------------------------------------------------------------------------------------------------------------------------------------------------------------------------------------------------------------------------------------------------------------------------------------------------------------------------------------------------------------------------------------------------------------------------------------------------------------------------------------------------------------------------------------------------------------------------------------------------------------------------------------------------------------------------------------------------------------------------------------------------------------------------------------------------------------------------------------------------------------------------------------------------------------------------------------------------------------------------------------------------------------------------------------------------------------tccgagacttacgagcaggacgagcacgagtgctgcgagcgggtggtcatcaacatctccgggctgcgcttcgagacgcagctgaaaactttagcccagttcccggacacgctgctgggcgaccccaagaagcggatgcgctacttcgaccccctgcggaacgagtacttctttgacaggaaccgtccgagcttcgatgccatcctgtactactaccagtccgggggcaggatccgccgccccgtcaacgtgcccatagacatcttctcggaggagatccgcttctacgagctgggcgaggaggccatggagaagttccgggaggacgagggcttcatcaaggaagaggagcgcccgctgcccgccaacgacttccagmracaggtgtggctgctgttcgagtacccggagagctcgggtcctgcccggggcatcgccatcgtgtccgtgctggtcatcctcatctccatcgtcatcttctgcctggagactttgcccgagttccgggacgacaaggagtacaatggcccggtgctgccggccgggaatggcaccggcccctacctctccagctccttcactgaccccttctttgtggtggagactttgtgcatcatctggttctcctttgagctcttggtcaggttcttcgcctgccccagcaaagccaccttctccaagaacatcatgaacatcatagacattgtggccatcatcccttacttcatcaccctgggcactgagctggctgagcgccagggcaatgggcagcaggccatgtccttggccatcctgagggtgatacgcttggtcagggtctttcgtatcttcaagctttccagacattccaaggggctacagattttgggtcagaccctcaaggccagtatgagggagctgggactgctcatcttcttcctcttcatcggagtcatcttgttctccagtgctgtgtactttgctgaggctgatgacccatcctcagggttcaacagcatccctgacgccttttggtgggcagtggtcaccatgactactgtagggtacggggatatgcacccagtcaccataggggggaaaatagtgggctctttgtgtgccattgccggtgtgctgaccattgccttaccagtgcctgtcatagtctccaacttcaactacttctatcayagggagactgaaggggaagaacaagcccagtacctccatgtgggcagctgccagcacttgtcctctaatgaggacctcaaaaagacccggagtaattccaccctgagcaaatccgagtacatggtgatagaggaaggggtgagccctggacccttcacacagcccagctttaagac
>E_machalilla_QCAZA53668_Jouneche
ttctcctcgccagggaactacgagctaagcttaaaacccaaaggacttgacggtaccccatatccccctagaggagcctgtcctataatcgataacccccgttttacctcaccattttttgttaatcagcctgtatacctccgtcgtcagcttaccacgtgagcgt--gtgagctaaatgttttttcaaccacacgtcaggtcaaggtgcagcaaataaagtggaaagagatgggctacactctctattctagaataaacaaaagactaaatgaaacccggtcagaaggcggatttagcagtaaaatgaaactagagcgttcatttaaacatggcactggggtgtgtacacaccgcccgtcaccctcctcaatgcttcaaaacagtattttacactttttagctccacagaagaggcaagtcgtaacatggtaagtataccggaaggtatgcttggaatcaaagtgtaacttaaaataaagtatttcgcttacaccgaaaaaacatcagtgtaaccctgatcattttgagccaaaaatttagccccacccatcc-gcatattcct-tccatatttattcctataaactaaaacattttctatatttagtaaaggcgattaaaaaatttttctggagcaataaccatagtaccgcaaggg--aaaaatgaaataaaaatgaaacattctcaagcataaaaaa--ttgcccaaattgctacaggcctttttcttgccatacactatactgctgacacttctatagctttctcctctctagcccatatttgccgagacgtcaacaatggctgacttcttcgtaatcttcacgctaacggagcctcattcttttttatttgtatttatcttcatattggccgaggaatatactatggatcctttttatttaaagaaacatgaaacattggagtaattttattattcttagtaatagcaactgcatttgtaggttatgttcttccatgaggacagatatccttttgaggtgccactgtaattactaatcttctttccgccgctccatatattggaactgaactagtccaatgaatctgagggggcttttctgttgacaacgccacacttacccgattcttcacctttcacttcattcttccatttattattgcaggtgcctctatacttcaccttctttttcttcaccaaactggatcttccaaccccacaggactcgactccaatcctgataaagttcctttccacacctacttcacctataaagatgccctaggatttattattctcttagccttcctcacccttc--------------------------------------------------------------------------------------------------------------------------------------------------------------------------------------------------------------------------------------------------------------------------------------------------------------------------------------------------------------------------------------------------------------------------------------------------------------------------------------------------------------------------------------------------------------------------------------------------------------------------------------------------------------------------------------------------------------------------------------------------------------------------------------------------------------------------------------------------------------------------------------------------------------------------------------------------------------------------------------------------------------------------------------------------------------------------------------------------------------------------------------------------------------------------------------------------------------------------------------------------------------------------------------------------------------------------------------------------------------------------------------------------------------------------------------------------------------------------------------------------------------------------------------------------------------------------------------------------------------------------------------------------------------------------------------------------------------------------------------------------------------------------------------------------------------------------------------------------------------------------------------------------------------------------------------------------------------------------------------------------------------------------------------------------tccgagacttacgagcaggacgagcacgagtgctgcgagcgggtggtcatcaacatctccgggctgcgcttcgagacgcagctgaaaactttagcccagttcccggacacgctgctgggcgaccccaagaagcggatgcgctacttcgaccccctgcggaacgagtacttctttgacaggaaccgtccgagcttcgatgccatcctgtactactaccagtccgggggcaggatccgccgccccgtcaacgtgcccatagacatcttctcggaggagatccgcttctacgagctgggcgaggaggccatggagaagttccgggaggacgagggcttcatcaaggaagaggagcgcccgctgcccgccaacgacttccagcgacaggtgtggctgctgttcgagtacccggagagctcgggtcctgcccggggcatcgccatcgtgtccgtgctggtcatcctcatctccatcgtcatcttctgcctggagactttgcccgagttccgggacgacaaggagtacaatggcccggtgctgccggccgggaatggcaccggcccctacctctccagctccttcactgaccccttctttgtggtggagactttgtgcatcatctggttctcctttgagctcttggtcaggttcttcgcctgccccagcaaagccaccttctccaagaacatcatgaacatcatagacattgtggccatcatcccttacttcatcaccctgggcactgagctggctgagcgccagggcaatgggcagcaggccatgtccttggccatcctgagggtgatacgcttggtcagggtctttcgtatcttcaagctttccagacattccaaggggctacagattttgggtcagaccctcaaggccagtatgagggagctgggactgctcatcttcttcctcttcatcggagtcatcttgttctccagtgctgtgtactttgctgaggctgatgacccatcctcagggttcaacagcatccccgacgccttctggtgggcagtggtcaccatgactactgtagggtacggggatatgcacccagtcaccataggggggaaaatagtgggctctttgtgtgccattgccggtgtgctgaccattgccttaccagtgcctgtcatagtctccaacttcaactacttctatcacagggagactgaaggggaagaacaagcccagtacctccatgtgggcagctgccagcacttgtcctctaatgaggacctcaaaaagacccggagtaattccaccctgagcaaatccgagtacatggtgatagaggaaggggtgagccctggacccttcacccagcccagctttaag--
>E_machalilla_QCAZA53669_Jouneche
ttctcctcgccagggaactacgagctaagcttaaaacccaaaggacttgacggtaccccatatccccctagaggagcctgtcctataatcgataacccccgttttacctcaccattttttgttaatcagcctgtatacctccgtcgtcagcttaccacgtgagcgt--gtgagctaaatgttttttcaaccacacgtcaggtcaaggtgcagcaaataaaatggaaagagatgggctacactctctattctagaataaacaaaagactaaatgaaacccggtcagaaggcggatttagcagtaaaatgaaactagagcgttcatttaaacatggcactggggtgtgtacacaccgcccgtcaccctcctcaatgcttcaaaacagtattttacactttttagctccacagaagaggcaagtcgtaacatggtaagtataccggaaggtatgcttggaatcaaaatgtaacttaaaataaagtatttcgcttacaccgaaaaaacatcagtgtaaccctgatcattttgagctaaaaatttagccccacccatcc-gcatattcct-tccatatttattcctataaactaaaacattttctatatttagtaaaggcgattaaaaaatttttctggagcaataaccatagtaccgcaaggg--aaaaatgaaataaaaatgaaacattctcaagcataaaaaagt--------------------ctttttcttgccatacactatactgctgacacttctatagctttctcctctctagcccatatttgccgagacgtcaacaatggctgacttcttcgtaatcttcacgctaacggagcctcattcttttttatttgtatttatcttcacattggccgaggaatatactatggatcctttttatttaaagaaacatgaaacattggagtaattttattattcttagtaatagcaactgcatttgtaggttatgttcttccatgaggacagatatccttttgaggtgccactgtaatcactaatcttctttccgccgccccatatattggaactgagctagtccaatgaatctgagggggcttttctgttgacaacgccacacttacccgattcttcacctttcacttcattcttccatttattattgcaggtgcctctatacttcatcttctttttcttcaccaaactggatcttccaatcccacagggctcgactccaatcctgataaagttcctttccacacctacttcacctacaaagatgccctaggattcattattctcttagccttcctcacccttctttcatcattttccccaaacctcctaggagatccagacaacttca-----------------------------------------------------------------------------------------------------------------------------------------------------------------------------------------------------------------------------------------------------------------------------------------------------------------------------------------------------------------------------------------------------------------------------------------------------------------------------------------------------------------------------------------------------------------------------------------------------------------------------------------------------------------------------------------------------------------------------------------------------------------------------------------------------------------------------------------------------------------------------------------------------------------------------------------------------------------------------------------------------------------------------------------------------------------------------------------------------------------------------------------------------------------------------------------------------------------------------------------------------------------------------------------------------------------------------------------------------------------------------------------------------------------------------------------------------------------------------------------------------------------------------------------------------------------------------------------------------------------------------------------------------------------------------------------------------------------------------------------------------------------------------------------------------------------------------------------------------------------------------------------------------------------------------------------------------------------------------------------------------tccgagacttacgagcaggacgagcacgagtgctgcgagcgggtggtcatcaacatctccgggctgcgcttcgagacgcagctgaaaactttagcccagttcccggacacgctgctgggcgaccccaagaagcggatgcgctacttcgaccccctgcggaacgagtacttctttgacaggaaccgtccgagcttcgatgccatcctgtactactaccagtccgggggcaggatccgccgccccgtcaacgtgcccatagacatcttctcggaggagatccgcttctacgagctgggcgaggaggccatggagaagttccgggaggacgagggcttcatcaaggaagaggagcgcccgctgcccgccaacgacttccagcgacaggtgtggctgctgttcgagtacccggagagctcgggtcctgcccggggcatcgccatcgtgtccgtgctggtcatcctcatctccatcgtcatcttctgcctggagactttgcccgagttccgggacgacaaggagtacaatggcccggtgctgccggccgggaatggcaccggcccctacctctccagctccttcactgaccccttctttgtggtggagactttgtgcatcatctggttctcctttgagctcttggtcaggttcttcgcctgccccagcaaagccaccttctccaagaacatcatgaacatcatagacattgtggccatcatcccttacttcatcaccctgggcactgagctggctgagcgccagggcaatgggcagcaggccatgtccttggccatcctgagggtgatacgcctggtcagggtctttcgtatcttcaagctttccagacattccaaggggctacagattttgggtcagaccctcaaggccagtatgagggagctgggactgctcatcttcttcctcttcatcggagtcatcttgttctccagtgctgtgtactttgctgaggctgatgacccatcctcagggttcaacagcatcccygacgccttctggtgggcagtggtcaccatgactactgtagggtacggggatatgcacccagtcaccataggggggaaaatagtgggctctttgtgtgccattgccggtgtgctgaccattgccttaccagtgcctgtcatagtctccaacttcaactacttctatcacagggagactgaaggggaagaacaagcccagtacctccatgtgggcagctgccagcacttgtcctctaatgaggacctcaaaaagacccggagtaattccaccctgagcaaatccgagtacatggtgatagaggaaggggtgagccctggacccttcacacagcccagctttaagac
>E_machalilla_QCAZA53670_Jouneche
ttctcctcgccagggaactacgagctaagcttaaaacccaaaggacttgacggtaccccatatccccctagaggagcctgtcctataatcgataacccccgttttacctcaccattttttgttaatcagcctgtatacctccgtcgtcagcttaccacgtgagcgt--gtgagctaaatgttttttcaaccacacgtcaggtcaaggtgcagcaaataaaatggaaagagatgggctacactctctattctagaataaacaaaagactaaatgaaacccggtcagaaggcggatttagcagtaaaatgaaactagagcgttcatttaaacatggcactggggtgtgtacacaccgcccgtcaccctcctcaatgcttcaaaacagtattttacactttttagctccacagaagaggcaagtcgtaacatggtaagtataccggaaggtatgcttggaatcaaaatgtaacttaaaataaagtatttcgcttacaccgaaaaaacatcagtgtaaccctgatcattttgagctaaaaatttagccccacccatcc-gcatattcct-tccatatttattcctataaactaaaacattttctatatttagtaaaggcgattaaaaaatttttctggagcaataaccatagtaccgcaaggg--aaaaatgaaataaaaatgaaacattctcaagcataaaaa---ttgcccaaatcgctacaggcctttttcttgccatacactatactgctgacacttctatagctttctcctctctagcccatatttgccgagacgtcaacaatggctgacttcttcgtaatcttcacgctaacggagcctcattcttttttatttgtatttatcttcacattggccgaggaatatactatggatcctttttatttaaagaaacatgaaacattggagtaattttattattcttagtaatagcaactgcatttgtaggttatgttcttccatgaggacagatatccttttgaggtgccactgtaatcactaatcttctttccgccgccccatatattggaactgagctagtccaatgaatctgagggggcttttctgttgacaacgccacacttacccgattcttcacctttcacttcattcttccatttattattgcaggtgcctctatacttcatcttctttttcttcaccaaactggatcttccaatcccacagggctcgactccaatcctgataaagttcctttccacacctacttcacctacaaagatgccctaggattcattattctcttagccttcctcacccttctttcatcattttccccaaacctcctaggagatccagacaacttcacccctgcca--------------------------------------------------------------------------------------------------------------------------------------------------------------------------------------------------------------------------------------------------------------------------------------------------------------------------------------------------------------------------------------------------------------------------------------------------------------------------------------------------------------------------------------------------------------------------------------------------------------------------------------------------------------------------------------------------------------------------------------------------------------------------------------------------------------------------------------------------------------------------------------------------------------------------------------------------------------------------------------------------------------------------------------------------------------------------------------------------------------------------------------------------------------------------------------------------------------------------------------------------------------------------------------------------------------------------------------------------------------------------------------------------------------------------------------------------------------------------------------------------------------------------------------------------------------------------------------------------------------------------------------------------------------------------------------------------------------------------------------------------------------------------------------------------------------------------------------------------------------------------------------------------------------------------------------------------------------------------------------------tccgagacttacgagcaggacgagcacgagtgctgcgagcgggtggtcatcaacatctccgggctgcgcttcgagacgcagctgaaaactttagcccagttcccggacacgctgctgggcgaccccaagaagcggatgcgctacttcgaccccctgcggaacgagtacttctttgacaggaaccgtccgagcttcgatgccatcctgtactactaccagtccgggggcaggatccgccgccccgtcaacgtgcccatagacatcttctcggaggagatccgcttctacgagctgggcgaggaggccatggagaagttccgggaggacgagggcttcatcaaggaagaggagcgcccgctgcccgccaacgacttccagcgacaggtgtggctgctgttcgaatacccggagagctcgggtcctgcccggggcatcgccatcgtgtccgtgctggtcatcctcatctccatcgtcatcttctgcctggagactttgcccgagttccgggacgacaaggagtacaatggcccggtgctgccggccgggaatggcaccggcccctacctctccagctccttcactgaccccttctttgtggtggagactttgtgcatcatctggttctcctttgagctcttggtcaggttcttcgcctgccccagcaaagccaccttctccaagaacatcatgaacatcatagacattgtggccatcatcccttacttcatcaccctgggcactgagctggctgagcgccagggcaatgggcagcaggccatgtccttggccatcctgagggtgatacgcttggtcagggtctttcgtatcttcaagctttccagacattccaaggggctacagattttgggtcagaccctcaaggccagtatgagggagctgggactgctcatcttcttcctcttcatcggagtcatcttgttctccagtgctgtgtactttgctgaggctgatgacccatcctcagggttcaacagcatccccgacgccttctggtgggcagtggtcaccatgactactgtagggtacggggatatgcacccagtcaccataggggggaaaatagtgggctctttgtgtgccattgccggtgtgctgaccattgccttaccagtgcctgtcatagtctccaacttcaactacttctatcacagggagactgaaggggaagaacaagcccagtacctccatgtgggcagctgccagcacttgtcctctaatgaggacctcaaaaagacccggagtaattccaccctgagcaaatccgagtacatggtgatagaggaaggggtgagccctggacccttcacacagcccagctttaagac
>E_machalilla_QCAZA53671_Jouneche
-tctcctcgccagggaactacgagctaagcttaaaacccaaaggacttgacggtaccccatatccccctagaggagcctgtcctgtaatcgataacccccgttttacctcaccattttttgttaatcagcctgtatacctccgtcgtcagcttaccacgtgagcgt--gtgagctaaatgttttttcaaccacacgtcaggtcaaggtgcagcaaataaagtggaaagagatgggctacactctctattctagaataaacaaaagactaaatgaaacccggtcagaaggcggatttagcagtaaaatgaaactagagcgttcatttaaacatggcactggggtgtgtacacaccgcccgtcaccctcctcaatgcttcaaaacagtattttacactttttagctccacagaagaggcaagtcgtaacatggtaagtataccggaaggtatgcttggaatcaaagtgtaacttaaaataaagtatttcgcttacaccgaaaaaacatcagtgtaaccctgatcattttgagccaaaaatttagccccacccatcc-gcatattcct-tccatatttattcctataaactaaaacattttctatatttagtaaaggcgattaaaaaatttttctggagcaataaccatagtaccgcaaggg--aaaaatgaaataaaaatgaaacattctcaagcataaaaaagt---------------------------------tacactatactgctgacacttccatagctttctcctctctagcccatatttgccgagacgtcaacaatggctgacttcttcgtaatcttcacgctaacggagcctcattcttttttatttgtatttatcttcatattggccgagggatatactatggatcctttttatttaaagaaacatgaaacattggagtaattttattattcttagtaatagcaactgcatttgtaggttatgttctcccatgagggcagatatccttttgaggtgccactgtaattactaatcttctttccgccgctccatatattggaactgaactagtccaatgaatctgagggggcttttctgttgacaacgccacacttacccgattcttcacctttcacttcattcttccatttattattgcaggtgcctctatacttcaccttctttttcttcaccaaactggatcttccaaccccacaggactcgactccaatcctgataaagttcctttccacacctacttcacctataaagatgccctaggatttattattctcttagccttcctcacccttctttcatcattttccccaaacctcctaggagatccagacaacttcacccctgccaaccc----------------------------------------------------------------------------------------------------------------------------------------------------------------------------------------------------------------------------------------------------------------------------------------------------------------------------------------------------------------------------------------------------------------------------------------------------------------------------------------------------------------------------------------------------------------------------------------------------------------------------------------------------------------------------------------------------------------------------------------------------------------------------------------------------------------------------------------------------------------------------------------------------------------------------------------------------------------------------------------------------------------------------------------------------------------------------------------------------------------------------------------------------------------------------------------------------------------------------------------------------------------------------------------------------------------------------------------------------------------------------------------------------------------------------------------------------------------------------------------------------------------------------------------------------------------------------------------------------------------------------------------------------------------------------------------------------------------------------------------------------------------------------------------------------------------------------------------------------------------------------------------------------------------------------------------------------------------------------------------tccgagacttacgagcaggacgagcacgagtgctgcgagcgggtggtcatcaacatctccgggctgcgcttcgagacgcagctgaaaactttagcccagttcccggacacgctgctgggcgaccccaagaagcggatgcgctacttcgaccccctgcggaacgagtacttctttgacaggaaccgtccgagcttcgatgccatcctgtactactaccagtccgggggcaggatccgccgccccgtcaacgtgcccatagacatcttctcggaggagatccgcttctacgagctgggcgaggaggccatggagaagttccgggaggacgagggcttcatcaaggaagaggagcgcccgctgcccgccaacgacttccagcgacaggtgtggctgctgttcgagtacccggagagctcgggtcctgcccggggcatcgccatcgtgtccgtgctggtcatcctcatctccatcgtcatcttctgcctggagactttgcccgagttccgggacgacaaggagtacaatggaccggtgctgccggccgggaatggcaccggcccctacctctccagctccttcactgaccccttctttgtggtggagactttgtgcatcatctggttctcctttgagctcttggtcaggttcttcgcctgccccagcaaagccaccttctccaagaacatcatgaacatcatagacattgtggccatcatcccttacttcatcactctgggcactgagctggctgagcgccagggcaatgggcagcaggccatgtccttggccatcctgagggtgatacgcytggtcagggtctttcgtatcttcaagctttccagacattccaaggggctgcagattttgggtcagaccctcaaggccagtatgagggagctgggactgctcatcttcttcctcttcatcnnnntcatcttgttctccagtgctgtgtactttgctgaggctgatgacccatcctcagggttcaacagcatccccgacgccttctggtgggcagtggtcaccatgactactgtagggtacggggatatgcacccagtcaccataggggggaaaatagtgggctctttgtgtgccattgccggtgtgctgaccattgccttaccagtgcctgtcatagtctccaacttcaactacttctatcacagggagactgaaggggaagaccaagcccagtacctccatgtgggcagctgccagcacttgtcctctaatgaggacctcaaaaagacccggagtaattccaccctgagcaaatccgagtacatggtgatagaggaaggggtgagccctggacccttcacacagcccagctttaagac
>E_machalilla_QCAZA53673_Jouneche
ttctcctcgccagggaactacgagctaagcttaaaacccaaaggacttgacggtaccccatatccccctagaggagcctgtcctataatcgataacccccgttttacctcaccattttttgttaatcagcctgtatacctccgtcgtcagcttaccacgtgagcgt--gtgagctaaatgttttttcaaccacacgtcaggtcaaggtgcagcaaataaaatggaaagagatgggctacactctctattctagaataaacaaaagactaaatgaaacccggtcagaaggcggatttagcagtaaaatgaaactagagcgttcatttaaacatggcactggggtgtgtacacaccgcccgtcaccctcctcaatgcttcaaaacagtattttacactttttagctccacagaagaggcaagtcgtaacatggtaagtataccggaaggtatgcttggaatcaaaatgtaacttaaaataaagtatttcgcttacaccgagaaaacatcagtgtaaccctgatcattttgagctaaaaatttagccccacccatcc-gcatattcct-tccatatttattcctataaactaaaacattttctatatttagtaaaggcgattaaaaaatttttctggagcaataaccatagtaccgcaaggg--aaaaatgaaataaaaatgaaacattctcaagcataaaaaagtttgcccaaatcgctacaggcctttttcttgccatacactatactgctgacacttctatagctttctcctctctagcccatatttgccgagacgtcaacaatggctgacttcttcgtaatcttcacgctaacggagcctcattcttttttatttgtatttatcttcacattggccgaggaatatactatggatcctttttatttaaagaaacatgaaacattggagtaattttattattcttagtaatagcaactgcatttgtaggttatgttcttccatgaggacagatatccttttgaggtgccactgtaatcactaatcttctttccgccgccccatatattggaactgagctagtccaatgaatctgagggggcttttctgttgacaacgccacacttacccgattcttcacctttcacttcattcttccatttattattgcaggtgcctctatacttcatcttctttttcttcaccaaactggatcttccaatcccacagggctcgactccaatcctgataaagttcctttccacacctacttcacctacaaagatgccctaggattcattattctcttagccttcctcacccttctttcatcattttccccaaacctcctaggagatccagacaacttcacccctgccaaccc----------------------------------------------------------------------------------------------------------------------------------------------------------------------------------------------------------------------------------------------------------------------------------------------------------------------------------------------------------------------------------------------------------------------------------------------------------------------------------------------------------------------------------------------------------------------------------------------------------------------------------------------------------------------------------------------------------------------------------------------------------------------------------------------------------------------------------------------------------------------------------------------------------------------------------------------------------------------------------------------------------------------------------------------------------------------------------------------------------------------------------------------------------------------------------------------------------------------------------------------------------------------------------------------------------------------------------------------------------------------------------------------------------------------------------------------------------------------------------------------------------------------------------------------------------------------------------------------------------------------------------------------------------------------------------------------------------------------------------------------------------------------------------------------------------------------------------------------------------------------------------------------------------------------------------------------------------------------------------------tccgagacttacgagcaggacgagcacgagtgctgcgagcgggtggtcatcaacatctccgggctgcgcttcgagacgcagctgaaaactttagcccagttcccggacacgctgctgggcgaccccaagaagcggatgcgctacttcgaccccctgcggaacgagtacttctttgacaggaaccgtccgagcttcgatgccatcctgtactactaccagtccgggggcaggatccgccgccccgtcaacgtgcccatagacatcttctcggaggagatccgcttctacgagctgggcgaggaggccatggagaagttccgggaggacgagggcttcatcaaggaagaggagcgcccgctgcccgccaacgacttccagcgacaggtgtggctgctgttcgagtacccggagagctcgggtcctgcccggggcatcgccatcgtgtccgtgctggtcatcctcatctccatcgtcatcttctgcctggagactttgcccgagttccgggacgacaaggagtacaatggcccggtgctgccggccgggaatggcaccggcccctacctctccagctccttcactgaccccttctttgtggtggagactttgtgcatcatctggttctcctttgagctcttggtcaggttcttcgcctgccccagcaaagccaccttctccaagaacatcatgaacatcatagacattgtggccatcatcccttacttcatcaccctgggcactgagctggctgagcgccagggcaatgggcagcaggccatgtccttggccatcctgagggtgatacgcttggtcagggtctttcgtatcttcaagctttccagacattccaaggggctacagattttgggtcagaccctcaaggccagtatgagggagctgggactgctcatcttcttcctcttcatcggagtcatcttgttctccagtgctgtgtactttgctgaggctgatgacccatcctcagggttcaacagcatccccgacgccttctggtgggcagtggtcaccatgactactgtagggtacggggatatgcacccagtcaccataggggggaaaatagtgggctctttgtgtgccattgccggtgtgctgaccattgccttaccagtgcctgtcatagtctccaacttcaactacttctatcacagggagactgaaggggaagaacaagcccagtacctccatgtgggcagctgccagcacttgtcctctaatgaggacctcaaaaagacccggagtaattccaccctgagcaaatccgagtacatggtgatagaggaaggggtgagccctggacccttcacccagcccagctttaag--
>E_machalilla_QCAZA53674_Jouneche
ttctcctcgccagggaactacgagctaagcttaaaacccaaaggacttgacggtaccccatatccccctagaggagcctgtcctgtaatcgataacccccgttttacctcaccattttttgttaatcagcctgtatacctccgtcgtcagcttaccacgtgagcgt--gtgagctaaatgttttttcaaccacacgtcaggtcaaggtgcagcaaataaagtggaaagagatgggctacactctctattctagaataaacaaaagactaaatgaaacccggtcagaaggcggatttagcagtaaaatgaaactagagcgttcatttaaacatggcactggggtgtgtacacaccgcccgtcaccctcctcaatgcttcaaaacagtattttacactttttagctccacagaagaggcaagtcgtaacatggtaagtataccggaaggtatgcttggaatcaaagtgtaacttaaaataaagtatttcgcttacaccgaaaaaacatcagtgtaaccctgatcattttgagccaaaaatttagccccacccatcc-gcatattcct-tccatatttattcctataaactaaaacattttctatatttagtaaaggcgattaaaaaatttttctggagcaataaccatagtaccgcaaggg--aaaaatgaaataaaaatgaaacattctcaagcataaaaaag-ttgcccaaattgccacaggcctttttcttgccatacactatactgctgacacttccatagctttctcctctctagcccatatttgccgagacgtcaacaatggctgacttcttcgtaatcttcacgctaacggagcctcattcttttttatttgtatttatcttcatattggccgagggatatactatggatcctttttatttaaagaaacatgaaacattggagtaattttattattcttagtaatagcaactgcatttgtaggttatgttctcccatgagggcagatatccttttgaggtgccactgtaattactaatcttctttccgccgctccatatattggaactgaactagtccaatgaatctgagggggcttttctgttgacaacgccacacttacccgattcttcacctttcacttcattcttccatttattattgcaggtgcctctatacttcaccttctttttcttcaccaaactggatcttccaaccccacaggactcgactccaatcctgataaagttcctttccacacctacttcacctataaagatgccctaggatttattattctcttagccttcctcacccttctttcatcattttccccaaacctcctaggagatccagacaacttcacccctgccaaccc-------------------------------------------------------------------------------------------------------------------------------------------------------------------------------------------------------------------------------------------------------------------------------------------------------------------------------------------------------------------------------------------------------------------------------------------------------------------------------------------------------------------------------------------------------------------------------------------------------------------------------------------------------------------------------------------------------------------------------------------------------------------------------------------------------------------------------------------------------------------------------------------------------------------------------------------------------------------------------------------------------------------------------------------------------------------------------------------------------------------------------------------------------------------------------------------------------------------------------------------------------------------------------------------------------------------------------------------------------------------------------------------------------------------------------------------------------------------------------------------------------------------------------------------------------------------------------------------------------------------------------------------------------------------------------------------------------------------------------------------------------------------------------------------------------------------------------------------------------------------------------------------------------------------------------------------------------------------------------------------------tacgagcaggacgagcacgagtgctgcgagcgggtggtcatcaacatctccgggctgcgcttcgagacgcagctgaaaactttagcccaattcccggacacgctgctgggcgaccccaagaagcggatgcgctacttcgaccccctgcggaacgagtacttctttgacaggaaccgtccgagcttcgatgccatcttgtactactaccagtccgggggcaggatccgccgccccgtcaacgtgcccatagacatcttctcggaggagatccgcttctacgagctgggcgaggaggccatggagaagttccgggaggacgagggctttatcaaggaagaggagcgcccgctgcccgccaacgacttccagcgacaggtgtggctgctgttcgagtacccggagagctcgggtcctgcccggggcatcgccatcgtgtccgtgctggtcatcctcatctccatcgtcatcttctgcctggagactttgcccgagttccgggacgacaaggagtacaatggcccggtgctgccggccgggaatggcaccggcccctacctctccagctccttcactgaccccttctttgtggtggagactttgtgcatcatctggttctcctttgagctcttggtcaggttcttcgcctgccccagcaaagccaccttctccaagaacatcatgaacatcatagacattgtggccatcatcccttacttcatcaccctgggcactgagctggctgagcgccagggcaatgggcagcaggccatgtccttggccatcctgagggtgatacgcttggtcagggtctttcgtatcttcaagctttccagacattccaaggggctacagattttgggtcagaccctcaaggccagtatgagggagctgggactgctcatcttcttcctcttcatcggagtcatcttgttctccagtgctgtgtactttgctgaggctgatgacccatcctcagggttcaacagcatccctgacgccttctggtgggcagtggtcaccatgactactgtagggtacggggatatgcacccagtcaccataggggggaaaatagtgggctctttgtgtgccattgccggtgtgctgaccattgccttaccagtgcctgtcatagtctccaacttcaactacttctatcacagggagactgaaggggaagaacaagcccagtacctccatgtgggcagctgccagcacttgtcctctaatgaggacctcaaaaagacccggagtaattccaccctgagcaaatccgagtacatggtgatagaggaaggggtgagccccggacccttcacacagcccagctttaagac
>E_anthonyi_QCAZA58290_Moromoro
-------------------------------------------gacttgacggtaccccatatccccctagaggagcctgtcctataatcgataacccccgttttacctcaccattttttgttaatcagcctgtatacctccgtcgtcagcttaccacgtgagcgt--gtgagctaaatgttttttcaaccacacgtcaggtcaaggtgcagcaaataaaatggaaagagatgggctacactctctattctagaataaacaaaagactaaatgaaacccggtcagaaggcggatttagcagtaaaatgaaactagagcgttcatttaaacatggcactggggtgtgtacacaccgcccgtcaccctcctcaatgcttcaaaacagtatttcacactttttagctccacagaagaggcaagtcgtaacatggtaagtataccggaaggtatgcttggaatcaaaatgtaacttaaaataaagtatttcgcttacaccgaaaaaacatcagtgtaaccctgatcattttgagctaaaaatttagccccacccatcc-gcatattctt-tccgtacttattcctataaactaaaacattttttatatttagtaaaggcgattaaaaaatttttatggagcaataaccacagtaccgcaaggg-aaaaaatgaaataaaaatgaaacattctcaagcattaaaaaagttgcccaaatcgctacaggcctttttcttgccatacactatactgctgatacttctatagctttttcctctctagcccatatttgccgagatgtcaacaatggctgacttcttcgtaatcttcacgctaacggagcctcattcttcttcatttgtatttatcttcatattggccgagggatatactatggatcctttttatttaaagaaacatgaaacattggagtaattttattatttttagtaatagcaactgcattcgtaggttatgttcttccatgaggacagatatccttttgaggcgccactgttattactaatcttctttccgccgccccatatattggaactgaactagtccaatgaatttgagggggcttttctgttgacaacgccacactcacccgattcttcacctttcacttcattcttccatttattattgcaggcgcctctatacttcaccttctttttcttcaccaaactgggtcttccaatcccacaggactcgactccaatcctgataaagttcctttccacacctacttcacctacaaagatgccctaggattcattattctcttagccttcctcacccttctctcatcattttccccaaacctc-----------------------------------gcagatgggaaagctttgatgtcaccccagctattataaggtggattgcacacagacagcctaaccatgggtttgttgttgaagtgactccgttagactatgagaaaaatgtcacgaagagacatgtgaggatcagcagatctttattgccagataaaaagcgttggtcccagataaggccacttttagtaacttatggccatgatggcaaaggacaccctctacataagagagaaaagcggcaagcaaggcacaggcagaggaaacggctcaagtcaagttgtagaaggcatccattatatgtggacttcagtgatgttggttggaatgattggattgttgcaccacctgggtaccatgccttctactgccacggagaatgcccatttcccttggcagatcattttaactctacaaatcatgctatcgtacaaacattggtgaactctgttaattcgaacatcccaaaagcttgttgtgtcccgacagaactaagcgcaatctctatgctctaccttgatgaaaacgaaaaa----------------------------------------------------------------------------------------------------------------------------------------------------------------------------------------------------------------------------attcattttatttcctcaagcgtatcttcccaactaatttatgcta---attgcccttgataacatgcatt-ttccacatatataa-tataaaccatggtatattactgtattaagacattctatgtataatagagcattcattttatttcctcaagcgtatcttcccaactaatttatgcta---attgcccttgataacatgca-tt-ttccacatatataa-tataaaccatggtatattactgtattaagacattctatgtataatagagcattcattttattaccacaagcatatc-ttaaacaataaagaatcaaaat-ttacattcattaataataaacataaaacaaaaacaaaattaaattaatgttat-taaacattaaactaatgcatcccccttcacgttccacgagggcgggttaattaatcatgaatatagacat-gactgaag-acagagcccatcttaataagtcttgagcttaaatatccataacaaaatttagcccacttatttcctcatgg-tttatgaaataatgtagatcctctatgccataatagagctttctcagtcacttca--aacataaattttcttaatc-acataaaatg-aatatttagcataatctttatcagcaaatcatatcataaccaatactcaacccaattatataattatcctattgttaaactgagccttctctattctagt-gaaatggc-------------------------------------------------------------------------------------------------------------------------------------------------------------------------------------------------------------------------------------------------------------------------------------------------------------------------------------------------------------------------------------------------------------------------------------------------------------------------------------------------------------------------------------------------------------------------------------------------------------------------------------------------------------------------------------------------------------------------------------------------------------------------------------------------------------------------------------------------------------------------------------------------------------------------------------------------------------------------------------------------------------------------------------------------------------------------------------------------------------------------------------------------------------------------------------------------------------------------------------------------------------------------------------------------------------------------------------------------------------------------------------------------------------------------------------------------------------------------------------------------------------------------------------------------------------------------------------------------------------------------------------------------------------------------------------------------------------------------------------------------------------------------------------------------------------------------------------------------
>E_anthonyi_QCAZA53691_Uzchurummi
ttctcctcgccagggaactacgagctaagcttaaaacccaaaggacttgacggtaccccatatccccctagaggagcctgtcctataatcgataacccccgttttacctcaccattttttgttaatcagcctgtatacctccgtcgtcagcttaccacgtgagcgt--gtgagctaaatgttttttcaaccacacgtcaggtcaaggtgcagcaaataaaatggaaagagatgggctacactctctattctagaataaacaaaagactaaatgaaacccggtcagaaggcggatttagcagtaaaatgaaactagagcgttcatttaaacatggcactggggtgtgtacacaccgcccgtcaccctcctcaatgcttcaaaacagtattttacactttttagctccacagaagaggcaagtcgtaacatggtaagtataccggaaggtatgcttggaatcaaaatgtaacttaaaataaagtatttcgcttacaccgaaaaaacatcagtgtaaccctgatcattttgagctaaaaatttagccccacccatcc-gcatattctt-tccgtatttattcctataaactaaaacattttctatatttagtaaaggcgattaaaaaatttttatggagcaataaccacagtaccgcaaggg-aaaaaatgaaataaaaatgaaacattctcaagcataaaaaagtttgcccaaatcgctacaggcctttttcttgccatacactatactgctgatacttctatagctttttcctctctagcccatatttgccgagatgtcaacaatggctgacttcttcgtaatcttcacgctaacggagcctcattcttcttcatttgtatttatcttcatattggccgaggaatatactatggatcctttttatttaaagaaacatgaaacattggagtaattttattatttttagtaatagcaactgcattcgtaggttatgttcttccatgagggcagatatccttttgaggcgccactgttattaccaatcttctttccgccgccccatatattggaactgaactagtccaatgaatctgagggggcttttctgttgacaacgccacactcacccgattcttcacctttcacttcattcttccatttattattgcaggcgcctctatacttcaccttctttttcttcaccaaactggatcttccaatcccacagggctcgactccaatcctgataaagttcctttccacacctacttcacctacaaagatgccctaggatttattattctcttagccttcctcacccttctctcatcattttccccaaacctcctaggagatccagacaacttcacccctgccaacccgcagatgggaaagctttgatgtcaccccagctattataaggtggattgcacacagacagcctaaccatgggtttgttgttgaagtgactccgttagactatgagaaaaatgtcacgaagagacatgtgaggatcagcagatctttattgccagataaaaagcgttggtcccagataaggccacttttagtaacttatggccatgatggcaaaggacaccctctacataagagagaaaagcggcaagcaaggcacaggcagaggaaacggctcaagtcaagttgtagaaggcatccattatatgtggacttcagtgatgttggttggaatgattggattgttgcaccacctgggtaccatgccttctactgccacggagaatgcccatttcccttggcagatcattttaactctacaaatcatgctatcgtacaaacattggtgaactctgttaattcgaacatcccaaaagcttgttgtgtcccgacagaactaagcgcaatctctatgctctaccttgatgaaaacgaaaaa------------------------------------------------------------------------------------------------------------------actaatttatgctt---attgcccttgataacatgca-tt-ttccacatatataa-cataaaccatggtatattactgtattaagacattctatgtataatagagcattcattttattaccacaagcgtatctttccaactaatttatgctt---attgcccttgataacatgcatt-ttccacatatataa-cataaaccatggtatattactgtattaagacattctatgtataatagagcattcattttattaccacaagcgtatctttccaactaatttatgctt---attgtccttgataacatgca-tt-ttccacatatataa-cataaaccatggtatattactgtattaagacattctatgtataatagagcattcattttattgccacaagcatatc-ttaaacaataaacaatcaaagt-ctacattcattaataataaacataaaacaaaaacaaaattaaattaatgttat-taaacattaaactaatgcatctcccttcacgttccacgagggcgggttaattaattatgaatatagacat-gactgaag-gcagagcccatcttaataagtcttgagtttgaatatccacaacaaaatttagcccacttatttcctcatgg-tttatgaaataatgtagatcctctatgccataatagagctttctcagtcatctca--aacataaattttcttaacc-atataaaatg-aaaatttagcataatctttatcaacaaatcatatcataaccaatacccaacccaattatattattatcctattgttaaactgagccttctctattctagt-aaaatggcatatacttataattgaccttgaataataaccatcactggacctagtataaccacaataaatttatactaccttaacaatctatcaagcagacggctcgtaaatccactggagggaaagctccccgcaagcagctggccactaaggctgccaggaagagcgctcctgccactggcggagtgaagaagcctcaccgctaccgtccaggaacagtcgctctccgggagatccgccgctaccagaaatccactgagctgctgatccgtaagcttcccttccagcgtctggtgagggagatcgcccaggacttcaagaccgatctccgcttccagagctcggccgtcatggccctgcaggaggccagcgaggcttatctggtgggactcttcgaggacaccaacctgtgcgccatccacgccaagagggtcaccattccgagacttacgagcaggacgagcacgagtgctgcgagcgggtggtcattaacatctccgggctgcgcttcgagacgcagctgaaaactttagcccagttcccggacacgctgctgggcgaccccaagaagcggatgcgctacttcgaccccctgcggaacgagtacttctttgacaggaaccgtccgagcttcgatgccatcctgtactactaccagtccgggggcaggatccgccgacccgtcaacgtgcccatagacatcttctcggaggagatccgcttctacgagctgggcgaggaggccatggagaagttccgggaggacgagggcttcatcaaggaagaggagcgcccgctgcccgccaacgacttccagcgacaggtgtggctgctgtttgagtacccggagagctcrggtcctgcccggggcatcgccatcgtgtccgtgctggtcatcctcatctccatcgtcatcttctgcctggagactttgcccgagttccgggacgacaaggagtacaatggaccggtgctgccggccgggaatggcaccggcccctacctctccagctccttcactgaccccttctttgtggtggagactttgtgcatcatctggttctcctttgagctcttggtcaggttcttcgcctgccccagcaaagccaccttctccaagaacatcatgaacatcatagacattgtggccatcatcccttacttcatcaccctgggcactgagctggctgagcgccagggcaatgggcagcaggccatgtccttggccatcctgagggtgatacgcttggtcagggtctttcgtatcttcaagctttccagacattccaaggggctacagattttgggtcagaccctcaaggcmagtatgagggagctgggactgctcatcttcttcctcttcatcggagtcatcttrttctccagtgctgtgtactttgctgaggctgatgacccatcctcagggttcaacagcatccccgacgccttctggtgggcagtggtcaccatgactactgtagggtacggggatatgcacccagtcaccataggggggaaaatagtgggctctttgtgtgccattgccggtgtgctgaccattgccttaccagtgcctgtcatagtctccaacttcaactacttctatcacagggagactgaaggggaagaacaagcccagtacctccatgtgggcagctgccagcacttgtcctctaatgaggacctcaaaaagacccggagtaattccaccctgagcaaatccgagtacatggtcatagaggaaggggtgagccctggacccttcacacagccc-----------
>E_anthonyi_QCAZA53676_Pasaje
ttctcctcgccagggaactacgagctaagcttaaaacccaaaggacttgacggtaccccatatccccctagaggagcctgtcctataatcgataacccccgttttacctcaccattttttgttaatcagcctgtatacctccgtcgtcagcttaccacgtgagcgt--gtgagctaaatgttttttcaaccacacgtcaggtcaaggtgcagcaaataaaatggaaagagatgggctacactctctattctagaataaacaaaagactaaatgaaacccggtcagaaggcggatttagcagtaaaatgaaactagagcgttcatttaaacatggcactggggtgtgtacacaccgcccgtcaccctcctcaatgcttcaaaacagtattttacactttttagctccacagaagaggcaagtcgtaacatggtaagtataccggaaggtatgcttggaatcaaaatgtaacttaaaataaagtatttcgcttacaccgaaaaaacatcagtgtaaccctgatcattttgagctaaaaatttagccccacccatcc-gcatattctt-tccgtatttattcctataaactaaaacattttctatatttagtaaaggcgattaaaaaatttttatggagcaataaccacagtaccgcaaggg--aaaaatgaaataaaaatgaaacattctcaagcataaaaaagttcgcccaaatcgctacaggactttttcttgctatacactatactgctgatacttctatagctttttcctctctagcccatatttgccgagatgtcaacaatggctgacttcttcgtaatcttcacgctaacggagcctcattcttcttcatttgtatttatcttcatattggccgaggaatatactatggatcttttttatttaaagaaacatgaaacattggagtaattttattatttttagtaatagcaactgcattcgtaggttatgttcttccatgagggcagatatccttttgaggcgccactgttattactaatcttctttccgctgccccatatattggaactgaactagtccaatgaatctgagggggcttttctgttgacaacgccacactcacccgattcttcacctttcacttcattcttccatttattatcgcaggcgcctctatacttcaccttctttttcttcaccaaactgggtcttccaatcccacagggctcgactccaatcctgataaagttcctttccacacctacttcacctacaaagatgccctaggatttattattctcttagccttcctcacccttctctcatcattttccccaaacctcctaggagatccagacaacttcacccctgccaacccgcagatgggaaagctttgatgtcaccccagctattataaggtggattgcacacagacagcctaaccatgggtttgttgttgaagtgactccgttagactatgagaaaaatgtcacgaagagacatgtgaggatcagcagatctttattgccagataaaaagcgttggtcccagataaggccacttttagtaacttatggccatgatggcaaaggacaccctctacataagagagaaaagcggcaagcaaggcacaggcagaggaaacggctcaagtcaagttgtagaaggcatccattatatgtggacttcagtgatgttggttggaatgattggattgttgcaccacctgggtaccatgccttctactgccacggagaatgcccatttcccttggcagatcattttaactctacaaatcatgctatcgtacaaacattggtgaactctgttaattcgaacatcccaaaagcttgttgtgtcccgacagaactaagcgcaatctctatgctctaccttgatgaaaacgaaaaa------------------------------------------------------------------------------------------------------------tttctaactaacttatgtta---attgcccctgataacatgca-tt-ttccacatatataa-tataaaccatggtatattactgtattaagacattctatgtataatagagcattcattttatttcctcaagcgtatctttctaactaacttatgtta---attgcccctgataacatgcatt-ttccacatatataa-tataaaccatggtatattactgtattaagacattctatgtataatagagcattcattttatttcctcaagcgtatctttctaactaacttatgtta---attgcccctgataacatgca-tt-ttccacatatataa-tataaaccatggtatattactgtattaagacattctatgtataatagagcattcattttattaccacaagcatatc-tcaaacaacaaacaatcaaaat-ttacattcactaataataaacataaaacaaaaacaaaattaaattaatgttat-caaacattaaactaatgcacctcccctcacgttccacgagggcgggctaattaatcatgaatatagacat-gactgcag-gcagagcccatcttaataagtcttgagcttaaatatccataataaaatttagcccacttatttcctcatgg-tttatgaaataatatagaccctctatgccataatagagctttctcagtcatttca--aacataaattttctcaacc--cataaaatg-aaaatttagcataatctttatcaacaaatcatatcataaccaatactcaacccaattatataattatcctattgttaaactgagccttttctattctagt-aaaatggcatatacttataattgaccttgaataataaccatcactggacctagtatagccacaataaacttatactaccttaacaatctatcaagcagacggctcgtaaatccaccggagggaaagctccccgcaagcagctggccactaaggctgccaggaagagcgctcctgccactggcggagtgaagaagcctcaccgctaccgtccwggaacagtcgctctccgggagatccgccgctaccagaaatccaccgagctgctgatccgtaagcttcccttccagcgtctggtgagggagatcgcccaggacttcaagaccgatctccgcttccagagctcggccgtcatggccctgcaggaggccagcgaggcttatctggtgggactcttcgaggacaccaacctgtgcgccatccacgccaagagggtcaccattccgagacttacgagcaggacgagcacgagtgctgcgagcgggtggtcatyaacatctccgggctgcgcttcgagacgcagctgaaaactttagcccagttcccggacacgctgctgggcgaccccaagaagcggatgcgctacttcgaccccctgcggaacgagtacttctttgacaggaaccgtccgagcttcgatgccatcytgtactactaccagtccgggggcaggatccgccgacccgtcaacgtgcccatagacatcttctcggaggagatccgcttctacgagctgggcgaggaggccatggagaagttccgggaggacgagggcttcatcaaggaagaggagcgcccgctgcccgccaacgacttccagaaacaggtgtggctgctgttygagtacccggagagctcgggtcctgcccggggcatcgccatcgtgtccgtgctggtcatcctcatctccatcgtcatcttctgcctggagactttgcccgagttccgggacgacaaggagtacaatggaccggtgctgccggccgggaatggcaccggcccctacctctccagctccttcactgaccccttctttgtggtggagactttgtgcatcatctggttctcctttgagctcttggtcaggttcttcgcctgccccagcaaagccaccttctccaagaacatcatgaacatcatagacattgtggccatcatcccttacttcatcaccctgggcactgagctggctgagcgccagggcaatgggcagcaggccatgtccttggccatcctgagggtgatwcgcttggtcagggtctttcgtatcttcaagctttccagacattccaaggggctacagattttgggtcagaccctcaaggccagtatgagggagctgggactgctcatcttcttcctcttcatcggagtcatcttgttctccagtgctgtgtactttgctgaggctgatgacccatcctcagggttcaacagcatccccgacgccttctggtgggcagtggtcaccatgacwactgtagggtacggggatatgcacccagtcaccataggggggaaaatagtgggctctttgtgtgccattgccggtgtgctgaccattgccttaccagtgcctgtcatagtctccaacttcaactacttctatcacagggagactgaaggggaagaacaagcccagtacctccatgtgggcagctgccagcacttgtcctctaatgaggacctcaaaaagacccggagtaattccaccctgagcaaatccgagtacatggtgatagaggaaggggtgagccctggacccttcacacagcccagctttaagac
>E_anthonyi_QCAZA53675_Pasaje
ttctcctcgccagggaactacgagctaagcttaaaacccaaaggacttgacggtaccccatatccccctagaggagcctgtcctataatcgataacccccgttttacctcaccattttttgttaatcagcctgtatacctccgtcgtcagcttaccacgtgagcgt--gtgagctaaatgttttttcaaccacacgtcaggtcaaggtgcagcaaataaaatggaaagagatgggctacactctctattctagaataaacaaaagactaaatgaaaccaggtcagaaggcggatttagcagtaaaatgaaactagagcgttcatttaaacatggcactggggtgtgtacacaccgcccgtcaccctcctcaatgcttcaaaacagtattttacactttttagctccacagaagaggcaagtcgtaacatggtaagtataccggaaggtatgcttggaatcaaaatgtaacttaaaataaagtatttcgcttacaccgaaaaaacatcagtgtaaccctgatcattttgagctaaaaatttagccccacccatcc-gcatattctt-tccgtatttattcctataaactaaaacattttctatatttagtaaaggcgattaaaaaatttttatggagcaataaccacagtaccgcaaggg--aaaaatgaaataaaaatgaaacattctcaagcataaaaaagtttgcccaaatcgctacaggcctttttcttgccatacactatactgctgatacttctatagctttttcctctctagcccatatttgccgagatgtcaacaatggctgacttcttcgtaatcttcacgctaacggagcctcattcttcttcatttgtatttatcttcatattggccgaggaatatactatggatcctttttatttaaagaaacatgaaacattggagtaattttactatttttagtaatagcaactgcattcgtaggttatgttcttccatgagggcagatatccttttgaggcgccactgttattactaatcttctttccgccgccccatatattggaactgaactagtccaatgaatctgagggggcttttctgttgacaacgccacactcacccgattcttcacctttcacttcattcttccatttattattgcaggcgcctctatacttcaccttctttttcttcaccaaactggatcttccaatcccacagggctcgactccaatcctgataaagttcctttccacacctacttcacctacaaagatgccctaggatttattattctcttagccttcctcacccttctctcatcattttccccaaacctcctaggagatccagacaacttcacccctgccaaccc----------------------------------------------------------------------------------------------------------------------------------------------------------------------------------------------------------------------------------------------------------------------------------------------------------------------------------------------------------------------------------------------------------------------------------------------------------------------------------------------------------------------------------------------------------------------------------------------------------------------------------------------------------------------------------------------------------------------------------------------------------------------------------------------------------------------------------------------------------------------------------------------------------------------------------------------------------------------------------------------------------------------------------------------------------------------------------------------------------------------------------------------------------------------------------------------------------------------------------------------------------------------------------------------------------------------------------------------------------------------------------------------------------------------------------------------------------------------------------------------------------------------------------------------------------------------------------------------------------------------------------------------------------------------------------------------------------------------------------------------------------------------------------------------------------------------------------------------------------------------------------------------------------------------------------------------------------------------------------------tccgagacttacgagcaggacgagcacgagtgctgcgagcgggtggtcatyaacatctccgggctgcgcttcgagacgcagctgaaaactttagcccagttcccggacacgctgctgggcgaccccaagaagcggatgcgctacttcgaccccctgcggaacgagtacttctttgacaggaaccgtccgagcttcgatgccatcytgtactactaccagtccgggggcaggatccgccgacccgtcaacgtgcccatagacatcttctcggaggagatccgcttctacgagctgggcgaggaggccatggagaagttccgggaggacgagggcttcatcaaggaagaggagcgcccgctgcccgccaacgacttccagaaacaggtgtggctgctgttygagtacccggagagctcgggtcctgcccggggcatcgccatcgtgtccgtgctggtcatcctcatctccatcgtcatcttctgcctggagactttgcccgagttccgggacgacaaggagtacaatggaccggtgctgccggccgggaatggcaccggcccctacctctccagctccttcactgaccccttctttgtggtggagactttgtgcatcatctggttctcctttgagctcttggtcaggttcttcgcctgccccagcaaagccaccttctccaagaacatcatgaacatcatagacattgtggccatcatcccttacttcatcaccctgggcactgagctggctgagcgccagggcaatgggcagcaggccatgtccttggccatcctgagggtgatwcgcttggtcagggtctttcgtatcttcaagctttccagacattccaaggggctacagattttgggtcagaccctcaaggccagtatgagggagctgggactgctcatcttcttcctcttcatcggagtcatcttrttctccagtgctgtgtactttgctgaggctgatgacccatcctcagggttcaacagcatccccgacgccttctggtgggcagtggtcaccatgactactgtagggtacggggatatgcacccagtcaccataggggggaaaatagtgggctctttgtgtgccattgccggtgtgctgaccattgccttaccagtgcctgtcatagtctccaacttcaactacttctatcacagggagactgaaggggaagaacaagcccagtacctccatgtgggcagctgccagcacttgtcctctaatgaggacctcaaaaagacccggagtaattccaccctgagcaaatccgagtacatggtgatagaggaaggggtgagccctggacccttcacacagcccagctttaagac
>E_anthonyi_QCAZA53677_Pasaje
ttctcctcgccagggaactacgagctaagcttaaaacccaaaggacttgacggtaccccatatccccctagaggagcctgtcctataatcgataacccccgttttacctcaccattttttgttaatcagcctgtatacctccgtcgtcagcttaccacgtgagcgt--gtgagctaaatgttttttcaaccacacgtcaggtcaaggtgcagcaaataaaatggaaagagatgggctacactctctattctagaataaacaaaagactaaatgaaacccggtcagaaggcggatttagcagtaaaatgaaactagagcgttcatttaaacatggcactggggtgtgtacacaccgcccgtcaccctcctcaatgcttcaaaacagtattttacactttttagctccacagaagaggcaagtcgtaacatggtaagtataccggaaggtatgcttggaatcaaaatgtaacttaaaataaagtatttcgcttacaccgaaaaaacatcagtgtaaccctgatcattttgagctaaaaatttagccccacccatcc-gcatattctt-tccgtatttattcctataaactaaaacattttctatatttagtaaaggcgattaaaaaatttttatggagcaataaccacagtaccgcaaggg--aaaaatgaaataaaaatgaaacattctcaagcataaaaaa--ttgcccaaatcgctacaggactttttcttgctatacactatactgctgatacttctatagctttttcctctctagcccatatttgccgagatgtcaacaatggctgacttcttcgtaatcttcacgctaacggagcctcattcttcttcatttgtatttatcttcatattggccgaggaatatactatggatcttttttatttaaagaaacatgaaacattggagtaattttattatttttagtaatagcaactgcattcgtaggttatgttcttccatgagggcagatatccttttgaggcgccactgttattactaatcttctttccgctgccccatatattggaactgaactagtccaatgaatctgagggggcttttctgttgacaacgccacactcacccgattcttcacctttcacttcattcttccatttattatcgcaggcgcctctatacttcaccttctttttcttcaccaaactgggtcttccaatcccacagggctcgactccaatcctgataaagttcctttccacacctacttcacctacaaagatgccctaggatttattattctcttagccttcctcacccttctctcatcattttccccaaacctcctaggagatccagacaacttc------------------------------------------------------------------------------------------------------------------------------------------------------------------------------------------------------------------------------------------------------------------------------------------------------------------------------------------------------------------------------------------------------------------------------------------------------------------------------------------------------------------------------------------------------------------------------------------------------------------------------------------------------------------------------------------------------------------------------------------------------------------------------------------------------------------------------------------------------------------------------------------------------------------------------------------------------------------------------------------------------------------------------------------------------------------------------------------------------------------------------------------------------------------------------------------------------------------------------------------------------------------------------------------------------------------------------------------------------------------------------------------------------------------------------------------------------------------------------------------------------------------------------------------------------------------------------------------------------------------------------------------------------------------------------------------------------------------------------------------------------------------------------------------------------------------------------------------------------------------------------------------------------------------------------------------------------------------------------------------------------tccgagacttacgagcaggacgagcacgagtgctgcgagcgggtggtcatcaacatctccgggctgcgcttcgagacgcagctgaaaactttagcccagttcccggacacgctgctgggcgaccccaagaagcggatgcgctacttcgaccccctgcggaacgagtacttctttgacaggaaccgtccgagcttcgatgccatcytgtactactaccagtccgggggcaggatccgccgacccgtcaacgtgcccatagacatcttctcggaggagatccgcttctacgagctgggcgaggaggccatggagaagttccgggaggacgagggcttcatcaaggaagaggagcgcccgctgcccgccaacgacttccagagacaggtgtggctgctgttygagtacccggagagctcgggtcctgcccggggcatcgccatcgtgtccgtgctggtcatcctcatctccatcgtcatcttctgcctggagactttgcccgagttccgggacgacaaggagtacaatggaccggtgctgccggccgggaatggcaccggcccctacctctccagctccttcactgaccccttctttgtggtggagactttgtgcatcatctggttctcctttgagctcttggtcaggttcttcgcctgccccagcaaagccaccttctccaagaacatcatgaacatcatagacattgtggccatcatcccttacttcatcaccctgggcactgagctggctgagcgccagggcaatgggcagcaggccatgtccttggccatcctgagggtgatacgcttggtcagggtctttcgtatcttcaagctttccagacattccaaggggctacagattttgggtcagaccctcaaggccagtatgagggagctgggactgctcatcttcttcctcttcatcggagtcatcttgttctccagtgctgtgtactttgctgaggctgatgacccatcctcagggttcaacagcatccccgacgccttctggtgggcagtggtcaccatgacwactgtagggtacggggatatgcacccagtcaccataggggggaaaatagtgggctctttgtgtgccattgccggtgtgctgaccattgccttaccagtgcctgtcatagtctccaacttcaactacttctatcacagggagactgaaggggaagaacaagcccagtacctccatgtgggcagctgccagcacttgtcctctaatgaggacctcaaaaagacccggagtaattccaccctgagcaaatccgagtacatggtgatagaggaaggggtgagccctggacccttcacacagcccagctttaagac
>E_anthonyi_QCAZA53678_Pasaje
ttctcctcgccagggaactacgagctaagcttaaaacccaaaggacttgacggtaccccatatccccctagaggagcctgtcctataatcgataacccccgttttacctcaccattttttgttaatcagcctgtatacctccgtcgtcagcttaccacgtgagcgt--gtgagctaaatgtttttt-aaccacacgtcaggtcaaggtgcagcaaataaaatggaaagagatgggctacactctctattctagaataaacaaaagactaaatgaaacccggtcagaaggcggatttagcagtaaaatgaaactagagcgttcatttaaacatggcactggggtgtgtacacaccgcccgtcaccctcctcaatgcttcaaaacagtattttacactttttagctccacagaagaggcaagtcgtaacatggtaagtataccggaaggtatgcttggaatcaaaatgtaacttaaagtaaagtatttcgcttacaccgaaaaaacatcagtgtaaccctgatcattttgagctaaaaatttagccccacccatcc-gcatattctt-tccgtatttattcctataaactaaaacattttctatatttagtaaaggcgattaaaaaatttttatggagcaataaccacagtaccgcaaggg--aaaaatgaaataaaaatgaaacattctcaagcataaaaaagtttgcccaaatcgctacaggcctttttcttgccatacactatactgctgatacttctatagctttttcctctctagcccatatttgccgagatgttaacaatggctgacttcttcgtaatcttcacgctaacggagcctcattcttcttcatttgtatttatcttcatattggccgaggaatatactatggatcctttttatttaaagaaacatgaaacattggagtaattttattatttttagtaatagcaactgcattcgtaggttatgttcttccatgagggcagatatccttttgaggcgccactgttattactaatcttctttccgccgccccatatattggaactgaactagtccaatgaatctgagggggcttttctgttgacaacgccacactcacccgattcttcacctttcacttcattcttccatttattattgcaggagcctctatacttcaccttctttttcttcaccaaactggatcttccaatcccacagggctcgactccaatcctgataaagttcctttccacacctacttcacctacaaagatgccctaggatttattattctcttagccttcctcacccttctctcatcattttccccaaacctcctaggagatccagacaacttcacccctgccaaccc----------------------------------------------------------------------------------------------------------------------------------------------------------------------------------------------------------------------------------------------------------------------------------------------------------------------------------------------------------------------------------------------------------------------------------------------------------------------------------------------------------------------------------------------------------------------------------------------------------------------------------------------------------------------------------------------------------------------------------------------------------------------------------------------------------------------------------------------------------------------------------------------------------------------------------------------------------------------------------------------------------------------------------------------------------------------------------------------------------------------------------------------------------------------------------------------------------------------------------------------------------------------------------------------------------------------------------------------------------------------------------------------------------------------------------------------------------------------------------------------------------------------------------------------------------------------------------------------------------------------------------------------------------------------------------------------------------------------------------------------------------------------------------------------------------------------------------------------------------------------------------------------------------------------------------------------------------------------------------------tccgagacttacgagcaggacgagcacgagtgctgcgagcgggtggtcatcaacatctccgggctgcgcttcgagacgcagctgaaaactttagcccagttcccggacacgctgctgggcgaccccaagaagcggatgcgctacttcgaccccctgcggaacgagtacttctttgacaggaaccgtccgagcttcgatgccatcytgtactactaccagtccgggggcaggatccgccgacccgtcaacgtgcccatagacatcttctcggaggagatccgcttctacgagctgggcgaggaggccatggagaagttccgggaggacgagggcttcatcaaggaagaggagcgcccgctgcccgccaacgacttccagagacaggtgtggctgctgtttgagtacccggagagctcgggtcctgcccggggcatcgccatcgtgtccgtgctggtcatcctcatctccatcgtcatcttctgcctggagactttgcccgagttccgggacgacaaggagtacaatggaccggtgctgccggccgggaatggcaccggcccctacctctccagctccttcactgaccccttctttgtggtggagactttgtgcatcatctggttctcctttgagctcttggtcaggttcttcgcctgccccagcaaagccaccttctccaagaacatcatgaacatcatagacattgtggccatcatcccttacttcatcaccctgggcactgagctggctgagcgccagggcaatgggcagcaggccatgtccttggccatcctgagggtgatacgcttggtcagggtctttcgtatcttcaagctttccagacattccaaggggctacagattttgggtcagaccctcaaggccagtatgagggagctgggactgctcatcttcttcctcttcatcggagtcatcttgttctccagtgctgtgtactttgctgaggctgatgacccatcctcagggttcaacagcatccccgacgccttctggtgggcagtggtcaccatgacwactgtagggtacggggatatgcacccagtcaccataggggggaaaatagtgggctctttgtgtgccattgccggtgtgctgaccattgccttaccagtgcctgtcatagtctccaacttcaactacttctatcacagggagactgaaggggaagaacaagcccagtacctccatgtgggcagctgccagcacttgtcctctaatgaggacctcaaaaagacccggagtaattccaccctgagcaaatccgagtacatggtsatagaggaaggggtgagccctggacccttcacacagcccagctttaagac
>E_anthonyi_QCAZA53679_Pasaje
ttctcctcgccagggaactacgagctaagcttaaaacccaaaggacttgacggtaccccatattcccctagaggagcctgtcctataatcgataacccccgttttacctcaccattttttgttaatcagcctgtatacctccgtcgtcagcttaccacgtgagcgt--gtgagctaaatgttttttcaaccacacgtcaggtcaaggtgcagcaaataaaatggaaagagatgggctacactctctattctagaataaacaaaagactaaatgaaaccaggtcagaaggcggatttagcagtaaaatgaaactagagcgttcatttaaacatggcactggggtgtgtacacaccgcccgtcaccctcctcaatgcttcaaaacagtattttacactttttagctccacagaagaggcaagtcgtaacatggtaagtataccggaaggtatgcttggaatcaaaatgtaacttaaaataaagtatttcgcttacaccgaaaaaacatcagtgtaaccctgatcattttgagctaaaaatttagccccacccatcc-gcatattctt-tccgtatttattcctataaactaaaacattttctatatttagtaaaggcgattaaaaaatttttatggagcaataaccacagtaccgcaaggg--aaaaatgaaataaaaatgaaacattctcaagcataaaaaagtttgcccaaatcgctacaggcctttttcttgccatacactatactgctgatacttctatagctttttcctctctagcccatatttgccgagatgtcaacaatggctgacttcttcgtaatcttcacgctaacggagcctcattcttcttcatttgtatttatcttcatattggccgaggaatatactatggatcctttttatttaaagaaacatgaaacattggagtaattttactatttttagtaatagcaactgcattcgtaggttatgttcttccatgagggcagatatccttttgaggcgccactgttattactaatcttctttccgccgccccatatattggaactgaactagtccaatgaatctgagggggcttttctgttgacaacgccacactcacccgattcttcacctttcacttcattcttccatttattattgcaggcgcctctatacttcaccttctttttcttcaccaaactggatcttccaatcccacagggctcgactccaatcctgataaagttcctttccacacctacttcacctacaaagatgccctaggatttattattctcttagccttcctcacccttctctcatcattttccccaaacctcctaggagatccagacaacttcacccctgccaaccc------------------------------------------------------------------------------------------------------------------------------------------------------------------------------------------------------------------------------------------------------------------------------------------------------------------------------------------------------------------------------------------------------------------------------------------------------------------------------------------------------------------------------------------------------------------------------------------------------------------------------------------------------------------------------------------------------------------------------------------------------------------------------------------------------------------------------------------------------------------------------------------------------------------------------------------------------------------------------------------------------------------------------------------------------------------------------------------------------------------------------------------------------------------------------------------------------------------------------------------------------------------------------------------------------------------------------------------------------------------------------------------------------------------------------------------------------------------------------------------------------------------------------------------------------------------------------------------------------------------------------------------------------------------------------------------------------------------------------------------------------------------------------------------------------------------------------------------------------------------------------------------------------------------------------------------------------------------------------------------------------------------------------------------------------------------------------------------------------------------------------------------------------------------------------------------------------------------------------------------------------------------------------------------------------------------------------------------------------------------------------------------------------------------------------------------------------------------------------------------------------------------------------------------------------------------------------------------------------------------------------------------------------------------------------------------------------------------------------------------------------------------------------------------------------------------------------------------------------------------------------------------------------------------------------------------------------------------------------------------------------------------------------------------------------------------------------------------------------------------------------------------------------------------------------------------------------------------------------------------------------------------------------------------------------------------------------------------------------------------------------------------
>E_anthonyi_QCAZA53680_Pasaje
---------------------------------------------------------------------------------------------------------------------------------------------------------------------------------------------------------------------------------------------------------------------------------------------------------------------------------------------------------------------------------------------------------------------------------------------------------------------------------------------------------------------------------------------------------------------------------------------------------------------------------------------------------------------------------------------------------------------------------------------------ctttttcttgccatacattatactgctgatacttctatagctttttcctctctagcccatatttgccgagatgttaacaatggctgacttcttcgtaatcttcacgctaacggagcctcattcttcttcatttgtatttatcttcatattggccgaggaatatactatggatcctttttatttaaagaaacatgaaacattggagtaattttattatttttagtaatagcaactgcattcgtaggttatgttcttccatgaggacagatatccttttgaggcgccactgttattactaatcttctttccgccgccccatatattggaactgaactagtccaatgaatttgagggggcttttctgttgacaacgccacactcacccgattcttcacctttcacttcattcttccatttattattgcaggcgcctccatacttcaccttctttttcttcaccaaactgggtcttccaatcccacaggactcgactccaatcctgataaagttcctttccacacctacttcacctacaaagatgccctaggatttatcattctcttagccttcctcacccttctctcatcattttccccaaacctcctaggagacccagacaacttcacccctgccaaccc----------------------------------------------------------------------------------------------------------------------------------------------------------------------------------------------------------------------------------------------------------------------------------------------------------------------------------------------------------------------------------------------------------------------------------------------------------------------------------------------------------------------------------------------------------------------------------------------------------------------------------------------------------------------------------------------------------------------------------------------------------------------------------------------------------------------------------------------------------------------------------------------------------------------------------------------------------------------------------------------------------------------------------------------------------------------------------------------------------------------------------------------------------------------------------------------------------------------------------------------------------------------------------------------------------------------------------------------------------------------------------------------------------------------------------------------------------------------------------------------------------------------------------------------------------------------------------------------------------------------------------------------------------------------------------------------------------------------------------------------------------------------------------------------------------------------------------------------------------------------------------------------------------------------------------------------------------------------------------------tccgagacttacgagcaggacgagcacgagtgctgcgagcgggtggtcatcaacatctccgggctgcgcttcgagacgcagctgaaaactttagcccagttcccggacacgctgctgggcgaccccaagaagcggatgcgctacttcgaccccctgcggaacgagtacttctttgacaggaaccgtccgagcttcgatgccatcytgtactactaccagtccgggggcaggatccgccgacccgtcaacgtgcccatagacatcttctcggaggagatccgcttctacgagctgggcgaggaggccatggagaagttccgggaggacgagggcttcatcaaggaagaggagcgcccgctgcccgccaacgacttccagaaacaggtgtggctgctgttygagtacccggagagctcgggtcctgcccggggcatcgccatcgtgtccgtgctggtcatcctcatctccatcgtcatcttctgcctggagactttgcccgagttccgggacgacaaggagtacaatggaccggtgctgccggccgggaatggcaccggcccctacctctccagytccttcactgaccccttctttgtggtggagactttgtgcatcatctggttctcctttgagctcttggtcaggttcttcgcctgccccagcaaagccaccttctccaagaacatcatgaacatcatagacattgtggccatcatcccttacttcatcaccctgggcactgagctggctgagcgccagggcaatgggcagcaggccatgtccttggccatcctgagggtgattcgcttggtcagggtctttcgtatcttcaagctttccagacattccaaggggctacagattttgggtcagaccctcaaggccagtatgagggagctgggactgctcatcttcttcctcttcatcggagtcatcttgttctccagtgctgtgtactttgctgaggctgatgacccatcctcagggttcaacagcatccccgacgccttctggtgggcagtggtcaccatgactactgtagggtacggggatatgcacccagtcaccataggggggaaaatagtgggctctttgtgtgccattgccggtgtgctgactattgccttaccagtgcctgtcatagtctccaacttcaactacttctatcacagggagactgaaggggaagaacaagcccagtacctccatgtgggcagctgccagcacttgtcctctaatgaggacctcaaaaagacccggagtaattccaccctgagcaaatccgagtacatggtgatagaggaaggggtgagccctggacccttcacacagcccagctttaagac
>E_anthonyi_QCAZA53681_Pasaje
ttctcctcgccagggaactacgagctaagcttaaaacccaaaggacttgacggtaccccatatccccctagaggagcctgtcctataatcgataacccccgttttacctcaccattttttgttaatcagcctgtatacctccgtcgtcagcttaccacgtgagcgt--gtgagctaaatgttttttcaaccacacgtcaggtcaaggtgcagcaaataaaatggaaagagatgggctacactctctattctagaataaacaaaagactaaatgaaacccggtcagaaggcggatttagcagtaaaatgaaactagagcgttcatttaaacatggcactggggtgtgtacacaccgcccgtcaccctcctcaatgcttcaaaacagtattttacactttttagctccacagaagaggcaagtcgtaacatggtaagtataccggaaggtatgcttggaatcaaaatgtaacttaaaataaagtatttcgcttacaccgaaaaaacatcagtgtaaccctgatcattttgagctaaaaatttagccccacccatcc-gcatattctt-tccgtatttattcctataaactaaaacattttctatatttagtaaaggcgattaaaaaatttttatggagcaataaccacagtaccgcaaggg--aaaaatgaaataaaaatgaaacattctcaagcataaaaaag-ttgcccaaatcgctacaggcctttttcttgccatacactatactgctgatacttctatagctttttcctctctagcccatatttgccgagatgttaacaatggctgacttcttcgtaatcttcacgctaacggagcctcattcttcttcatttgtatttatcttcatattggccgaggaatatactatggatcctttttatttaaagaaacatgaaacattggagtaattttattatttttagtaatagcaactgcattcgtaggttatgttcttccatgagggcagatatccttttgaggcgccactgttattactaatcttctttccgccgccccatatattggaactgaactagtccaatgaatctgagggggattttctgttgacaacgccacactcacccgattcttcacctttcacttcattcttccatttattattgcaggcgcctctatacttcaccttctttttcttcaccaaactggatcttccaatcccacagggctcgactccaatcctgataaagttcctttccacacctacttcacctacaaagatgccctaggatttattattctcttagccttcctcacccttctctcatcattttccccaaacctcctaggagatccagacaacttcacccctgccaaccc----------------------------------------------------------------------------------------------------------------------------------------------------------------------------------------------------------------------------------------------------------------------------------------------------------------------------------------------------------------------------------------------------------------------------------------------------------------------------------------------------------------------------------------------------------------------------------------------------------------------------------------------------------------------------------------------------------------------------------------------------------------------------------------------------------------------------------------------------------------------------------------------------------------------------------------------------------------------------------------------------------------------------------------------------------------------------------------------------------------------------------------------------------------------------------------------------------------------------------------------------------------------------------------------------------------------------------------------------------------------------------------------------------------------------------------------------------------------------------------------------------------------------------------------------------------------------------------------------------------------------------------------------------------------------------------------------------------------------------------------------------------------------------------------------------------------------------------------------------------------------------------------------------------------------------------------------------------------------------------tccgagacttacgagcaggacgagcacgagtgctgcgagcgggtggtcatyaacatctccgggctgcgcttcgagacgcagctgaaaactttagcccagttcccggacacgctgctgggcgaccccaagaagcggatgcgctacttcgaccccctgcggaacgagtacttctttgacaggaaccgtccgagcttcgatgccatcctgtactactaccagtccgggggcaggatccgccgacccgtcaacgtgcccatagacatcttctcggaggagatccgcttctacgagctgggcgaggaggccatggagaagttccgggaggacgagggcttcatcaaggaagaggagcgcccgctgcccgccaacgacttccagmgacaggtgtggctgctgtttgagtacccggagagctcrggtcctgcccggggcatcgccatcgtgtccgtgctggtcatcctcatctccatcgtcatcttctgcctggagactttgcccgagttccgggacgacaaggagtacaatggaccggtgctgccggccgggaatggcaccggcccctacctctccagctccttcactgaccccttctttgtggtggagactttgtgcatcatctggttctcctttgagctcttggtcaggttcttcgcctgccccagcaaagccaccttctccaagaacatcatgaacatcatagacattgtggccatcatcccttacttcatcaccctgggcactgagctggctgagcgccagggcaatgggcagcaggccatgtccttggccatcctgagggtgatacgcttggtsagggtctttcgtatcttcaagctttccagacattccaaggggctacagattttgggtcagaccctcaaggccagtatgagggagctgggactgctcatcttcttcctcttcatcggagtcatcttgttctccagtgctgtgtactttgctgaggctgatgacccatcctcagggttcaacagcatccccgacgccttctggtgggcagtggtcaccatgactactgtagggtacggggatatgcacccagtcaccataggggggaaaatagtgggctctttgtgtgccattgccggtgtgctgaccattgccttaccagtgcctgtcatagtctccaacttcaactacttctatcacagggagactgaaggggaagaacaagcccagtacctccatgtgggcagctgccagcacttgtcctctaatgaggacctcaaaaagacccggagtaattccaccctgagcaaatccgagtacatggtcatagaggaaggggtgagccctggacccttcacacagcccagctttaagac
>E_anthonyi_QCAZA53682_Pasaje
ttctcctcgccagggaactacgagctaagcttaaaacccaaaggacttgacggtaccccatatccccctagaggagcctgtcctataatcgataacccccgttttacctcaccattttttgttaatcagcctgtatacctccgtcgtcagcttaccacgtgagcgt--gtgagctaaatgttttttcaaccacacgtcaggtcaaggtgcagcaaataaaatggaaagagatgggctacactctctattctagaataaacaaaagactaaatgaaacccggtcagaaggcggatttagcagtaaaatgaaactagagcgttcatttaaacatggcactggggtgtgtacacaccgcccgtcaccctcctcaatgcttcaaaacagtattttacactttttagctccacagaagaggcaagtcgtaacatggtaagtataccggaaggtatgcttggaatcaaaatgtaacttaaaataaagtatttcgcttacaccgaaaaaacatcagtgtaaccctgatcattttgagctaaaaatttagccccacccatcc-gcatattctt-tccgtatttattcctataaactaaaacattttctatatttagtaaaggcgattaaaaaatttttatggagcaataaccacagtaccgcaaggg--aaaaatgaaataaaaatgaaacattctcaagcataa------ttgcccaaatcgctacaggcctttttcttgccatacactatactgctgatacttctatagctttttcctctctagcccatatttgccgagatgtcaacaatggctgacttcttcgtaatcttcacgctaacggagcctcattcttcttcatttgtatttatcttcatattggccgaggaatatactatggatcctttttatttaaagaaacatgaaacattggagtaattttattatttttagtaatagcaactgcattcgtaggttatgttcttccatgagggcagatatccttttgaggcgccactgttattaccaatcttctttccgccgccccatatattggaactgaactagtccaatgaatctgagggggcttttctgttgacaacgccacactcacccgattcttcacctttcacttcattcttccatttattattgcaggcgcctctatacttcaccttctttttcttcaccaaactggatcttccaatcccacagggctcgactccaatcctgataaagttcctttccacacctacttcacctacaaagatgccctaggatttattattctcttagccttcctcacccttctctcatcattttccccaaacctcctaggagatccagacaacttcacccctgccaaccc----------------------------------------------------------------------------------------------------------------------------------------------------------------------------------------------------------------------------------------------------------------------------------------------------------------------------------------------------------------------------------------------------------------------------------------------------------------------------------------------------------------------------------------------------------------------------------------------------------------------------------------------------------------------------------------------------------------------------------------------------------------------------------------------------------------------------------------------------------------------------------------------------------------------------------------------------------------------------------------------------------------------------------------------------------------------------------------------------------------------------------------------------------------------------------------------------------------------------------------------------------------------------------------------------------------------------------------------------------------------------------------------------------------------------------------------------------------------------------------------------------------------------------------------------------------------------------------------------------------------------------------------------------------------------------------------------------------------------------------------------------------------------------------------------------------------------------------------------------------------------------------------------------------------------------------------------------------------------------------tccgagacttacgagcaggacgagcacgagtgctgcgagcgggtggtcatcaacatctccgggctgcgcttcgagacgcagctgaaaactttagcccagttcccggacacgctgctgggcgaccccaagaagcggatgcgctacttcgaccccctgcggaacgagtacttctttgacaggaaccgtccgagcttcgatgccatcytgtactactaccagtccgggggcaggatccgccgacccgtcaacgtgcccatagacatcttctcggaggagatccgcttctacgagctgggcgaggaggccatggagaagttccgggaggacgagggcttcatcaaggaagaggagcgcccgctgcccgccaacgacttccagaracaggtgtggctgctgttcgagtacccggagagctcgggtcctgcccggggcatcgccatcgtgtccgtgctggtcatcctcatctccatcgtcatcttctgcctggagactttgcccgagttccgggacgacaaggagtacaatggaccggtgctgccggccgggaatggcaccggcccctacctctccagctccttcactgaccccttctttgtggtggagactttgtgcatcatctggttctcctttgagctcttggtcaggttcttcgcctgccccagcaaagccaccttctccaagaacatcatgaacatcatagacattgtggccatcatcccttacttcatcaccctgggcactgagctggctgagcgccagggcaatgggcagcaggccatgtccttggccatcctgagggtgatacgcttggtcagggtctttcgtatcttcaagctttccagacattccaaggggctacagattttgggtcagaccctcaaggccagtatgagggagctgggactgctcatcttcttcctcttcatcggagtcatcttgttctccagtgctgtgtactttgctgaggctgatgacccatcctcagggttcaacagcatccccgacgccttctggtgggcagtggtcaccatgactactgtagggtacggggatatgcacccagtcaccataggggggaaaatagtgggctctttgtgtgccattgccggtgtgctgaccattgccttaccagtgcctgtcatagtctccaacttcaactacttctatcacagggagactgaaggggaagaacaagcccagtacctccatgtgggcagctgccagcacttgtcctctaatgaggacctcaaaaagacccggagtaattccaccctgagcaaatccgagtacatggtgatagaggaaggggtgagccctggacccttcacacagcccagctttaagac
>E_anthonyi_QCAZA53683_Moromoro
ttctcctcgccagggaactacgagctaagcttaaaacccaaaggacttgacggtaccccatatccccctagaggagcctgtcctataatcgataacccccgttttacctcaccattttttgttaatcagcctgtatacctccgtcgtcagcttaccacgtgagcgt--gtgagctaaatgttttttcaaccacacgtcaggtcaaggtgcagcaaataaaatggaaagagatgggctacactctctattctagaataaacaaaagactaaatgaaacccggtcagaaggcggatttagcagtaaaatgaaactagagcgttcatttaaacatggcactggggtgtgtacacaccgcccgtcaccctcctcaatgcttcaaaacagtattttacactttttagctccacagaagaggcaagtcgtaacatggtaagtataccggaaggtatgcttggaatcaaaatgtaacttaaaataaagtatttcgcttacaccgaaaaaacatcagtgtaaccctgatcattttgagctaaaaatttagccccacccatcc-gcgtattctt-tccgtatttattcctataaactaaaacattttctatatttagtaaaggcgattaaaaaatttttatggagcaataaccacagtaccgcaaggg--aaaaatgaaataaaaatgaaacattctcaagcataaaaaagtttgcccaaatcgctacaggactttttcttgctatacactatactgctgatacttctatagctttttcctctctagcccatatttgccgagatgtcaacaatggctgacttcttcgtaatcttcacgctaacggagcctcattcttcttcatttgtatttatcttcatattggccgaggaatatactatggatcctttttatttaaagaaacatgaaacattggagtaattttattatttttagtaatagcaactgcattcgtaggttatgttcttccatgagggcagatatccttttgaggcgccactgtaattactaatcttctttccgctgccccatatattggaactgaactagtccaatgaatctgagggggcttttctgttgacaacgccacactcacccgattcttcacctttcacttcattcttccatttattatcgcaggcgcctctatacttcaccttctttttcttcaccaaactgggtcttccaatcccacagggctcgactccaatcctgataaagttcctttccacacctacttcacctacaaagatgccctaggatttattattctcttagccttcctcacccttctttcatcattttccccaaacctcctaggagatccagacaacttcacccctgccaaccc----------------------------------------------------------------------------------------------------------------------------------------------------------------------------------------------------------------------------------------------------------------------------------------------------------------------------------------------------------------------------------------------------------------------------------------------------------------------------------------------------------------------------------------------------------------------------------------------------------------------------------------------------------------------------------------------------------------------------------------------------------------------------------------------------------------------------------------------------------------------------------------------------------------------------------------------------------------------------------------------------------------------------------------------------------------------------------------------------------------------------------------------------------------------------------------------------------------------------------------------------------------------------------------------------------------------------------------------------------------------------------------------------------------------------------------------------------------------------------------------------------------------------------------------------------------------------------------------------------------------------------------------------------------------------------------------------------------------------------------------------------------------------------------------------------------------------------------------------------------------------------------------------------------------------------------------------------------------------------------tccgagacttacgagcaggacgagcacgagtgctgcgagcgggtggtcatcaacatctccgggctgcgcttcgagacgcagctgaaaactttagcccagttcccggacacgctgctgggcgaccccaagaagcggatgcgctacttcgaccccctgcggaacgagtacttctttgacaggaaccgtccgagcttcgatgccatcctgtactactaccagtccgggggcaggatccgccgacccgtcaacgtgcccatagacatcttctcggaggagatccgcttctacgagctgggcgaggaggccatggagaagttccgggaggacgagggcttcatcaaggaagaggagcgcccgctgcccgccaacgacttccagcgacaggtgtggctgctgtttgagtacccggagagctcgggtcctgcccggggcatcgccatcgtgtccgtgctggtcatcctcatctccatcgtcatcttctgcctggagactttgcccgagttccgggacgacaaggagtacaatggaccggtgctgccggccgggaatggcaccggcccctacctctccagctccttcactgaccccttctttgtggtggagactttgtgcatcatctggttctcctttgagctcttggtcaggttcttcgcctgccccagcaaagccaccttctccaagaacatcatgaacatcatagacattgtggccatcatcccttacttcatcaccctgggcactgagctggctgagcgccagggcaatgggcagcaggccatgtccttggccatcctgagggtgatacgcttggtcagggtctttcgtatcttcaagctttccagacattccaaggggctacagattttgggtcagaccctcaaggccagtatgagggagctgggactgctcatcttcttcctcttcatcggagtcatcttgttctccagtgctgtgtactttgctgaggctgatgacccatcctcagggttcaacagcatccccgacgccttctggtgggcagtggtcaccatgactactgtagggtacggggatatgcacccagtcaccataggggggaaaatagtgggctctttgtgtgccattgccggtgtgctgaccattgccttaccagtgcctgtcatagtctccaacttcaactacttctatcacagggagactgaaggggaagaacaagcccagtacctccatgtgggcagctgccagcacttgtcctctaatgaggacctcaaaaagacccggagtaattccaccctgagcaaatccgagtacatggtcatagaggaaggggtgagccctggacccttcacacagcccagctttaagac
>E_anthonyi_QCAZA53684_Moromoro
ttctcctcgccagggaactacgagctaagcttaaaacccaaaggacttgacggtaccccatatccccctagaggagcctgtcctataatcgataacccccgttttacctcaccattttttgttaatcagcctgtatacctccgtcgtcagcttaccacgtgagcgt--gtgagctaaatgttttttcaaccacacgtcaggtcaaggtgcagcaaataaaatggaaagagatgggctacactctctattctagaataaacaaaagactaaatgaaacccggtcagaaggcggatttagcagtaaaatgaaactagagcgttcatttaaacatggcactggggtgtgtacacaccgcccgtcaccctcctcaatgcttcaaaacagtattttacactttttagctccacagaagaggcaagtcgtaacatggtaagtataccggaaggtatgcttggaatcaaaatgtaacttaaaataaagtatttcgcttacaccgaaaaaacatcagtgtaaccctgatcattttgagctaaaaatttagccccacccatcc-gcatattctt-tccgtatttattcctataaactaaaacattttctatatttagtaaaggcgattaaaaaatttttatggagcaataaccacagtaccgcaaggg--aaaaatgaaataaaaatgaaacattctcaagcataaaaaa--ttgcccaaatcgctacaggactttttcttgctatacactatactgctgatacttctatagctttttcctctctagcccatatttgccgagatgtcaacaatggctgacttcttcgtaatcttcacgctaacggagcctcattcttcttcatttgtatttatcttcatattggccgaggaatatactatggatcctttttatttaaagaaacatgaaacattggagtaattttattatttttagtaatagcaactgcattcgtaggttatgttcttccatgagggcagatatccttttgaggcgccactgtaattactaatcttctttccgctgccccatatattggaactgaactagtccaatgaatctgagggggcttttctgttgacaacgccacactcacccgattcttcacctttcacttcattcttccatttattatcgcaggcgcctctatacttcaccttctttttcttcaccaaactgggtcttccaatcccacagggctcgactccaatcctgataaagttcctttccacacctacttcacctacaaagatgccctaggatttattattctcttagccttcctcacccttctttcatcattttccccaaacctcctaggagatccagacaacttcacccctgccaaccc----------------------------------------------------------------------------------------------------------------------------------------------------------------------------------------------------------------------------------------------------------------------------------------------------------------------------------------------------------------------------------------------------------------------------------------------------------------------------------------------------------------------------------------------------------------------------------------------------------------------------------------------------------------------------------------------------------------------------------------------------------------------------------------------------------------------------------------------------------------------------------------------------------------------------------------------------------------------------------------------------------------------------------------------------------------------------------------------------------------------------------------------------------------------------------------------------------------------------------------------------------------------------------------------------------------------------------------------------------------------------------------------------------------------------------------------------------------------------------------------------------------------------------------------------------------------------------------------------------------------------------------------------------------------------------------------------------------------------------------------------------------------------------------------------------------------------------------------------------------------------------------------------------------------------------------------------------------------------------------tccgagacttacgagcaggacgagcacgagtgctgcgagcgggtggtcatcaacatctccgggctgcgcttcgagacgcagctgaaaactttagcccagttcccggacacgctgctgggcgaccccaagaagcggatgcgctacttcgaccccctgcggaacgagtacttctttgacaggaaccgtccgagcttcgatgccatcctgtactactaccagtccgggggcaggatccgccgacccgtcaacgtgcccatagacatcttctcggaggagatccgcttctacgagctgggcgaggaggccatggagaagttccgggaggacgagggcttcatcaaggaagaggagcgcccgctgcccgccaacgacttccagwgacaggtgtggctgctgtttgagtacccggagagctcgggtcctgcccggggcatcgccatcgtgtccgtgctggtcatcctcatctccatcgtcatcttctgcctggagactttgcccgagttccgggacgacaaggagtacaatggaccggtgctgccggccgggaatggcaccggcccctacctctccagctccttcactgaccccttctttgtggtggagactttgtgcatcatctggttctcctttgagctcttggtcaggttcttcgcctgccccagcaaagccaccttctccaagaacatcatgaacatcatagacattgtggccatcatcccttacttcatcaccctgggcactgagctggctgagcgccagggcaatgggcagcaggccatgtccttggccatcctgagggtgatacgcttggtcagggtctttcgtatcttcaagctttccagacattccaaggggctacagattttgggtcagaccctcaaggccagtatgagggagctgggactgctcatcttcttcctcttcatcggagtcatcttgttctccagtgctgtgtactttgctgaggctgatgacccatcctcagggttcaacagcatccccgacgccttctggtgggcagtggtcaccatgactactgtagggtacggggatatgcacccagtcaccataggggggaaaatagtgggctctttgtgtgccattgccggtgtgctgaccattgccttaccagtgcctgtcatagtctccaacttcaactacttctatcacagggagactgaaggggaagaacaagcccagtacctccatgtgggcagctgccagcacttgtcctctaatgaggacctcaaaaagacccggagtaattccaccctgagcaaatccgagtacatggtcatagaggaaggggtgagccctggacccttcacacagcccagctttaagac
>E_anthonyi_QCAZA53685_Moromoro
ttctcctcgccagggaactacgagctaagcttaaaacccaaaggacttgacggtaccccatatccccctagaggagcctgtcctataatcgataacccccgttttacctcaccattttttgttaatcagcctgtatacctccgtcgtcagcttaccacgtgagcgt--gtgagctaaatgttttttcaaccacacgtcaggtcaaggtgcagcaaataaaatggaaagagatgggctacactctctattctagaataaacaaaagactaaatgaaacccggtcagaaggcggatttagcagtaaaatgaaactagagcgttcatttaaacatggcactggggtgtgtacacaccgcccgtcaccctcctcaatgcttcaaaacagtattttacactttttagctccacagaagaggcaagtcgtaacatggtaagtataccggaaggtatgcttggaatcaaaatgtaacttaaaataaagtatttcgcttacaccgaaaaaacatcagtgtaaccctgatcattttgagctaaaaatttagccccacccatcc-gcatattctt-tccgtatttattcctataaactaaaacattttctatatttagtaaaggcgattaaaaaatttttatggagcaataaccacagtaccgcaaggg-aaaaaatgaaataaaaatgaaacattctcaagcataaaaaagtttgcccaaatcgctacaggactttttcttgctatacactatactgctgatacttctatagctttttcctctctagcccatatttgccgagatgtcaacaatggctgacttcttcgtaatcttcacgctaacggagcctcattcttcttcatttgtatttatcttcatattggccgaggaatatactatggatcctttttatttaaagaaacatgaaacattggggtaattttattatttttagtaatagcaactgcattcgtaggttatgttcttccatgagggcagatatccttttgaggcgccactgtaattactaatcttctttccgctgccccatatattggaactgaactagtccaatgaatctgagggggcttttctgttgacaacgccacactcacccgattcttcacctttcacttcattcttccatttattatcgcaggcgcctctatacttcaccttctttttcttcaccaaactgggtcttccaatcccacagggctcaactccaatcctgataaagttcctttccacacctacttcacctacaaagatgccctaggatttattattctcttagccttcctcacccttctttcatcattttccccaaacctcctaggagatccagacaacttcacccctgccaaccc----------------------------------------------------------------------------------------------------------------------------------------------------------------------------------------------------------------------------------------------------------------------------------------------------------------------------------------------------------------------------------------------------------------------------------------------------------------------------------------------------------------------------------------------------------------------------------------------------------------------------------------------------------------------------------------------------------------------------------------------------------------------------------------------------------------------------------------------------------------------------------------------------------------------------------------------------------------------------------------------------------------------------------------------------------------------------------------------------------------------------------------------------------------------------------------------------------------------------------------------------------------------------------------------------------------------------------------------------------------------------------------------------------------------------------------------------------------------------------------------------------------------------------------------------------------------------------------------------------------------------------------------------------------------------------------------------------------------------------------------------------------------------------------------------------------------------------------------------------------------------------------------------------------------------------------------------------------------------------------tccgagacttacgagcaggacgagcacgagtgctgcgagcgggtggtcatcaacatctccgggctgcgcttcgagacgcagctgaaaactttagcccagttcccggacacgctgctgggcgaccccaagaagcggatgcgctacttcgaccccctgcggaacgagtacttctttgacaggaaccgtccgagcttcgatgccatcctgtactactaccagtccgggggcaggatccgccgacccgtcaacgtgcccatagacatcttctcggaggagatccgcttctacgagctgggcgaggaggccatggagaagttccgggaggacgagggcttcatcaaggaagaggagcgcccgctgcccgccaacgacttccagcgacaggtgtggctgctgtttgagtacccggagagctcgggtcctgcccggggcatcgccatcgtgtccgtgctggtcatcctcatctccatcgtcatcttctgcctggagactttgcccgagttccgggacgacaaggagtacaatggaccggtgctgccggccgggaatggcaccggcccctacctctccagctccttcactgaccccttctttgtggtggagactttgtgcatcatctggttctcctttgagctcttggtcaggttcttcgcctgccccagcaaagccaccttctccaagaacatcatgaacatcatagacattgtggccatcatcccttacttcatcaccctgggcactgagctggctgagcgccagggcaatgggcagcaggccatgtccttggccatcctgagggtgatacgcttggtcagggtctttcgtatcttcaagctttccagacattccaaggggctacagattttgggtcagaccctcaaggccagtatgagggagctgggactgctcatcttcttcctcttcatcggagtcatcttgttctccagtgctgtgtactttgctgaggctgatgacccatcctcagggttcaacagcatccccgacgccttctggtgggcagtggtcaccatgactactgtagggtacggggatatgcacccagtcaccataggggggaaaatagtgggctctttgtgtgccattgccggtgtgctgaccattgccttaccagtgcctgtcatagtctccaacttcaactacttctatcacagggagactgaaggggaagaacaagcccagtacctccatgtgggcagctgccagcacttgtcctctaatgaggacctcaaaaagacccggagtaattccaccctgagcaaatccgagtacatggtcatagaggaaggggtgagccctggacccttcacacagcccagctttaagac
>E_anthonyi_QCAZA53686_Moromoro
ttctcctcgccagggaactacgagctaagcttaaaacccaaaggacttgacggtaccccatatccccctagaggagcctgtcctataatcgataacccccgttttacctcaccattttttgttaatcagcctgtatacctccgtcgtcagcttaccacgtgagcgt--gtgagctaaatgttttttcaaccacacgtcaggtcaaggtgcagcaaataaaatggaaagagatgggctacactctctattctagaataaacaaaagactaaatgaaacccggtcagaaggcggatttagcagtaaaatgaaactagagcgttcatttaaacatggcactggggtgtgtacacaccgcccgtcaccctcctcaatgcttcaaaacagtattttacactttttagctccacagaagaggcaagtcgtaacatggtaagtataccggaaggtatgcttggaatcaaaatgtaacttaaaataaagtatttcgcttacaccgaaaaaacatcagtgtaaccctgatcattttgagctaaaaatttagccccacccatcc-gcatattctt-tccgtatttattcctataaactaaaacattttctatatttagtaaaggcgattaaaaaatttttatggagcaataaccacagtaccgcaaggg-aaaaaatgaaataaaaatgaaacattctcaagcat--------ttgcccaaatcgctacaggactttttcttgctatacactatactgctgatacttctatagctttttcctctctagcccatatttgccgagatgtcaacaatggctgacttcttcgtaatcttcacgctaacggagcctcattcttcttcatttgtatttatcttcatattggccgaggaatatactatggatcctttttatttaaagaaacatgaaacattggggtaattttattatttttagtaatagcaactgcattcgtaggttatgttcttccatgagggcagatatccttttgaggcgccactgtaattactaatcttctttccgctgccccatatattggaactgaactagtccaatgaatctgagggggcttttctgttgacaacgccacactcacccgattcttcacctttcacttcattcttccatttattatcgcaggcgcctctatacttcaccttctttttcttcaccaaactgggtcttccaatcccacagggctcaactccaatcctgataaagttcctttccacacctacttcacctacaaagatgccctaggatttattattctcttagccttcctcacccttctttcatcattttccccaaacctcctaggagatccagacaacttcacccctgccaaccc----------------------------------------------------------------------------------------------------------------------------------------------------------------------------------------------------------------------------------------------------------------------------------------------------------------------------------------------------------------------------------------------------------------------------------------------------------------------------------------------------------------------------------------------------------------------------------------------------------------------------------------------------------------------------------------------------------------------------------------------------------------------------------------------------------------------------------------------------------------------------------------------------------------------------------------------------------------------------------------------------------------------------------------------------------------------------------------------------------------------------------------------------------------------------------------------------------------------------------------------------------------------------------------------------------------------------------------------------------------------------------------------------------------------------------------------------------------------------------------------------------------------------------------------------------------------------------------------------------------------------------------------------------------------------------------------------------------------------------------------------------------------------------------------------------------------------------------------------------------------------------------------------------------------------------------------------------------------------------------------acttacgagcaggacgagcacgagtgctgcgagcgggtggtcatcaacatctccgggctgcgcttcgagacgcagctgaaaactttagcccagttcccggacacgctgctgggcgaccccaagaagcggatgcgctacttcgaccccctgcggaacgagtacttctttgacaggaaccgtccgagcttcgatgccatcctgtactactaccagtccgggggcaggatccgccgacccgtcaacgtgcccatagacatcttctcggaggagatccgcttctacgagctgggcgaggaggccatggagaagttccgggaggacgagggcttcatcaaggaagaggagcgcccgctgcccgccaacgacttccagcgacaggtgtggctgctgtttgagtacccggagagctcgggtcctgcccggggcatcgccatcgtgtccgtgctggtcatcctcatctccatcgtcatcttctgcctggagactttgcccgagttccgggacgacaaggagtacaatggaccggtgctgccggccgggaatggcaccggcccctacctctccagctccttcactgaccccttctttgtggtggagactttgtgcatcatctggttctcctttgagctcttggtcaggttcttcgcctgccccagcaaagccaccttctccaagaacatcatgaacatcatagacattgtggccatcatcccttacttcatcaccctgggcactgagctggctgagcgccagggcaatgggcagcaggccatgtccttggccatcctgagggtgatacgcttggtcagggtctttcgtatcttcaagctttccagacattccaaggggctacagattttgggtcagaccctcaaggccagtatgagggagctgggactgctcatcttcttcctcttcatcggagtcatcttgttctccagtgctgtgtactttgctgaggctgatgacccatcctcagggttcaacagcatccccgacgccttctggtgggcagtggtcaccatgactactgtagggtacggggatatgcacccagtcaccataggggggaaaatagtgggctctttgtgtgccattgccggtgtgctgaccattgccttaccagtgcctgtcatagtctccaacttcaactacttctatcacagggagactgaaggggaagaacaagcccagtacctccatgtgggcagctgccagcacttgtcctctaatgaggacctcaaaaagacccggagtaattccaccctgagcaaatccgagtacatggtcatagaggaaggggtgagccctggacccttcacacagcccagctttaagac
>E_anthonyi_QCAZA53687_Moromoro
------------------------------ttaaaacccaaaggacttgacggtaccccatatccccctagaggagcctgtcctataatcgataacccccgttttacctcaccattttttgttaatcagcctgtatacctccgtcgtcagcttaccacgtgagcgt--gtgagctaaatgttttttcaaccacacgtcaggtcaaggtgcagcaaataaaatggaaagagatgggctacactctctattctagaataaacaaaagactaaatgaaacccggtcagaaggcggatttagcagtaaaatgaaactagagcgttcatttaaacatggcactggggtgtgtacacaccgcccgtcaccctcctcaatgcttcaaaacagtatttcacactttttagctccacagaagaggcaagtcgtaacatggtaagtataccggaaggtatgcttggaatcaaaatgtaacttaaaataaagtatttcgcttacaccgaaaaaacatcagtgtaaccctgatcattttgagctaaaaatttagccccacccatcc-gcatattctt-tccgtacttattcctataaactaaaacattttttatatttagtaaaggcgattaaaaaatttttatggagcaataaccnc---------------------------------------------------------ttgcccaaatcgctacaggcctttttcttgccatacactatactgctgatacttctatagctttttcctctctagcccatatttgccgagatgtcaacaatggctgacttcttcgtaatcttcacgctaacggagcctcattcttcttcatttgtatttatcttcatattggccgagggatatactatggatcctttttatttaaagaaacatgaaacattggagtaattttattatttttagtaatagcaactgcattcgtaggttatgttcttccatgaggacagatatccttttgaggcgccactgtcattactaatcttctttccgccgccccatatattggaactgaactagtccaatgaatttgagggggcttttctgttgacaacgccacactcacccgattcttcacctttcacttcattcttccatttattattgcaggcgcctctatacttcaccttctttttcttcaccaaactgggtcttccaatcccacaggactcgactccaatcctgataaagttcctttccacacctacttcacctacaaagatgccctaggattcattattctcttagccttcctcacccttctctcatcattttccccaaacctcctaggagatccagacaacttcacccctgccaaccc----------------------------------------------------------------------------------------------------------------------------------------------------------------------------------------------------------------------------------------------------------------------------------------------------------------------------------------------------------------------------------------------------------------------------------------------------------------------------------------------------------------------------------------------------------------------------------------------------------------------------------------------------------------------------------------------------------------------------------------------------------------------------------------------------------------------------------------------------------------------------------------------------------------------------------------------------------------------------------------------------------------------------------------------------------------------------------------------------------------------------------------------------------------------------------------------------------------------------------------------------------------------------------------------------------------------------------------------------------------------------------------------------------------------------------------------------------------------------------------------------------------------------------------------------------------------------------------------------------------------------------------------------------------------------------------------------------------------------------------------------------------------------------------------------------------------------------------------------------------------------------------------------------------------------------------------------------------------------------------tccgagacttacgagcaggacgagcacgagtgctgcgagcgggtggtcatcaacatctccgggctgcgcttcgagacgcagctgaaaactttagcccagttcccggacacgctgctgggcgaccccaagaagcggatgcgctacttcgaccccctgcggaacgagtacttctttgacaggaaccgtccgagcttcgatgccatcctgtactactaccagtccgggggcaggatccgccgacccgtcaacgtgcccatagacatcttctcggaggagatccgcttctacgagctgggcgaggaggccatggagaagttccgggaggacgagggcttcatcaaggaagaggagcgcccgctgcccgccaacgacttccagaaacaggtgtggctgctgttygagtacccggagagctcgggtcctgcccggggcatcgccatcgtgtccgtgctggtcatcctcatctccatcgtcatcttctgcctggagactttgcccgagttccgggacgacaaggagtacaatggaccggtgctgccggccgggaatggcaccggcccctacctctccagctccttcactgaccccttctttgtggtggagactttgtgcatcatctggttctcctttgagctcttggtcaggttcttcgcctgccccagcaaagccaccttctccaagaacatcatgaacatcatagacattgtggccatcatcccttacttcatcaccctgggcactgagctggctgagcgccagggcaatgggcagcaggccatgtccttggccatcctgagggtgatacgcttggtcagggtctttcgtatcttcaagctttccagacattccaaggggctacagattttgggtcagaccctcaaggccagtatgagggagctgggactgctcatcttcttcctcttcatcggagtcatcttgttctccagtgctgtgtactttgctgaggctgatgacccatcctcagggttcaacagcatccccgacgccttctggtgggcagtggtcaccatgactactgtagggtacggggatatgcacccagtcaccataggggggaaaatagtgggctctttgtgtgccattgccggtgtgctgaccattgccttaccagtgcctgtcatagtctccaacttcaactacttctatcacagggagactgaaggggaagaacaagcccagtacctccatgtgggcagctgccagcacttgtcctctaatgaggacctcaaaaagacccggagtaattccaccctgagcaaatccgagtacatggtcatagaggaaggggtgagccctggacccttcacacagcccagctttaagac
>E_anthonyi_QCAZA53688_Moromoro
-------------------------------------------------------------------------------------------------------------------------------------------------------------------------------------------------------------------------------------------------------------------------------------------------------------------------------------------------------------------------------------------------------------------------------------------------------------------------------------------------------------------------------------------------------------------------------------------------------------------------------------------------------------------------------------------------------------------------------ttgcccaaatcgctacaggcctttttcttgccatacactatactgctgatacttctatagctttttcctctctagcccatatttgccgagatgtcaacaatggctgacttcttcgtaatcttcacgctaacggagcctcattcttcttcatttgtatttatcttcatattggccgagggatatactatggatcctttttatttaaagaaacatgaaacattggagtaattttattatttttagtaatagcaactgcattcgtaggttatgttcttccatgaggacagatatccttttgaggcgccactgttattactaatcttctttccgccgccccatatattggaactgaactagtccaatgaatttgagggggcttttctgttgacaacgccacactcacccgattcttcacctttcacttcattcttccatttattattgcaggcgcctctatacttcaccttctttttcttcaccaaactgggtcttccaatcccacaggactcgactccaatcctgataaagttcctttccacacctacttcacctacaaagatgccctaggattcattattctcttagccttcctcacccttctctcatcattttccccaaacctcctaggagatccagacaacttcacccc-------------------------------------------------------------------------------------------------------------------------------------------------------------------------------------------------------------------------------------------------------------------------------------------------------------------------------------------------------------------------------------------------------------------------------------------------------------------------------------------------------------------------------------------------------------------------------------------------------------------------------------------------------------------------------------------------------------------------------------------------------------------------------------------------------------------------------------------------------------------------------------------------------------------------------------------------------------------------------------------------------------------------------------------------------------------------------------------------------------------------------------------------------------------------------------------------------------------------------------------------------------------------------------------------------------------------------------------------------------------------------------------------------------------------------------------------------------------------------------------------------------------------------------------------------------------------------------------------------------------------------------------------------------------------------------------------------------------------------------------------------------------------------------------------------------------------------------------------------------------------------------------------------------------------------------------------------------------------------------------------tccgagacttacgagcaggacgagcacgagtgctgcgagcgggtggtcatcaacatctccgggctgcgcttcgagacgcagctgaaaactttagcccagttcccggacacgctgctgggcgaccccaagaagcggatgcgctacttcgaccccctgcggaacgagtacttctttgacaggaaccgtccgagcttcgatgccatcctgtactactaccagtccgggggcaggatccgccgacccgtcaacgtgcccatagacatcttctcggaggagatccgcttctacgagctgggcgaggaggccatggagaagttccgggaggacgagggcttcatcaaggaagaggagcgcccgctgcccgccaacgacttccagmracaggtgtggctgctgttygagtacccggagagctcgggtcctgcccggggcatcgccatcgtgtccgtgctggtcatcctcatctccatcgtcatcttctgcctggagactttgcccgagttccgggacgacaaggagtacaatggaccggtgctgccggccgggaatggcaccggcccctacctctccagctccttcactgaccccttctttgtggtggagactttgtgcatcatctggttctcctttgagctcttggtcaggttcttcgcctgccccagcaaagccaccttctccaagaacatcatgaacatcatagacattgtggccatcatcccttacttcatcaccctgggcactgagctggctgagcgccagggcaatgggcagcaggccatgtccttggccatcctgagggtgatacgcttggtcagggtctttcgtatcttcaagctttccagacattccaaggggctacagattttgggtcagaccctcaaggccagtatgagggagctgggactgctcatcttcttcctcttcatcggagtcatcttgttctccagtgctgtgtactttgctgaggctgatgacccatcctcagggttcaacagcatccccgacgccttctggtgggcagtggtcaccatgactactgtagggtacggggatatgcacccagtcaccataggggggaaaatagtgggctctttgtgtgccattgccggtgtgctgaccattgccttaccagtgcctgtcatagtctccaacttcaactacttctatcacagggagactgaaggggaagaacaagcccagtacctccatgtgggcagctgccagcacttgtcctctaatgaggacctcaaaaagacccggagtaattccaccctgagcaaatccgagtacatggtcatagaggaaggggtgagccctggacccttcacacagcccagctttaagac
>E_anthonyi_QCAZA53690_Moromoro
[truncated: 242,366 more chars]
