# Supplementary material for: ﻿Honoring the Afro-Colombian musical culture with the naming of Epipedobatescurrulao sp. nov. (Anura, Dendrobatidae), a frog from the Pacific rainforests
Source: Zookeys. 2025 Feb 6;1226:139–70. doi: 10.3897/zookeys.1226.123803 (PMC11826230; doi:10.3897/zookeys.1226.123803)
Supplement: Supplementary material 2 — The alignments used for distance calculations [file zookeys-1226-139_article-123803__-s002.zip › S2_Alignments/run_Epipedobates_6Genes_2024-07-08.sh]

#!/bin/sh

iqtree2 -s Epipedobates-6Genes_updated_2024-07-08.nexus -nt AUTO -spp Epipedobates-6Genes-120-FINAL-Partitions-Invar-Omitted_2024-07-08.nex -mfreq F,FO -mrate E,G,I -m TESTMERGE -redo --runs 3 -B 10000 -pre revised_2024-07-08
