# Supplementary material for: ﻿Honoring the Afro-Colombian musical culture with the naming of Epipedobatescurrulao sp. nov. (Anura, Dendrobatidae), a frog from the Pacific rainforests
Source: Zookeys. 2025 Feb 6;1226:139–70. doi: 10.3897/zookeys.1226.123803 (PMC11826230; doi:10.3897/zookeys.1226.123803)
Supplement: Supplementary material 2 — The alignments used for distance calculations [file zookeys-1226-139_article-123803__-s002.zip › S2_Alignments/AllEpipedobates_12S_haplotypes.fasta]

>E_narinensis_RDT0219_Biotopo
cctacctcgccagggaactacgagcaaagcttaaaacccaaaggacttgacggtaccccatatccccctagaggagcctgtcctataatcgataacccccgtttcacctcaccattttttgttaatcagcctgtatacctccgtcgtcagcttaccacgtgagcgtcagtgagctaaatgttaattcaaccatacgtcaggtcaaggtgcagcaaataaaatggaaagagatgggctacactctctactatagaataaacaaaagactaaatgaaaaccagtcagaaggcggatttagcagtaaaatgaaactagagcgttcatttaaacatggcactggggtgcgtacacaccgcccgtcaccctcctcaatgctacaaaacagtattttacaccttttagctccacagaagaggcaagtcgtaacatggtaagtataccggaaggtgtgcttggaatcaaaatgtaactt-aactaaagtatttcgcttacaccgaaaaaacgtcagtaaaaccctgatcattttgagctaaaaatttagccccatacaccctgcatataacc-ttcacactattttccttaaactaaaacattctttatatttagtaaaggcgattaaaaaattcttccggagcaataactatagtaccgca-ggg--aaaaatgaaataaaaatgaaacaaccttaagcacaaaaaa--
>E_narinensis_RDT0220_Biotopo
--tacctcgccagggaactacgagcaaagcttaaaacccaaaggacttgacggtaccccatatccccctagaggagcctgtcctataatcgataacccccgtttcacctcaccattttttgttaatcagcctgtatacctccgtcgtcagcttaccacgtgagcgtcagtgagctaaatgttaattcaaccatacgtcaggtcaaggtgcagcaaataaaatggaaagagatgggctacactctctactatagaataaacaaaagactaaatgaaaaccagtcagaaggcggatttagcagtaaaatgaaactagagcgttcatttaaacatggcactggggtgcgtacacaccgcccgtcaccctcctcaatgctacaaaacagtattttacaccttttagctccacagaagaggcaagtcgtaacatggtaagtataccggaaggtgtgcttggaatcaaaatgtaactt-aactaaagtatttcgcttacaccgaaaaaacgtcagtaaaaccctgatcattttgagctaaaaatttagcccaatacaccctgcatataacc-ttcacactattttccttaaactaaaacattctttatatttagtaaaggcgattaaaaaattcttccggagcaataactatagtaccgtaaggg--aaaaatgaaataaaaatgaaacaaccttaagcacaaaaaa--
>E_boulengeri_RDT0231_Danubio
---acctcgccagggaactacgagcaaagcttaaaacccaaaggacttgacggtaccccatatccccctagaggagcctgtcctataatcgataacccccgtttcacctcaccattttttgttaatcagcctgtatacctccgtcgtcagcttaccacgtgagcgtcagtgagctaaatgttaattcaaccatacgtcaggtcaaggtgcagcaaataaaatggaaagagatgggctacactctctaccctagaataaacaaaagactaaatgaaaaccagtcagaaggcggatttagcagtaaaatgaaactagagcgttcatttaaacatggcactggggtgtgtacacaccgcccgtcaccctcctcaatgcttcaaaacagtattttacaccttttagctctacagaagaggcaagtcgtaacatggtaagtataccggaaggtgtgcttggaatcaaaatgtaactt-aactaaagtatttcgcttacaccgaagaaacgtcagtgaaaccctgatcattttgagctaaaaatttagccccacacaccctgcatataacctttcacactatctccctcaaactaaaacattctttatatttagtaaaggcgattaaaaaattcttccggagcaatatctatagtaccgtaaggg--aaaaatgaaataaaaatgaaacaaccttaagcacaaaaaagt
>E_boulengeri_ANDES_A2455_La_Barra
tctacctcgccagggaactacgagcaaagcttaaaacccaaaggacttgacggtaccccatatccccctagaggagcctgtcctataatcgataacccccgtttcacctcaccattttttgttaatcagcctgtatacctccgtcgtcagcttaccacgtgagcgtcagtgagctaaatgttaattcaaccatacgtcaggtcaaggtgcagcaaatataatggaaagagatgggctacactctctactctagaacaaacaaaagactaaatgaaaaccagtcagaaggcggatttagcagtaaaatgaaactagagcgttcatttaaacatggcactggggtgtgtacacaccgcccgtcaccctcctcaatgctacaaaacagtattttacaccttttagctccacagaagaggcaagtcgtaacatggtaagtataccggaaggtgtgcttggaatcaaaatgtaactt-aactaaagtatttcgcttacaccgaagaaacgtcagtgaaaccctgatcattttgagctaaaaatttagccccacacaccctacatataacc-ttcacactattttcctcaaactaaaacattctttatatttagtaaaggcgattaaaaaactcttccggagcaataactatagtaccgcaaggg--aaaaatgaaataaaaatgaaacaa------------------
>E_boulengeri_ANDES_A2460_Ladrilleros
----------cagggaactacgagcaaagcttaaaacccaaaggacttgacggtaccccatatccccctagaggagcctgtcctataatcgataacccccgtttcacctcaccattttttgttaatcagcctgtatacctccgtcgtcagcttaccacgtgagcgtcagtgagctaaatgttaattcaaccatacgtcaggtcaaggtgcagcaaatataatggaaagagatgggctacactctctactctagaacaaacaaaagactaaatgaaaaccagtcagaaggcggatttagcagtaaaatgaaactagagcgttcatttaaacatggcactggggtgtgtacacaccgcccgtcaccctcctcaatgctacaaaacagtattttacaccttttagctccacagaagaggcaagtcgtaacatggtaagtataccggaaggtgtgcttggaatcaaaatgtaactt-aactaaagtatttcgcttacaccgaagaaacgtcagtgaaaccctgatcattttgagctaaaaatttagccccacacaccctacatataacc-ttcacactattttcctcaaactaaaacattctttatatttagtaaaggcgattaaaaaactcttccggagcaataactatagtaccgc-------------------------------------------------
>E_boulengeri_ANDES_A2464_Ladrilleros
-------------ggaactacgagcaaagcttaaaacccaaaggacttgacggtaccccatatccccctagaggagcctgtcctataatcgataacccccgtttcacctcaccattttttgttaatcagcctgtatacctccgtcgtcagcttaccacgtgagcgtcagtgagctaaatgttaattcaaccatacgtcaggtcaaggtgcagcaaatataatggaaagagatgggctacactctctactctagaacaaacaaaagactaaatgaaaaccagtcagaaggcggatttagcagtaaaatgaaactagagcgttcatttaaacatggcactggggtgtgtacacaccgcccgtcaccctcctcaatgctacaaaacagtattttacaccttttagctccacagaagaggcaagtcgtaacatggtaagtataccggaaggtgtgcttggaatcaaaatgtaactt-agctaaagtatttcgcttacaccgaagaaacgtcagtgaaaccctgatcattttgagctaaaaatttagccccacacaccctgcatataacc-ttcacactattttcctcaaactaaaacattctttatatttagtaaaggcgattaaaaaactcttcc-----------------------------------------------------------------------
>E_boulengeri_QCAZ32077_Urbina
------------------tacgagctaagcttaaaacccaaaggacttgacggtaccccatatccccctagaggagcctgtcctataatcgataacccccgttttacctcaccattttttgttaatcagcctgtatacctccgtcgtcagcttaccacgtgagcgt--gtgagctaaatgtttattcaaccacacgtcaggtcaaggtgcagcaaataaaatggaaagagatgggctacactctctactctagagcaaacaaaagaccaaatgaaacccggtcagaaggcggatttagcagtaaaatgaaattagagcgttcatttaaacatggcactggggtgtgtacacaccgcccgtcaccctcctcaatgcttcaaaacagtatattacactttttagctccacagaagaggcaagtcgtaacatggtaagtataccggaaggtatgcttggaatcaaaatgtaacttaaaataaagtatttcgcttacaccgaaaaaacattagtgcaaccctgatcattttgagctaaaaatttagccccacctatcc-gcatattcct-tccctatcttctcccacaaactaaaacattttctatatttagtaaaggcgattaaaaaatttttctggagc------------------------------------------------------------------
>E_boulengeri_RDT0211_Isla_Gorgona
------------------------------------------------gacggtaccccatatccccctagaggagcctgtcctataatcgataacccccgttttacctcaccattttttgttaatcagcctgtatacctccgtcgtcagcttaccacgtgagcgt--gtgagctaaatgtttattcaaccacacgtcaggtcaaggtgcagcaaataaaatggaaagagatgggctacactctctatcctagagcaaacaaaagactaaatgaaacccggtcagaaggcggatttagcagtaaaatgaaattagagcgttcatttaaacgtggcactggggtgtgtacacaccgcccgtcaccctcctcaatgcttcaaaacagtatattacactttttagctccacagaagaggcaagtcgtaacatggtaagtataccggaaggtatgcttggaatcaaaatgtaacttaaaataaagtatttcgcttacaccgaaaaaacatcagtgcaaccctgatcattttgagctaaaaatttagccccacctattc-gcatattctt-tccctatcttctcctataaactaaaacattttccatatttagtaaaggcgattaaaaaatttttatggagcaataaatacagtaccgcaaggg--aaaaatgaaataaaaatgaaacaattttaagcataaaaaagt
>E_boulengeri_ANDES_A2471_Maragricola
--------------------------------------------------------------------tagaggagcctgtcctataatcgataacccccgttttacctcaccattttttgttaatcagcctgtatacctccgtcgtcagcttaccacgtgagcgt--gtgagctaaatgtttattcaaccacacgtcaggtcaaggtgcagcaaataaaatggaaagagatgggctacactctctactctagagcaaacaaaagaccaaatgaaacccggtcagaaggcggatttagcagtaaaatgaaattagagcgttcatttaaacatggcactggggtgtgtacacaccgcccgtcaccctcctcaatgcttcaaaacagtatattacactttttagctccacagaagaggcaagtcgtaacatggtaagtataccggaaggtatgcttggaatcaaaatgtaacttaaaataaagtatttcgcttacaccgaaaaaacattagtgcaaccctgatcattttgagctaaaaatttagccccacctatcc-gcatattcct-tccctaccttctcccacaaactaaaacattttctatatttagtaaaggcgattaaaaaattttt-tggagcaataactacagtaccgcaaggg--aaaaatgaaataaaaatgaaacaattttaagcataaaaaagt
>E_boulengeri_ANDES_A2468_Maragricola
-------------------------------------------------------------------------------gtcctataatcgataacccccgttttacctcaccattttttgttaatcagcctgtatac-tccgtcgtcagcttaccacgtgagcgt--gtgagctaaatgtttattcaaccacacgtcaggtcaaggtgcagcaaataaaatggaaagagatgggctacactctctactctagagcaaacaaaagaccaaatgaaacccggtcagaaggcggatttagcagtaaaatgaaattagagcgttcatttaaacatggcactggggtgtgtacacaccgcccgtcaccctcctcaatgcttcaaaacagtatattacactttttagctccacagaagaggcaagtcgtaacatggtaagtataccggaaggtatgcttggaatcaaaatgtaacttaaaataaagtatttcgcttacaccgaaaaaacattagtgcaaccctgatcattttgagctaaaaatttagccccacctatcc-gcatattcct-tccctatcttcttccacaaactaaaacattttctatatttagtaaaggcgattaaaaaatttttctggagcaataactacagtaccgca------------------------------------------------
>E_boulengeri_QCAZ23098_San_Lorenzo
-----ttcgccagggaactacgagctaagcttaaaacccaaaggacttgacggtaccccatatccccctagaggagcctgtcctataatcgataacccccgttttacctcaccattttttgttaatcagcctgtatacctccgtcgtcagcttaccacgtgagcgt--gtgagctaaatgtttattcaaccacacgtcaggtcaaggtgcagcaaataaaatggaaagagatgggctacactctctactctagagcaaacaaaagaccaaatgaaacccggtcagaaggcggatttagcagtaaaatgaaattagagcgttcatttaaacatggcactggggtgtgtacacaccgcccgtcaccctcctcaatgcttcaaaacagtatattacactttttagctccacagaagaggcaagtcgtaacatggtaagtataccggaaggtatgcttggaatcaaaatgtaacttaaaataaagtatttcgcttacaccgaaaaaacattagtgcaaccctgatcattttgagctaaaaatttagccccacctatcc-gcatattcct-tccctaccttctcccacaaactaaaacattttctatatttagtaaaggcgattaaaaaatttttctggagcaataa-------------------------------------------------------------
>E_boulengeri_QCAZ23099_San_Lorenzo
----------------------------------------------------gtaccccatatccccctagaggagcctgtcctataatcgataacccccgttttacctcaccattttttgttaatcagcctgtatacctccgtcgtcagcttaccacgtgagcgt--gtgagctaaatgtttattcaaccacacgtcaggtcaaggtgcagcaaataaaatggaaagagatgggctacactctctactctagagcaaacaaaagaccaaatgaaacccggtcagaaggcggatttagcagtaaaatgaaattagagcgttcatttaaacatggcactggggtgtgtacacaccgcccgtcaccctcctcaatgcttcaaaacagtatattacactttttagctccacagaagaggcaagtcgtaacatggtaagtataccggaaggtatgcttggaatcaaaatgtaacttaaaataaagtatttcgcttacaccgaaaaaacattagtgcaaccctgatcattttgagctaaaaatttagccccacctatcc-gcatattcct-tccctatcttctcccacaaactaaaacattttctatatttagtaaaggcgattaaaaaatttttctggagcaataactacagtaccgcaaggg--aaaaatgaaataaaaaatgaaacaatt---------------
>E_espinosai_QCAZA58233_Cube
----cctcgccagggaactacgagctaagcttaaaacccaaaggacttgacggtaccccatatccccctagaggagcctgtcctataatcgataacccccgttttacctcaccattttttgttaatcagcctgtatacctccgtcgtcagcttaccacgtgagcgt--gtgagctaaatgttttttcaaccacacgtcaggtcaaggtgcagcaaataaaatggaaagagatgggctacactctctactctagagcaaacaaaagactaaatgaaacccggtcagaaggcggatttagcagtaaaatgaaactagagcattcatttaaacatggcactggggtgtgtacacaccgcccgtcaccctcctcaatgcttcaaaacagtattttacactttttagctacacagaagaggcaagtcgtaacatggtaagtataccggaaggtatgcttggaatcaaaatgtaacttaaaataaagtatttcgcttacaccgaaaaaacatcagtgtgaccctgatcattttgagctaaaaatttagccccacccatcc-gcatattcct-tccacattttttcctacaaactaaaacattttctatatttagtaaaggcgattaaaaaatttttctggagcaataactttagtaccgcaaggg--aaaaatgaaataaaaatgaaacattcttaagcataaaaaagc
>E_espinosai_QCAZA58236_Cube
----cctcgccagggaactacgagctaagcttaaaacccaaaggacttgacggtaccccatatccccctagaggagcctgtcctataatcgataacccccgttttacctcaccattttttgttaatcagcctgtatacctccgtcgtcagcttaccacgtgagcgt--gtgagctaaatgttttttcaaccacacgtcaggtcaaggtgcagcaaataaaatggaaagagatgggctacactctctactctagagcaaacaaaagactaaatgaaacccggtcagaaggcggatttagcagtaaaatgaaactagagcgttcatttaaacatggcactggggtgtgtacacaccgcccgtcaccctcctcaatgcttcaaaacagtattttacactttttagctacacagaagaggcaagtcgtaacatggtaagtataccggaaggtatgcttggaatcaaaatgtaacttaaaataaagtatttcgcttacaccgaaaaaacatcagtgtaaccctgatcattttgagctaaaaatttagccccacccatcc-gtatattcct-tccacattttttcctacaaactaaaacattttctatatttagtaaaggcgattaaaaaatttttctggagcaataactttagtaccgcaaggg--aaaaatgaaataaaaatgaa----------------------
>E_boulengeri_ANDES_A2476_La_Nutria
ttctcctcgccagggaactacgagctaagcttaaaacccaaaggacttgacggtaccccatatccccctagaggagcctgtcctataatcgataacccccgttttacctcaccattttttgttaatcagcctgtatacctccgtcgtcagcttaccacgtgagcgt--gtgagctaaatgttttttcaaccacacgtcaggtcaaggtgcagcaaataaaatggaaagagatgggctacactctctactctagagcaaacaaaagactaaatgaaacccggtcagaaggcggatttagcagtaaaatgaaactagagcgttcatttaaacatggcactggggtgtgtacacaccgcccgtcaccctcctcaatgcttcaaaacagtattttacactttttagctacacagaagaggcaagtcgtaacatggtaagtataccggaaggtatgcttggaatcaaaatgtaacttaaaataaagtatttcgcttacaccgaaaaaacatcagtgtgaccctgatcattttgagctaaaaatttagccccacccatcc-gtatattcct-tccacattttttcctacaaactaaaacattttctatatttagtaaaggcgattaaaaaatttttctggagcaataactttagtaccgcaaggg--aaaaatgaaataaaaatgaaa---------------------
>E_boulengeri_QCAZA58221_Lita
---------------------------------aaacccaaaggacttgacggtaccccatatccccctagaggagcctgtcctataatcgataacccccgttttacctcaccattttttgttaatcagcctgtatacctccgtcgtcagcttaccacgtgagcgt--gtgagctaaatgtttttttaaccacacgtcaggtcaaggtgcagcaaataaaatggaaagagatgggctacactctctactctagagcaaacaaaagactaaatgaaacccggtcagaaggcggatttagcagtaaaatgaaactagagcgttcatttaaacatggcactggggtgtgtacacaccgcccgtcaccctcctcaatgcttcaaaacagtattttacactttttagctacacagaagaggcaagtcgtaacatggtaagtataccggaaggtatgcttggaatcaaaatgtaacttaaaataaagtatttcgcttacaccgaaaaaacatcagtgtgaccctgatcattttgagctaaaaatttagccccacccatcc-gtatattcct-tccacattttttcctacaaactaaaacattttctatatttagtaaaggcgattaaaaaatttttctggagcaataactttagtaccgcaaggg--aaaaatgaaataaaaatgaaacatccttaagcat--------
>E_boulengeri_QCAZA58224_Lita
-----------agggaactacgagctaagcttaaaacccaaaggacttgacggtaccccatatccccctagaggagcctgtcctataatcgataacccccgttttacctcaccattttttgttaatcagcctgtatacctccgtcgtcagcttaccacgtgagcgt--gtgagctaaatgtttttttaaccacacgtcaggtcaaggtgcagcaaataaaatggaaagagatgggctacactctctactctagagcaaacaaaagactaaatgaaacccggtcagaaggcggatttagcagtaaaatgaaactagagcgttcatttaaacatggcactggggtgtgtacacaccgcccgtcaccctcctcaatgcttcaaaacagtattttacactttttagctacacagaagaggcaagtcgtaacatggtaagtataccggaaggtatgcttggaatcaaaatgtaacttaaaataaagtatttcgcttacaccgaaaaaacatcagtgtgaccctgatcattttgagctaaaaatttagccccacccatcc-gtatattcct-tccacattttttcctacaaactaaaacattttctatatttagtaaaggcgattaaaaaatttttctggagcaataactttagtaccgcaaggg--aaaaatgaaataaaaatgaaacatccttaagca---------
>E_boulengeri_QCAZ23969_Maldonado
------------------------------------------------gacggtaccccatatccccctagaggagcctgtcctataatcgataacccccgttttacctcaccattttttgttaatcagcctgtatacctccgtcgtcagcttaccacgtgagcgt--gtgagctaaatgttttttcaaccacacgtcaggtcaaggtgcagcaaataaaatggaaagagatgggctacactctctactctagagtaaacaaaagactaaatgaaacccggtcagaaggcggatttagcagtaaaatgaaactagagcgttcatttaaacatggcactggggtgtgtacacaccgcccgtcaccctcctcaatgcttcaaaacagtattttacactttttagctacacagaagaggcaagtcgtaacatggtaagtataccggaaggtatgcttggaatcaaaatgtaacttaaaataaagtatttcgcttacaccgaaaaaacatcagtgtgaccctgatcattttgagctaaaaatttagccccacccatcc-gtatattcct-tccacatttttttctacaaactaaaacattttctatatttagtaaaggcgatcaaaaaatttttctggagcaataactttagtaccgcaaggg--aaaaatgaaataaaaatgaaacatccttaa------------
>E_darwinwallacei_QCAZA58336_Pachijal
ttctcctcgccagggaactacgagctaagcttaaaacccaaaggacttgacggtaccccatatccccctagaggagcctgtcctataatcgataacccccgttttacctcaccattttttgttaatcagcctgtatacctccgtcgtcagcttaccacgtgagcgt--gtgagctaaatgttttttcaaccacacgtcaggtcaaggtgcagcaaataaaatggaaagagatgggctacactctctactctagagtaaacaaaagactaaatgaaacccggtcagaaggcggatttagcagtaaaatgaaactagagcgttcatttaaacatggcactggggtgtgtacacaccgcccgtcaccctcctcaatgcttcaaaacagtattttacactttttagctacacagaagaggcaagtcgtaacatggtaagtataccggaaggtatgcttggaatcaaaatgtaacttaaaataaagtatttcgcttacaccgaaaaaacatcagtgtgaccctgatcattttgagctaaaaatttagccccacccatcc-gcatattcct-tccacatttttttctacaaactaaaacattttctatatttagtaaaggcgatcaaaaaatttttctggagcaataactttagtaccgcaaggg--aaaaatgaaataaaaatgaaacatccttaagcata-------
>E_darwinwallacei_QCAZA58335_Pachijal
--------------------------------------------------cggtaccccatatccccctagaggagcctgtcctataatcgataacccccgttttacctcaccattttttgttaatcagcctgtatacctccgtcgtcagcttaccacgtgagcgt--gtgagctaaatgttttttcaaccacacgtcaggtcaaggtgcagcaaataaaatggaaagagatgggctacactctctactctagagtaaacaaaagactaaatgaaactcggtcagaaggcggatttagcagtaaaatgaaactagagcgttcatttaaacatggcactggggtgtgtacacaccgcccgtcaccctcctcaatgcttcaaaacagtattttacactttttagctacacagaagaggcaagtcgtaacatggtaagtataccggaaggtatgcttggaatcaaaatgtaacttaaaataaagtatttcgcttacaccgaaaaaacatcagtgtgaccctgatcattttgagctaaaaatttagccccacccatcc-gtatattcct-tccacatttttttctacaaactaaaacattttctatatttagtaaaggcgatcaaaaaatttttctggagcaataactttagtaccgcaaggg--aaaaatgaaataaaaatgaaacatccttaagcataaaaaa--
>E_boulengeri_QCAZA53634_Bilsa
ttctcctcgccagggaactacgagctaagcttaaaacccaaaggacttgacggtaccccatatccccctagaggagcctgtcctataatcgataacccccgttttacctcaccattttttgttaatcagcctgtatacctccgtcgtcagcttaccacgtgagcgt--gtgagctaaatg-tttttcaaccacacgtcaggtcaaggtgcagcaaataaaatggaaagagatgggctacactctctactctagagcaaacaaaagactaaatgaaacccggtcagaaggcggatttagcagtaaaatgaaactagagcgttcatttaaacatggcactggggtgtgtacacaccgcccgtcaccctcctcaatgcttcaaaacagtattttacactttttagctacacagaagaggcaagtcgtaacatggtaagtataccggaaggtatgcttggaatcaaaatgtaacttaaaataaagtatttcgcttacaccgaaaaaacatcagtgtgaccctgatcattttgagctaaaaatttagccccacccatcc-atatattcct-tccacattttttcctacaaactaaaacattttctatatttagtaaaggcgattaaaaaatttttctggagcaataactttagtaccgcaaggg--aaaaatgaaataaaaatgaaacacccttaagcataaaaag--
>E_boulengeri_QCAZ40363_Caimito
-------------------acgagctaagcttaaaacccaaaggacttgacggtaccccatatccccctagaggagcctgtcctataatcgataacccccgttttacctcaccattttttgttaatcagcctgtatacctccgtcgtcagcttaccacgtgagcgt--gtgagctaaatgttttttcaaccacacgtcaggtcaaggtgcagcaaataaaatggaaagagatgggctacactctctactctagagcaaacaaaagactaaatgaaacccggtcagaaggcggatttagcagtaaaatgaaactagagcgttcatttaaacatggcactggggtgtgtacacaccgcccgtcaccctcctcaatgcttcaaaacagtattttacactttttagctacacagaagaggcaagtcgtaacatggtaagtataccggaaggtatgcttggaatcaaaatgtaacttaaaataaagtatttcgcttacaccgaaaaaacatcagtgtgaccctgatcattttgagctaaaaatttagccccacccatcc-gtatattcct-tccgcattttttcctacaaactaaaacattttctgtatttagtaaaggcgattaaaaaatttttctggagcaataactttagtaccgcaaggg--aaaaatgaaataaaaatgaaacatccttaagcataaaaaagc
>E_boulengeri_QCAZ40369_Caimito
------------------tacgagctaagcttaaaacccaaaggacttgacggtaccccatatccccctagaggagcctgtcctataatcgataacccccgttttacctcaccattttttgttaatcagcctgtatacctccgtcgtcagcttaccacgtgagcgt--gtgagctaaatg-tttttcaaccacacgtcaggtcaaggtgcagcaaataaaatggaaagagatgggctacactctctactctagagcaaacaaaagactaaatgaaacccggtcagaaggcggatttagcagtaaaatgaaactagagcgttcatttaaacatggcactggggtgtgtacacaccgcccgtcaccctcctcaatgcttcaaaacagtattttacactttttagctacacagaagaggcaagtcgtaacatggtaagtataccggaaggtatgcttggaatcaaaatgtaacttaaaataaagtatttcgcttacaccgaaaaaacatcagtgtgaccctgatcattttgagctaaaaatttagccccacccatcc-gtatattcct-tccacattttttcctacaaactaaaacattttctatatttagtaaaggcgattaaaaaatttttctggagcaataactttagtaccgcaaggg--aaaaatgaaataaaaatgaaacatccttaagcataaaaaag-
>E_boulengeri_QCAZ24937_La_Tortuga
--------------------------------aaaacccaaaggacttgacggtaccccatatccccctagaggagcctgtcctataatcgataacccccgttttacctcaccattttttgttaatcagcctgtatacctccgtcgtcagcttaccacgtgagcgt--gtgagctaaatg-tttttcaaccacacgtcaggtcaaggtgcagcaaataaaatggaaagagatgggctacactctctactctagagcaaacaaaagactaaatgaaacccggtcagaaggcggatttagcagtaaaatgaaactagagcgttcatttaaacatggcactggggtgtgtacacaccgcccgtcaccctcctcaatgcttcaaaacagtattttacactttttagctacacagaagaggcaagtcgtaacatggtaagtataccggaaggtatgcttggaatcaaaatgtaacttaaaataaagtatttcgcttacaccgaaaaaacatcagtgtgaccctgatcattttgagctaaaaatttagccccacccatcc-atatattcct-tccacatttttttctacaaactaaaacattttctatatttagtaaaggcgattaaaaaatttttctggagcaataactttagtaccgcaaggg-aaaaaatgaaataaaaatgaaacatccttaagcat--------
>E_boulengeri_QCAZ24940_La_Tortuga
ttctcctcgccagggaactacgagctaagcttaaaacccaaaggacttgacggtaccccatatccccctagaggagcctgtcctataatcgataacccccgttttacctcaccattttttgttaatcagcctgtatacctccgtcgtcagcttaccacgtgagcgt--gtgagctaaatgttttttcaaccacacgtcaggtcaaggtgcagcaaataaaatggaaagagatgggctacactctctattctagaataaacaaaagactaaatgaaacccggtcagaaggcggatttagcagtaaaatgaaactagagcgttcatttaaacatggcactggggtgtgtacacaccgcccgtcaccctcctcaatgcttcaaaacagtattttacactttttagctccacagaagaggcaagtcgtaacatggtaagtataccggaaggtatgcttggaatcaaagtgtaacttaaaataaagtatttcgcttacaccgaaaaaacatcagtgtaaccctgatcattttgagctaaaaatttagccccacccatcc-gcatattcct-tccgtatttatccctataaactaaaacattttctatatttagtaaaggcgattaaaaaatttttctggagcaataaccatagtaccgca------------------------------------------------
>E_darwinwallacei_QCAZA58262_Otongachi
ttctcctcgccagggaactacgagctaagcttaaaacccaaaggacttgacggtaccccatatccccctagaggagcctgtcctataatcgataacccccgttttacctcaccattttttgttaatcagcctgtatacctccgtcgtcagcttaccacgtgagcgt--gtgagctaaatgttttttcaaccacacgtcaggtcaaggtgcagcaaataaaatggaaagagatgggctacactctctattctagagtaaacaaaagactaaatgaaacccggtcggaaggcggatttagcagtaaaatgaaactagagcgttcatttaaacatggcactggggtgtgtacacaccgcccgtcaccctcctcaatgcttcaaaacagtattttacactttttagctacacagaagaggcaagtcgtaacatggtaagtataccggaaggtatgcttggaatcaaaatgtaacttaaaataaagtatttcgcttacaccgaaaaaacatcagtgtaaccctgatcattttgagctaaaaatttagccccacccatcc-gtatatccct-tccatatttattcatacaaactaaaacattttctatatttagtaaaggcgattaaaaaatttttctggagcaataattatagtaccgcaaggg--aaaaatgaaataaaaatgaaacattctcaagc----------
>E_darwinwallacei_QCAZA58263_Otongachi
---------------------------------------------cttgacggtaccccatatccccctagaggagcctgtcctataatcgataacccccgttttacctcaccattttttgttaatcagcctgtatacctccgtcgtcagcttaccacgtgagcgt--gtgagctaaatgttttttcaaccacacgtcaggtcaaggtgcagcaaataaaatggaaagagatgggctacactctctattctagagtaaacaaaagactaaatgaaacccggtcagaaggcggatttagcagtaaaatgaaactagagcgttcatttaaacatggcactggggtgtgtacacaccgcccgtcaccctcctcaatgcttcaaaacagtattttacactttttagctacacagaagaggcaagtcgtaacatggtaagtataccggaaggtatgcttggaatcaaaatgtaacttaaaataaagtatttcgcttacaccgaaaaaacatcagtgtaaccctgatcattttgagctaaaaatttagccccacccatcc-gtatattcct-tccatatttattcccacaaactaaaacattttctatatttagtaaaggcgattaaaaaatttttctggagcaataattatagtaccgcaaggg--aaaaatgaaataaaaatgaaacattctcaag-----------
>E_espinosai_QCAZA58270_Rio_Palenque
-------------------------------taaaacccaaaggacttgacggtaccccatatccccctagaggagcctgtcctataatcgataacccccgttttacctcaccattttttgttaatcagcctgtatacctccgtcgtcagcttaccacgtgagcgt--gtgagctaaatgttttttcaaccacacgtcaggtcaaggtgcagcaaataaaatggaaagagatgggctacactctctattctagagtaaacaaaagactaaatgaaacccggtcagaaggcggatttagcagtaaaatgaaactagagcgttcatttaaacatggcactggggtgtgtacacaccgcccgtcaccctcctcaatgcttcaaaacagtattttacactttttagctacacagaagaggcaagtcgtaacatggtaagtataccggaaggtatgcttggaatcaaaatgtaacttaaaataaagtatttcgcttacaccgaaaaaacatcagtgtaaccctgatcattttgagctaaaaatttagccccacccatcc-gtatattcct-tccatatttattcctacaaactaaaacattttctatatttagtaaaggcgattaaaaaatttttctggagcaataattatagtaccgcaaggg--aaaaatgaaataaaaatgaaacattctcaagcataaaaa---
>E_espinosai_QCAZA58272_Rio_Palenque
--------------------------------aaaacccaaaggacttgacggtaccccatatccccctagaggagcctgtcctataatcgataacccccgttttacctcaccattttttgttaatcagcctgtatacctccgtcgtcagcttaccacgtgagcgt--gtgagctaaatgttttttcaaccacacgtcaggtcaaggtgcagcaaataaaatggaaagagatgggctacactctctattctagagtaaacaaaagactaaatgaaacccggtcagaaggcggatttagcagtaaaatgaaactagagcgttcatttaaacatggcactggggtgtgtacacaccgcccgtcaccctcctcaatgcttcaaaacagtattttacactttttagctacacagaagaggcaagtcgtaacatggtaagtataccggaaggtatgcttggaatcaaaatgtaacttaaaataaagtatttcgcttacaccgaaaaaacatcagtgtaaccctgatcattttgagctaaaaatttagccccacccatcc-gtatattcct-tccgtatttattcctacaaactaaaacattttctatatttagtaaaggcgattaaaaaatttttctggagcaataattatagtaccgca-ggg-aaaaaatgaaataaaaatgaaacattctcaagca---------
>E_darwinwallacei_QCAZA58284_Mindo
------------------tacgagctaag-ttaaaacccaaaggact-gacggta-cccatatccccctagaggagcctgtcctataatcgataacccccgttttacctcaccattttttgttaatcagcctgtatacctccgtcgtcagcttaccacgtgagcgt--gtgagctaaatgttttttcaaccacacgtcaggtcaaggtgcagcaaataaaatggaaagagatgggctacactctctattctagagtaaacaaaagactaaatgaaacccggtcagaaggcggatttagcagtaaaatgaaactagagcgttcatttaaacatggcactggggtgtgtacacaccgcccgtcaccctcctcaatgcttcaaaacagtattttacactttttagctacacagaagaggcaagtcgtaacatggtaagtataccggaaggtatgcttggaatcaaaatgtaacttaaaataaagtatttcgcttacaccgaaaaaacatcagtgtaaccctgatcattttgagctaaaaatttagccccacccatcc-gtatattcct-tccatatttattcctacaaactaaaacattttctatatttagtaaaggcgattaaaaaatttttctggagcaataattatagtaccgcaaggg--aaaaatgaaataaaaatgaaacattctcaagcata-------
>E_darwinwallacei_QCAZA58282_Mindo
----------cagggaactacgagctaagcttaaaacccaaag-acttgacggtaccccatatccccctagaggagcctgtcctataatcgataacccccgttttacctcaccattttttgttaatcagcctgtatacctccgtcgtcagcttaccacgtgagcgt--gtgagctaaatgttttttcaaccacacgtcaggtcaaggtgcagcaaataaaatggaaagagatgggctacactctctattctagagtaaacaaaagactaaatgaaacccggtcagaaggcggatttagcagtaaaatgaaactagagcgttcatttaaacatggcactggggtgtgtacacaccgcccgtcaccctcctcaatgcttcaaaacagtattttacactttttagctacacagaagaggcaagtcgtaacatggtaagtataccggaaggtatgcttggaatcaaaatgtaacttaaaataaagtatttcgcttacaccgaaaaaacatcagtgtaaccctgatcattttgagctaaaaatttagccccacccatcc-gtatattcct-tccatatttattcctacaaactaaaacattttctatatttagtaaaggcgattaaaaaatttttctggagcaataattatagtaccgcaaggg-aaaaaatgaaataaaaatg------------------------
>E_boulengeri_QCAZ40648_Pucayacu
------------------------------ttaaaacccaaaggacttgacggtaccccatatccccctagaggagcctgtcctataatcgataacccccgttttacctcaccattttttgttaatcagcctgtatacctccgtcgtcagcttaccacgtgagcgt--gtgagctaaatgttttttcaaccacacgtcaggtcaaggtgcagcaaataaaatggaaagagatgggctacactctctattctagaataaacaaaagactaaatgaaacccggtcagaaggcggatttagcagtaaaatgaaactagagcgttcatttaaacatggcactggggtgtgtacacaccgcccgtcaccctcctcaatgcttcaaaacagtattttacactttttagctacacagaagaggcaagtcgtaacatggtaagtataccggaaggtatgcttggaatcaaaatgtaacttaaaataaagtatttcgcttacaccgaaaaaacatcagtgtaaccctgatcattttgagctaaaaatttagccccacccgtcc-gtatattcct-tccgtatttatttctacaaactaaaacattttctatatttagtaaaggcgattaaaaaatttttctggagcaataattatagtaccgcaaggg--aaaaatgaaataaaaatgaaatattctcaagca---------
>E_boulengeri_QCAZ50458_Pucayacu
---------------------------------aaacccaaaggacttgacggtaccccatatccccctagaggagcctgtcctataatcgataacccccgttttacctcaccattttttgttaatcagcctgtatacctccgtcgtcagcttaccacgtgagcgt--gtgagctaaatg-tttttcaaccacacgtcaggtcaaggtgcagcaaataaaatggaaagagatgggctacactctctattctagaataaacaaaagactaaatgaaacccggtcagaaggcggatttagcagtaaaatgaaactagagcgttcatttaaacatggcactggggtgtgtacacaccgcccgtcaccctcctcaatgcttcaaaacagtattttacactttttagctacacagaagaggcaagtcgtaacatggtaagtataccggaaggtatgcttggaatcaaaatgtaacttaaaataaagtatttcgcttacaccgaaaaaacatcagtgtaaccctgatcattttgagctaaaaatttagccccacccatcc-gtatattcct-tccgtatttatttct--------------------------------------------------------------------------------------------------------------------------
>E_boulengeri_QCAZA53626_La_Perla_PROB
ttctcctcgccagggaactacgagctaagcttaaaacccaaaggacttgacggtaccccatatccccctagaggagcctgtcctataatcgataacccccgttttacctcaccattttttgttaatcagcctgtatacctccgtcgtcagcttaccacgtgagcgt--gtgagctaaatgttttttcaaccacacgtcaggtcaaggtgcagcaaataaaatggaaagagatgggctacactctctattctagaataaacaaaagactaaatgaaacccggtcagaaggcggatttagcagtaaaatgaaactagagcgttcatttaaacatggcactggggtgtgtacacaccgcccgtcaccctcctcaatgcttcaaaacagtattttacactttttagctacacagaagaggcaagtcgtaacatggtaagtataccggaaggtatgcttggaatcaaaatgtaacttaaaataaagtatttcgcttacaccgaaaaaacatcagtgtaaccctgatcattttgagctaaaaatttagccccacccatcc-gtatattcct-tccatatttatttctacaaactaaaacattttctatatttagtaaaggcgattaaaaaatttttctggagcaataattatagtaccgcaaggg--aaaaatgaaataaaaatgaaacattctcaagcataaaaaagt
>E_boulengeri_QCAZA53633_La_Perla_PROB
ttctcctcgccagggaactacgagctaagcttaaaacccaaaggacttgacggtaccccatatccccctagaggagcctgtcctataatcgataacccccgttttacctcaccattttttgttaatcagcctgtatacctccgtcgtcagcttaccacgtgagcgt--gtgagctaaatgttttttcaaccacacgtcaggtcaaggtgcagcaaataaaatggaaagagatgggctacactctctattctagagtaaacaaaagactaaatgaaacccggtcagaaggcggatttagcagtaaaatgaaactagagcgttcatttaaacatggcactggggtgtgtacacaccgcccgtcaccctcctcaatgcttcaaaacagtattttacactttttagctacacagaagaggcaagtcgtaacatggtaagtataccggaaggtatgcttggaatcaaaatgtaacttaaaataaagtatttcgcttacaccgaaaaaacatcagtgtaaccctgatcattttgagctaaaaatttagccccacccatcc-gtatattcct-tccatatttattcccacaaactaaaacattttctatatttagtaaaggcgattaaaaaatttttctggagcaataattatagtaccgcaaggg--aaaaatgaaataaaaatgaaacattctcaagcataaaaaagt
>E_boulengeri_QCAZA53629_La_Perla
ttctcctcgccagggaactacgagctaagcttaaaacccaaaggacttgacggtaccccatatccccctagaggagcctgtcctataatcgataacccccgttttacctcaccattttttgttaatcagcctgtatacctccgtcgtcagcttaccacgtgagcgt--gtgagctaaatgttttttcaaccacacgtcaggtcaaggtgcagcaaataaaatggaaagagatgggctacactctctattctagaataaacaaaagactaaatgaaacccggtcagaaggcggatttagcagtaaaatgaaactagagcgttcatttaaacatggcactggggtgtgtacacaccgcccgtcaccctcctcaatgcttcaaaacagtattttacactttttagctacacagaagaggcaagtcgtaacatggtaagtataccggaaggtatgcttggaatcaaaatgtaacttaaaataaagtatttcgcttacaccgaaaaaacatcagtgtaaccctgatcattttgagctaaaaatttagccccacccatcc-gtatattcct-tccatatttatttctacaaactaaaacattttctatatttagtaaaggcgattaaaaaatttttctggagcaataattatagtaccgcaaggg--aaaaatgaaataaaaatgaaacattctcaagcataaaaaagt
>E_boulengeri_QCAZA58245_Valle_Hermoso
--------------------cgagctaag-ttaaaacccaaaggacttgacggtaccccatatccccctagaggagcctgtcctataatcgataacccccgttttacctcaccattttttgttaatcagcctgtatacctccgtcgtcagcttaccacgtgagcgt--gtgagctaaatgttttttcaaccacacgtcaggtcaaggtgcagcaaataaaatggaaagagatgggctacactctctattctagagtaaacaaaagactaaatgaaacccggtcagaaggcggatttagcagtaaaatgaaactagagcgttcatttaaacatggcactggggtgtgtacacaccgcccgtcaccctcctcaatgcttcaaaacagtattttacactttttagctacacagaagaggcaagtcgtaacatggtaagtataccggaaggtatgcttggaatcaaaatgtaacttaaaataaagtatttcgcttacaccgaaaaaacatcagtgtaaccctgatcattttgagctaaaaatttagccccacccatcc-gtatattcct-tccatatttattcccacaaactaaaacattttctatatttagtaaaggcgattaaaaaatttttctggagcaataattatagtaccgcaaggg--aaaaatgaaataaaaatgaaacattctcaagcataaaaaag-
>E_boulengeri_QCAZA58252_Valle_Hermoso
---------ccagggaactacgagctaagcttaaaacccaaaggacttgacggtaccccatatccccctagaggagcctgtcctataatcgataacccccgttttacctcaccattttttgttaatcagcctgtatacctccgtcgtcagcttaccacgtgagcgt--gtgagctaaatgttttttcaaccacacgtcaggtcaaggtgcagcaaataaaatggaaagagatgggctacactctctattctagagtaaacaaaagactaaatgaaacccggtcagaaggcggatttagcagtaaaatgaaactagagcgttcatttaaacatggcactggggtgtgtacacaccgcccgtcaccctcctcaatgcttcaaaacagtattttacactttttagctacacagaagaggcaagtcgtaacatggtaagtataccggaaggtatgcttggaatcaaaatgtaacttaaaataaagtatttcgcttacaccgaaaaaacatcagtgtaaccctgatcattttgagctaaaaatttagccccacccatcc-gtatattcct-tccatatttatttctacaaactaaaacattttctatatttagtaaaggcgattaaaaaatttttctggagcaataattatagtaccgcaaggg--aaaaatgaaataaaaatgaaacattctc-agcataaaaa---
>E_boulengeri_QCAZA53627_La_Concordia
ttctcctcgccagggaactacgagctaagcttaaaacccaaaggacttgacggtaccccatatccccctagaggagcctgtcctataatcgataacccccgttttacctcaccattttttgttaatcagcctgtatacctccgtcgtcagcttaccacgtgagcgt--gtgagctaaatgttttttcaaccacacgtcaggtcaaggtgcagcaaataaaatggaaagagatgggctacactctctattctagagtaaacaaaagactaaatgaaacccggtcagaaggcggatttagcagtaaaatgaaactagagcgttcatttaaacatggcactggggtgtgtacacaccgcccgtcaccctcctcaatgcttcaaaacagtattttacactttttagctacacagaagaggcaagtcgtaacatggtaagtataccggaaggtatgcttggaatcaaaatgtaacttaaaataaagtatttcgcttacaccgaaaaaacatcagtgtaaccctgatcattttgagctaaaaatttagccccacccatcc-gtatattcct-tccatatttattcctacaaactaaaacattttctatatttagtaaaggcgattaaaaaatttttctggagcaataattatagtaccgcaaggg--aaaaatgaaataaaaatgaaacattctcaagcataaaaagt-
>E_boulengeri_QCAZA53628_La_Concordia
ttctcctcgccagggaactacgagctaagcttaaaacccaaaggacttgacggtaccccatatccccctagaggagcctgtcctataatcgataacccccgttttacctcaccattttttgttaatcagcctgtatacctccgtcgtcagcttaccacgtgagcgt--gtgagctaaatgttttttcaaccacacgtcaggtcaaggtgcagcaaataaaatggaaagagatgggctacactctctattctagaataaacaaaagactaaatgaaacccggtcagaaggcggatttagcagtaaaatgaaactagagcgttcatttaaacatggcactggggtgtgtacacaccgcccgtcaccctcctcaatgcttcaaaacagtattttacactttttagctacacagaagaggcaagtcgtaacatggtaagtataccggaaggtatgcttggaatcaaaatgtaacttaaaataaagtatttcgcttacaccgaaaaaacatcagtgtaaccctgatcattttgagctaaaaatttagccccacccatcc-gtatattcct-tccatatttattcctacaaactaaaacattttctatatttagtaaaggcgattaaaaaatttttctggagcaataattatagtaccgcaaggg--aaaaatgaaataaaaatgaaacattctcaagcataaaaaagt
>E_boulengeri_QCAZA53629_La_Concordia
ttctcctcgccagggaactacgagctaagcttaaaacccaaaggacttgacggtaccccatatccccctagaggagcctgtcctataatcgataacccccgttttacctcaccattttttgttaatcagcctgtatacctccgtcgtcagcttaccacgtgagcgt--gtgagctaaatgttttttcaaccacacgtcaggtcaaggtgcagcaaataaaatggaaagagatgggctacactctctattctagagtaaacaaaagactaaatgaaacccggtcagaaggcggatttagcagtaaaatgaaactagagcgttcatttaaacatggcactggggtgtgtacacaccgcccgtcaccctcctcaatgcttcaaaacagtattttacactttttagctacacagaagaggcaagtcgtaacatggtaagtataccggaaggtatgcttggaatcaaaatgtaacttaaaataaagtatttcgcttacaccgaaaaaacatcagtgtaaccctgatcattttgagctaaaaatttagccccacccatcc-gtatattcct-tccatatttattcccacaaactaaaacattttctatatttagtaaaggcgattaaaaaatttttctggagcaataattatagtaccgcaaggg--aaaaatgaaataaaaatgaaacattctcaagcataaaaaagt
>E_boulengeri_QCAZA53630_La_Concordia
ttctcctcgccagggaactacgagctaagcttaaaacccaaaggacttgacggtaccccatatccccctagaggagcctgtcctataatcgataacccccgttttacctcaccattttttgttaatcagcctgtatacctccgtcgtcagcttaccacgtgagcgt--gtgagctaaatgttttttcaaccacacgtcaggtcaaggtgcagcaaataaaatggaaagagatgggctacactctctattctagaataaacaaaagactaaatgaaacccggtcagaaggcggatttagcagtaaaatgaaactagagcgttcatttaaacatggcactggggtgtgtacacaccgcccgtcaccctcctcaatgcttcaaaacagtattttacactttttagctacacagaagaggcaagtcgtaacatggtaagtataccggaaggtatgcttggaatcaaaatgtaacttaaaataaagtatttcgcttacaccgaaaaaacatcagtgtaaccctgatcattttgagctaaaaatttagccccacccatcc-gtatattcct-tccatatttattcccacaaactaaaacattttctatatttagtaaaggcgattaaaaaatttttctggagcaataattatagtaccgcaaggg--aaaaatgaaataaaaatgaaacattctcaagcataaaaaag-
>E_boulengeri_QCAZA53632_La_Concordia
ttctcctcgccagggaactacgagctaagcttaaaacccaaaggacttgacggtaccccatatccccctagaggagcctgtcctataatcgataacccccgttttacctcaccattttttgttaatcagcctgtatacctccgtcgtcagcttaccacgtgagcgt--gtgagctaaatgttttttcaaccacacgtcaggtcaaggtgcagcaaataaaatggaaagagatgggctacactctctattctagagtaaacaaaagactaaatgaaacccggtcagaaggcggatttagcagtaaaatgaaactagagcgttcatttaaacatggcactggggtgtgtacacaccgcccgtcaccctcctcaatgcttcaaaacagtattttacactttttagctacacagaagaggcaagtcgtaacatggtaagtataccggaaggtatgcttggaatcaaaatgtaacttaaaataaagtatttcgcttacaccgaaaaaacatcagtgtaaccctgatcattttgagctaaaaatttagccccacccatcc-gtatattcct-tccatatttattcccacaaactaaaacattttctatatttagtaaaggcgattaaaaaatttttctggagcaataattatagtaccgcaaggg--aaaaatgaaataaaaatgaaacattctcaagcataaaaaagt
>E_boulengeri_QCAZA53635_Bilsa
ttctcctcgccagggaactacgagctaagcttaaaacccaaaggacttgacggtaccccatatccccctagaggagcctgtcctataatcgataacccccgttttacctcaccattttttgttaatcagcctgtatacctccgtcgtcagcttaccacgtgagcgt--gtgagctaaatgttttttcaaccacacgtcaggtcaaggtgcagcaaataaaatggaaagagatgggctacactctctattctagaataaacaaaagactaaatgaaacccggtcagaaggcggatttagcagtaaaatgaaactagagcgttcatttaaacatggcactggggtgtgtacacaccgcccgtcaccctcctcaatgcttcaaaacagtattttacactttttagctccacagaagaggcaagtcgtaacatggtaagtataccggaaggtatgcttggaatcaaagtgtaacttaaaataaagtatttcgcttacaccgaaaaaacatcagtgtaaccctgatcattttgagctaaaaatttagccccacccatcc-gcatattcct-tccgtatttatccctataaactaaaacattttctatatttagtaaaggcgattaaaaaatttttctggagcaataaccatagtaccgcaagggaaaaaaatgaaataaaaatgaaacattttcaagcataaaaaagt
>E_boulengeri_QCAZA53636_Bilsa
ttctcctcgccagggaactacgagctaagcttaaaacccaaaggacttgacggtaccccatatccccctagaggagcctgtcctataatcgataacccccgttttacctcaccattttttgttaatcagcctgtatacctccgtcgtcagcttaccacgtgagcgt--gtgagctaaatg-tttttcaaccacacgtcaggtcaaggtgcagcaaataaaatggaaagagatgggctacactctctactctagagcaaacaaaagactaaatgaaacccggtcagaaggcggatttagcagtaaaatgaaactagagcgttcatttaaacatggcactggggtgtgtacacaccgcccgtcaccctcctcaatgcttcaaaacagtattttacactttttagctacacagaagaggcaagtcgtaacatggtaagtataccggaaggtatgcttggaatcaaaatgtaacttaaaataaagtatttcgcttacaccgaaaaaacatcagtgtgaccctgatcattttgagctaaaaatttagccccacccatcc-atatattcct-tccacattttttcctacaaactaaaacattttctatatttagtaaaggcgattaaaaaatttttctggagcaataactttagtaccgcaaggg-aaaaaatgaaataaaaatgaaacatccttaagcataaaaa---
>E_boulengeri_QCAZA53637_Bilsa
ttctcctcgccagggaactacgagctaagcttaaaacccaaaggacttgacggtaccccatatccccctagaggagcctgtcctataatcgataacccccgttttacctcaccattttttgttaatcagcctgtatacctccgtcgtcagcttaccacgtgagcgt--gtgagctaaatgttttttcaaccacacgtcaggtcaaggtgcagcaaataaaatggaaagagatgggctacactctctattctagaataaacaaaagactaaatgaaacccggtcagaaggcggatttagcagtaaaatgaaactagagcgttcatttaaacatggcactggggtgtgtacacaccgcccgtcaccctcctcaatgcttcaaaacagtattttacactttttagctccacagaagaggcaagtcgtaacatggtaagtataccggaaggtatgcttggaatcaaagtgtaacttaaaataaagtatttcgcttacaccgaaaaaacatcagtgtaaccctgatcattttgagctaaaaatttagccccacccatcc-gcatattcct-tccgtatttatctctataaactaaaacattttctatatttagtaaaggcgattaaaaaatttttctggagcaataaccatagtaccgcaaggg--aaaaatgaaataaaaatgaaacattttcaagcata-------
>E_boulengeri_QCAZA53638_Bilsa
ttctcctcgccagggaactacgagctaagcttaaaacccaaaggacttgacggtaccccatatccccctagaggagcctgtcctataatcgataacccccgttttacctcaccattttttgttaatcagcctgtatacctccgtcgtcagcttaccacgtgagcgt--gtgagctaaatgttttttcaaccacacgtcaggtcaaggtgcagcaaataaaatggaaagagatgggctacactctctattctagaataaacaaaagactaaatgaaacccggtcagaaggcggatttagcagtaaaatgaaactagagcgttcatttaaacatggcactggggtgtgtacacaccgcccgtcaccctcctcaatgcttcaaaacagtattttacactttttagctccacagaagaggcaagtcgtaacatggtaagtataccggaaggtatgcttggaatcaaagtgtaacttaaaataaagtatttcgcttacaccgaaaaaacatcagtgtaaccctgatcattttgagctaaaaatttagccccacccatcc-gcatattcct-tccgtatttatccctataaactaaaacattttctatatttagtaaaggcgattaaaaaatttttctggagcaataaccatagtaccgcaaggg--aaaaatgaaataaaaatgaaacattttcaagcataaaaaagt
>E_boulengeri_QCAZA53639_Bilsa
ttctcctcgccagggaactacgagctaagcttaaaacccaaaggacttgacggtaccccatatccccctagaggagcctgtcctataatcgataacccccgttttacctcaccattttttgttaatcagcctgtatacctccgtcgtcagcttaccacgtgagcgt--gtgagctaaatg-tttttcaaccacacgtcaggtcaaggtgcagcaaataaaatggaaagagatgggctacactctctactctagagcaaacaaaagactaaatgaaacccggtcagaaggcggatttagcagtaaaatgaaactagagcgttcatttaaacatggcactggggtgtgtacacaccgcccgtcaccctcctcaatgcttcaaaacagtattttacactttttagctacacagaagaggcaagtcgtaacatggtaagtataccggaaggtatgcttggaatcaaaatgtaacttaaaataaagtatttcgcttacaccgaaaaaacatcagtgtgaccctgatcattttgagctaaaaatttagccccacccatcc-atatattcct-tccacattttttcctacaaactaaaacattttctatatttagtaaaggcgattaaaaaatttttctggagcaataactttagtaccgcaaggg-aaaaaatgaaataaaaatgaaacatccttaagcataaaaaagc
>E_boulengeri_QCAZA53640_Bilsa
ttctcctcgccagggaactacgagctaagcttaaaacccaaaggacttgacggtaccccatatccccctagaggagcctgtcctataatcgataacccccgttttacctcaccattttttgttaatcagcctgtatacctccgtcgtcagcttaccacgtgagcgt--gtgagctaaatgttttttcaaccacacgtcaggtcaaggtgcagcaaataaaatggaaagagatgggctacactctctattctagaataaacaaaagactaaatgaaacccggtcagaaggcggatttagcagtaaaatgaaactagagcgttcatttaaacatggcactggggtgtgtacacaccgcccgtcaccctcctcaatgcttcaaaacagtattttacactttttagctccacagaagaggcaagtcgtaacatggtaagtataccggaaggtatgcttggaatcaaagtgtaacttaaaataaagtatttcgcttacaccgaaaaaacatcagtgtaaccctgatcattttgagctaaaaatttagccccacccatcc-gcatattcct-tccgtatttatccctataaactaaaacattttctatatttagtaaaggcgattaaaaaatttttctggagcaataaccatagtaccgcaaggg--aaaaatgaaataaaaatgaaacattttcaagcataaaaaag-
>E_boulengeri_QCAZA53641_Bilsa
ttctcctcgccagggaactacgagctaagcttaaaacccaaaggacttgacggtaccccatatccccctagaggagcctgtcctataatcgataacccccgttttacctcaccattttttgttaatcagcctgtatacctccgtcgtcagcttaccacgtgagcgt--gtgagctaaatgttttttcaaccacacgtcaggtcaaggtgcagcaaataaaatggaaagagatgggctacactctctattctagaataaacaaaagactaaatgaaacccggtcagaaggcggatttagcagtaaaatgaaactagagcgttcatttaaacatggcactggggtgtgtacacaccgcccgtcaccctcctcaatgcttcaaaacagtattttacactttttagctccacagaagaggcaagtcgtaacatggtaagtataccggaaggtatgcttggaatcaaagtgtaacttaaaataaagtatttcgcttacaccgaaaaaacatcagtgtaaccctgatcattttgagctaaaaatttagccccacccatcc-gcatattcct-tccgtatttatccctataaactaaaacattttctatatttagtaaaggcgattaaaaaatttttctggagcaataaccatagtaccgcaaggg--aaaaatgaaataaaaatgaaacattttcaagcataaaaaagt
>E_boulengeri_QCAZA53642_Bilsa
ttctcctcgccagggaactacgagctaagcttaaaacccaaaggacttgacggtaccccatatccccctagaggagcctgtcctataatcgataacccccgttttacctcaccattttttgttaatcagcctgtatacctccgtcgtcagcttaccacgtgagcgt--gtgagctaaatgttttttcaaccacacgtcaggtcaaggtgcagcaaataaaatggaaagagatgggctacactctctattctagaataaacaaaagactaaatgaaacccggtcagaaggcggatttagcagtaaaatgaaactagagcgttcatttaaacatggcactggggtgtgtacacaccgcccgtcaccctcctcaatgcttcaaaacagtattttacactttttagctccacagaagaggcaagtcgtaacatggtaagtataccggaaggtatgcttggaatcaaagtgtaacttaaaataaagtatttcgcttacaccgaaaaaacatcagtgtaaccctgatcattttgagctaaaaatttagccccacccatcc-gcatattcct-tccgtatttatccctataaactaaaacattttctatatttagtaaaggcgattaaaaaatttttctggagcaataaccatagtaccgcaaggg--aaaaatgaaataaaaatgaaacattttcaagcataaaaaagt
>E_machalilla_QCAZA53650_5_de_agosto
ttctcctcgccagggaactacgagctaagcttaaaacccaaaggacttgacggtaccccatatccccctagaggagcctgtcctataatcgataacccccgttttacctcaccattttttgttaatcagcctgtatacctccgtcgtcagcttaccacgtgagcgt--gtgagctaaatgttttttcaaccacacgtcaggtcaaggtgcagcaaataaaatggaaagagatgggctacactctctattctagaataaacaaaagactaaatgaaacccggtcagaaggcggatttagcagtaaaatgaaactagagcgttcatttaaacatggcactggggtgtgtacacaccgcccgtcaccctcctcaatgcttcaaaacagtattttacactttttagctccacagaagaggcaagtcgtaacatggtaagtataccggaaggtatgcttggaatcaaagtgtaacttaaaataaagtatttcgcttacaccgaaaaaacatcagtgtaaccctgatcattttgagctaaaaatttagccccacccatcc-gcatattcct-tccgtatttattcctataaactaaaacattttctatatttagtaaaggcgattaaaaaatttttctggagcaataaccatagtaccgcaaggg--aaaaatgaaataaaaatgaaacattttcaagcataaaaaagt
>E_machalilla_QCAZA58292_Rio_Ayampe
ttctcctcgccagggaactacgagctaagcttaaaacccaaaggacttgacggtaccccatatccccctagaggagcctgtcctataatcgataacccccgttttacctcaccattttttgttaatcagcctgtatacctccgtcgtcagcttaccacgtgagcgt--gtgagctaaatgttttttcaaccacacgtcaggtcaaggtgcagcaaataaaatggaaagagatgggctacactctctattctagaataaacaaaagactaaatgaaacccggtcagaaggcggatttagcagtaaaatgaaactagagcgttcatttaaacatggcactggggtgtgtacacaccgcccgtcaccctcctcaatgcttcaaaacagtattttacactttttagctccacagaagaggcaagtcgtaacatggtaagtataccggaaggtatgcttggaatcaaaatgtaacttaaaataaagtatttcgcttacaccgaaaaaacatcagtgtaaccctgatcattttgagctaaaaatttagccccacccatcc-gcatactcct-tccgtatttattcctataaactaaaacattttctatatttagtaaaggcgattaaaaa-tttttctggagcaataaccatagtaccgcaaggg--aaaaatgaaataaaaatgaaacattctcaagcataaaaa---
>E_machalilla_QCAZA53672_Jouneche
ttctcctcgccagggaactacgagctaagcttaaaacccaaaggacttgacggtaccccatatccccctagaggagcctgtcctataatcgataacccccgttttacctcaccattttttgttaatcagcctgtatacctccgtcgtcagcttaccacgtgagcgt--gtgagctaaatgttttttcaaccacacgtcaggtcaaggtgcagcaaataaaatggaaagagatgggctacactctctattctagaataaacaaaagactaaatgaaacccggtcagaaggcggatttagcagtaaaatgaaactagagcgttcatttaaacatggcactggggtgtgtacacaccgcccgtcaccctcctcaatgcttcaaaacagtattttacactttttagctccacagaagaggcaagtcgtaacatggtaagtataccggaaggtatgcttggaatcaaaatgtaacttaaaataaagtatttcgcttacaccgaaaaaacatcagtgtaaccctgatcattttgagctaaaaatttagccccacccatcc-gcatattcct-tccatatttattcctataaactaaaacattttctatatttagtaaaggcgattaaaaaatttttctggagcaataaccatagtaccgcaaggg--aaaaatgaaataaaaatgaaacattctcaagcataaaaaagt
>E_machalilla_QCAZA53644_5_de_agosto
ttctcctcgccagggaactacgagctaagcttaaaacccaaaggacttgacggtaccccatatccccctagaggagcctgtcctataatcgataacccccgttttacctcaccattttttgttaatcagcctgtatacctccgtcgtcagcttaccacgtgagcgt--gtgagctaaatgttttttcaaccacacgtcaggtcaaggtgcagcaaataaaatggaaagagatgggctacactctctattctagaataaacaaaagactaaatgaaacccggtcagaaggcggatttagcagtaaaatgaaactagagcgttcatttaaacatggcactggggtgtgtacacaccgcccgtcaccctcctcaatgcttcaaaacagtattttacactttttagctccacagaagaggcaagtcgtaacatggtaagtataccggaaggtatgcttggaatcaaagtgtaacttaaaataaagtatttcgcttacaccgaaaaaacatcagtgtaaccctgatcattttgagctaaaaatttagccccacccatcc-gcatattcct-tccgtatttattcctataaactaaaacattttctatatttagtaaaggcgattaaaaaatttttctggagcaataaccatagtaccgcaaggg--aaaaatgaaataaaaatgaaacattctcaagcataaaaaagc
>E_machalilla_QCAZA53645_5_de_agosto
-------------------------taagcttaaaacccaaaggacttgacggtaccccatatccccctagaggagcctgtcctataatcgataacccccgttttacctcaccattttttgttaatcagcctgtatacctccgtcgtcagcttaccacgtgagcgt--gtgagctaaatg-tttttcaaccacacgtcaggtcaaggtgcagcaaataaagtggaaagagatgggctacactctctattctagaataaacaaaagactaaatgaaacccggtcagaaggcggatttagcagtaaaatgaaactagagcgttcatttaaacatggcactggggtgtgtacacaccgcccgtcaccctcctcaatgcttcaaaacagtattttacactttttagctccacagaagaggcaagtcgtaacatggtaagtataccggaaggtatgcttggaatcaaagtgtaacttaaaataaagtatttcgcttacaccgaaaaaacatcagtgtaaccctgatcattttgagctaaaaatttagccccacccatcc-gcatattcct-tccatatttattcctataaactaaaacattttctatatttagtaaaggcgattaaaaaatttttctggagcaataaccatagtaccgcaaggg--aaaaatgaaataaaaatgaaacattctcaagcataaaaaagt
>E_machalilla_QCAZA53646_5_de_agosto
ttctcctcgccagggaactacgagctaagcttaaaacccaaaggacttgacggtaccccatatccccctagaggagcctgtcctataatcgataacccccgttttacctcaccattttttgttaatcagcctgtatacctccgtcgtcagcttaccacgtgagcgt--gtgagctaaatgttttttcaaccacacgtcaggtcaaggtgcagcaaataaaatggaaagagatgggctacactctctattctagaataaacaaaagactaaatgaaacccggtcagaaggcggatttagcagtaaaatgaaactagagcgttcatttaaacatggcactggggtgtgtacacaccgcccgtcaccctcctcaatgcttcaaaacagtattttacactttttagctccacagaagaggcaagtcgtaacatggtaagtataccggaaggtatgcttggaatcaaagtgtaacttaaaataaagtatttcgcttacaccgaaaaaacatcagtgtaaccctgatcattttgagctaaaaatttagccccacccatcc-gcatattcct-tccgtatttattcctataaactaaaacattttctatatttagtaaaggcgattaaaaaatttttctggagcaataaccatagtaccgcaaggg--aaaaatgaaataaaaatgaaacattctcaagcataaaaaagc
>E_machalilla_QCAZA53647_5_de_agosto
ttctcctcgccagggaactacgagctaagcttaaaacccaaaggacttgacggtaccccatatccccctagaggagcctgtcctataatcgataacccccgttttacctcaccattttttgttaatcagcctgtatacctccgtcgtcagcttaccacgtgagcgt--gtgagctaaatgttttttcaaccacacgtcaggtcaaggtgcagcaaataaaatggaaagagatgggctacactctctattctagaataaacaaaagactaaatgaaacccggtcagaaggcggatttagcagtaaaatgaaactagagcgttcatttaaacatggcactggggtgtgtacacaccgcccgtcaccctcctcaatgcttcaaaacagtattttacactttttagctccacagaagaggcaagtcgtaacatggtaagtataccggaaggtatgcttggaatcaaagtgtaacttaaaataaagtatttcgcttacaccgaaaaaacatcagtgtaaccctgatcattttgagctaaaaatttagccccacccatcc-gcatattcct-tccgtatttattcctataaactaaaacattttctatatttagtaaaggcgattaaaaaatttttctggagcaataaccatagtaccgcaaggg--aaaaatgaaataaaaatgaaacattctcaagcataaaaaagc
>E_machalilla_QCAZA53648_5_de_agosto
ttctcctcgccagggaactacgagctaagcttaaaacccaaaggacttgacggtaccccatatccccctagaggagcctgtcctataatcgataacccccgttttacctcaccattttttgttaatcagcctgtatacctccgtcgtcagcttaccacgtgagcgt--gtgagctaaatgttttttcaaccacacgtcaggtcaaggtgcagcaaataaaatggaaagagatgggctacactctctattctagaataaacaaaagactaaatgaaacccggtcagaaggcggatttagcagtaaaatgaaactagagcgttcatttaaacatggcactggggtgtgtacacaccgcccgtcaccctcctcaatgcttcaaaacagtattttacactttttagctccacagaagaggcaagtcgtaacatggtaagtataccggaaggtatgcttggaatcaaagtgtaacttaaaataaagtatttcgcttacaccgaaaaaacatcagtgtaaccctgatcattttgagctaaaaatttagccccacccatcc-gcatattcct-tccgtatttattcctataaactaaaacattttctatatttagtaaaggcgattaaaaaatttttctggagcaataaccatagtaccgcaaggg--aaaaatgaaataaaaatgaaacattttcaagcataaaaaagt
>E_machalilla_QCAZA53649_5_de_agosto
ttctcctcgccagggaactacgagctaagcttaaaacccaaaggacttgacggtaccccatatccccctagaggagcctgtcctataatcgataacccccgttttacctcaccattttttgttaatcagcctgtatacctccgtcgtcagcttaccacgtgagcgt--gtgagctaaatgttttttcaaccacacgtcaggtcaaggtgcagcaaataaaatggaaagagatgggctacactttctattctagaataaacaaaagactaaatgaaacccggtcagaaggcggatttagcagtaaaatgaaactagagcgttcatttaaacatggcactggggtgtgtacacaccgcccgtcaccctcctcaatgcttcaaaacagtattttacactttttagctccacagaagaggcaagtcgtaacatggtaagtataccggaaggtatgcttggaatcaaagtgtaacttaaaataaagtatttcgcttacaccgaaaaaacatcagtgtaaccctgatcattttgagctaaaaatttagccccacccatcc-gcatattcct-tccgtatttattcctataaactaaaacattttctatatttagtaaaggcgattaaaaaatttttctggagcaataaccatagtaccgcaaggg--aaaaatgaaataaaaatgaaacattctcaagcataaaaaagt
>E_machalilla_QCAZA53667_Jouneche
ttctcctcgccagggaactacgagctaagcttaaaacccaaaggacttgacggtaccccatatccccctagaggagcctgtcctataatcgataacccccgttttacctcaccattttttgttaatcagcctgtatacctccgtcgtcagcttaccacgtgagcgt--gtgagctaaatgttttttcaaccacacgtcaggtcaaggtgcagcaaataaagtggaaagagatgggctacactctctattctagaataaacaaaagactaaatgaaacccggtcagaaggcggatttagcagtaaaatgaaactagagcgttcatttaaacatggcactggggtgtgtacacaccgcccgtcaccctcctcaatgcttcaaaacagtattttacactttttagctccacagaagaggcaagtcgtaacatggtaagtataccggaaggtatgcttggaatcaaagtgtaacttaaaataaagtatttcgcttacaccgaaaaaacatcagtgtgaccctgatcattttgagccaaaaatttagccccacccatcc-gcatattcct-tccatatttatccctataaactaaaacattttctatatttagtaaaggcgattaaaaaatttttctggagcaataaccatagtaccgcaaggg--aaaaatgaaataaaaatgaaacattctcaagcataaaaaagt
>E_machalilla_QCAZA53668_Jouneche
ttctcctcgccagggaactacgagctaagcttaaaacccaaaggacttgacggtaccccatatccccctagaggagcctgtcctataatcgataacccccgttttacctcaccattttttgttaatcagcctgtatacctccgtcgtcagcttaccacgtgagcgt--gtgagctaaatgttttttcaaccacacgtcaggtcaaggtgcagcaaataaagtggaaagagatgggctacactctctattctagaataaacaaaagactaaatgaaacccggtcagaaggcggatttagcagtaaaatgaaactagagcgttcatttaaacatggcactggggtgtgtacacaccgcccgtcaccctcctcaatgcttcaaaacagtattttacactttttagctccacagaagaggcaagtcgtaacatggtaagtataccggaaggtatgcttggaatcaaagtgtaacttaaaataaagtatttcgcttacaccgaaaaaacatcagtgtaaccctgatcattttgagccaaaaatttagccccacccatcc-gcatattcct-tccatatttattcctataaactaaaacattttctatatttagtaaaggcgattaaaaaatttttctggagcaataaccatagtaccgcaaggg--aaaaatgaaataaaaatgaaacattctcaagcataaaaaa--
>E_machalilla_QCAZA53669_Jouneche
ttctcctcgccagggaactacgagctaagcttaaaacccaaaggacttgacggtaccccatatccccctagaggagcctgtcctataatcgataacccccgttttacctcaccattttttgttaatcagcctgtatacctccgtcgtcagcttaccacgtgagcgt--gtgagctaaatgttttttcaaccacacgtcaggtcaaggtgcagcaaataaaatggaaagagatgggctacactctctattctagaataaacaaaagactaaatgaaacccggtcagaaggcggatttagcagtaaaatgaaactagagcgttcatttaaacatggcactggggtgtgtacacaccgcccgtcaccctcctcaatgcttcaaaacagtattttacactttttagctccacagaagaggcaagtcgtaacatggtaagtataccggaaggtatgcttggaatcaaaatgtaacttaaaataaagtatttcgcttacaccgaaaaaacatcagtgtaaccctgatcattttgagctaaaaatttagccccacccatcc-gcatattcct-tccatatttattcctataaactaaaacattttctatatttagtaaaggcgattaaaaaatttttctggagcaataaccatagtaccgcaaggg--aaaaatgaaataaaaatgaaacattctcaagcataaaaaagt
>E_machalilla_QCAZA53670_Jouneche
ttctcctcgccagggaactacgagctaagcttaaaacccaaaggacttgacggtaccccatatccccctagaggagcctgtcctataatcgataacccccgttttacctcaccattttttgttaatcagcctgtatacctccgtcgtcagcttaccacgtgagcgt--gtgagctaaatgttttttcaaccacacgtcaggtcaaggtgcagcaaataaaatggaaagagatgggctacactctctattctagaataaacaaaagactaaatgaaacccggtcagaaggcggatttagcagtaaaatgaaactagagcgttcatttaaacatggcactggggtgtgtacacaccgcccgtcaccctcctcaatgcttcaaaacagtattttacactttttagctccacagaagaggcaagtcgtaacatggtaagtataccggaaggtatgcttggaatcaaaatgtaacttaaaataaagtatttcgcttacaccgaaaaaacatcagtgtaaccctgatcattttgagctaaaaatttagccccacccatcc-gcatattcct-tccatatttattcctataaactaaaacattttctatatttagtaaaggcgattaaaaaatttttctggagcaataaccatagtaccgcaaggg--aaaaatgaaataaaaatgaaacattctcaagcataaaaa---
>E_machalilla_QCAZA53671_Jouneche
-tctcctcgccagggaactacgagctaagcttaaaacccaaaggacttgacggtaccccatatccccctagaggagcctgtcctgtaatcgataacccccgttttacctcaccattttttgttaatcagcctgtatacctccgtcgtcagcttaccacgtgagcgt--gtgagctaaatgttttttcaaccacacgtcaggtcaaggtgcagcaaataaagtggaaagagatgggctacactctctattctagaataaacaaaagactaaatgaaacccggtcagaaggcggatttagcagtaaaatgaaactagagcgttcatttaaacatggcactggggtgtgtacacaccgcccgtcaccctcctcaatgcttcaaaacagtattttacactttttagctccacagaagaggcaagtcgtaacatggtaagtataccggaaggtatgcttggaatcaaagtgtaacttaaaataaagtatttcgcttacaccgaaaaaacatcagtgtaaccctgatcattttgagccaaaaatttagccccacccatcc-gcatattcct-tccatatttattcctataaactaaaacattttctatatttagtaaaggcgattaaaaaatttttctggagcaataaccatagtaccgcaaggg--aaaaatgaaataaaaatgaaacattctcaagcataaaaaagt
>E_machalilla_QCAZA53673_Jouneche
ttctcctcgccagggaactacgagctaagcttaaaacccaaaggacttgacggtaccccatatccccctagaggagcctgtcctataatcgataacccccgttttacctcaccattttttgttaatcagcctgtatacctccgtcgtcagcttaccacgtgagcgt--gtgagctaaatgttttttcaaccacacgtcaggtcaaggtgcagcaaataaaatggaaagagatgggctacactctctattctagaataaacaaaagactaaatgaaacccggtcagaaggcggatttagcagtaaaatgaaactagagcgttcatttaaacatggcactggggtgtgtacacaccgcccgtcaccctcctcaatgcttcaaaacagtattttacactttttagctccacagaagaggcaagtcgtaacatggtaagtataccggaaggtatgcttggaatcaaaatgtaacttaaaataaagtatttcgcttacaccgagaaaacatcagtgtaaccctgatcattttgagctaaaaatttagccccacccatcc-gcatattcct-tccatatttattcctataaactaaaacattttctatatttagtaaaggcgattaaaaaatttttctggagcaataaccatagtaccgcaaggg--aaaaatgaaataaaaatgaaacattctcaagcataaaaaagt
>E_machalilla_QCAZA53674_Jouneche
ttctcctcgccagggaactacgagctaagcttaaaacccaaaggacttgacggtaccccatatccccctagaggagcctgtcctgtaatcgataacccccgttttacctcaccattttttgttaatcagcctgtatacctccgtcgtcagcttaccacgtgagcgt--gtgagctaaatgttttttcaaccacacgtcaggtcaaggtgcagcaaataaagtggaaagagatgggctacactctctattctagaataaacaaaagactaaatgaaacccggtcagaaggcggatttagcagtaaaatgaaactagagcgttcatttaaacatggcactggggtgtgtacacaccgcccgtcaccctcctcaatgcttcaaaacagtattttacactttttagctccacagaagaggcaagtcgtaacatggtaagtataccggaaggtatgcttggaatcaaagtgtaacttaaaataaagtatttcgcttacaccgaaaaaacatcagtgtaaccctgatcattttgagccaaaaatttagccccacccatcc-gcatattcct-tccatatttattcctataaactaaaacattttctatatttagtaaaggcgattaaaaaatttttctggagcaataaccatagtaccgcaaggg--aaaaatgaaataaaaatgaaacattctcaagcataaaaaag-
>E_anthonyi_QCAZA58290_Moromoro
-------------------------------------------gacttgacggtaccccatatccccctagaggagcctgtcctataatcgataacccccgttttacctcaccattttttgttaatcagcctgtatacctccgtcgtcagcttaccacgtgagcgt--gtgagctaaatgttttttcaaccacacgtcaggtcaaggtgcagcaaataaaatggaaagagatgggctacactctctattctagaataaacaaaagactaaatgaaacccggtcagaaggcggatttagcagtaaaatgaaactagagcgttcatttaaacatggcactggggtgtgtacacaccgcccgtcaccctcctcaatgcttcaaaacagtatttcacactttttagctccacagaagaggcaagtcgtaacatggtaagtataccggaaggtatgcttggaatcaaaatgtaacttaaaataaagtatttcgcttacaccgaaaaaacatcagtgtaaccctgatcattttgagctaaaaatttagccccacccatcc-gcatattctt-tccgtacttattcctataaactaaaacattttttatatttagtaaaggcgattaaaaaatttttatggagcaataaccacagtaccgcaaggg-aaaaaatgaaataaaaatgaaacattctcaagcattaaaaaag
>E_anthonyi_QCAZA53691_Uzchurummi
ttctcctcgccagggaactacgagctaagcttaaaacccaaaggacttgacggtaccccatatccccctagaggagcctgtcctataatcgataacccccgttttacctcaccattttttgttaatcagcctgtatacctccgtcgtcagcttaccacgtgagcgt--gtgagctaaatgttttttcaaccacacgtcaggtcaaggtgcagcaaataaaatggaaagagatgggctacactctctattctagaataaacaaaagactaaatgaaacccggtcagaaggcggatttagcagtaaaatgaaactagagcgttcatttaaacatggcactggggtgtgtacacaccgcccgtcaccctcctcaatgcttcaaaacagtattttacactttttagctccacagaagaggcaagtcgtaacatggtaagtataccggaaggtatgcttggaatcaaaatgtaacttaaaataaagtatttcgcttacaccgaaaaaacatcagtgtaaccctgatcattttgagctaaaaatttagccccacccatcc-gcatattctt-tccgtatttattcctataaactaaaacattttctatatttagtaaaggcgattaaaaaatttttatggagcaataaccacagtaccgcaaggg-aaaaaatgaaataaaaatgaaacattctcaagcataaaaaagt
>E_anthonyi_QCAZA53676_Pasaje
ttctcctcgccagggaactacgagctaagcttaaaacccaaaggacttgacggtaccccatatccccctagaggagcctgtcctataatcgataacccccgttttacctcaccattttttgttaatcagcctgtatacctccgtcgtcagcttaccacgtgagcgt--gtgagctaaatgttttttcaaccacacgtcaggtcaaggtgcagcaaataaaatggaaagagatgggctacactctctattctagaataaacaaaagactaaatgaaacccggtcagaaggcggatttagcagtaaaatgaaactagagcgttcatttaaacatggcactggggtgtgtacacaccgcccgtcaccctcctcaatgcttcaaaacagtattttacactttttagctccacagaagaggcaagtcgtaacatggtaagtataccggaaggtatgcttggaatcaaaatgtaacttaaaataaagtatttcgcttacaccgaaaaaacatcagtgtaaccctgatcattttgagctaaaaatttagccccacccatcc-gcatattctt-tccgtatttattcctataaactaaaacattttctatatttagtaaaggcgattaaaaaatttttatggagcaataaccacagtaccgcaaggg--aaaaatgaaataaaaatgaaacattctcaagcataaaaaagt
>E_anthonyi_QCAZA53675_Pasaje
ttctcctcgccagggaactacgagctaagcttaaaacccaaaggacttgacggtaccccatatccccctagaggagcctgtcctataatcgataacccccgttttacctcaccattttttgttaatcagcctgtatacctccgtcgtcagcttaccacgtgagcgt--gtgagctaaatgttttttcaaccacacgtcaggtcaaggtgcagcaaataaaatggaaagagatgggctacactctctattctagaataaacaaaagactaaatgaaaccaggtcagaaggcggatttagcagtaaaatgaaactagagcgttcatttaaacatggcactggggtgtgtacacaccgcccgtcaccctcctcaatgcttcaaaacagtattttacactttttagctccacagaagaggcaagtcgtaacatggtaagtataccggaaggtatgcttggaatcaaaatgtaacttaaaataaagtatttcgcttacaccgaaaaaacatcagtgtaaccctgatcattttgagctaaaaatttagccccacccatcc-gcatattctt-tccgtatttattcctataaactaaaacattttctatatttagtaaaggcgattaaaaaatttttatggagcaataaccacagtaccgcaaggg--aaaaatgaaataaaaatgaaacattctcaagcataaaaaagt
>E_anthonyi_QCAZA53677_Pasaje
ttctcctcgccagggaactacgagctaagcttaaaacccaaaggacttgacggtaccccatatccccctagaggagcctgtcctataatcgataacccccgttttacctcaccattttttgttaatcagcctgtatacctccgtcgtcagcttaccacgtgagcgt--gtgagctaaatgttttttcaaccacacgtcaggtcaaggtgcagcaaataaaatggaaagagatgggctacactctctattctagaataaacaaaagactaaatgaaacccggtcagaaggcggatttagcagtaaaatgaaactagagcgttcatttaaacatggcactggggtgtgtacacaccgcccgtcaccctcctcaatgcttcaaaacagtattttacactttttagctccacagaagaggcaagtcgtaacatggtaagtataccggaaggtatgcttggaatcaaaatgtaacttaaaataaagtatttcgcttacaccgaaaaaacatcagtgtaaccctgatcattttgagctaaaaatttagccccacccatcc-gcatattctt-tccgtatttattcctataaactaaaacattttctatatttagtaaaggcgattaaaaaatttttatggagcaataaccacagtaccgcaaggg--aaaaatgaaataaaaatgaaacattctcaagcataaaaaa--
>E_anthonyi_QCAZA53678_Pasaje
ttctcctcgccagggaactacgagctaagcttaaaacccaaaggacttgacggtaccccatatccccctagaggagcctgtcctataatcgataacccccgttttacctcaccattttttgttaatcagcctgtatacctccgtcgtcagcttaccacgtgagcgt--gtgagctaaatgtttttt-aaccacacgtcaggtcaaggtgcagcaaataaaatggaaagagatgggctacactctctattctagaataaacaaaagactaaatgaaacccggtcagaaggcggatttagcagtaaaatgaaactagagcgttcatttaaacatggcactggggtgtgtacacaccgcccgtcaccctcctcaatgcttcaaaacagtattttacactttttagctccacagaagaggcaagtcgtaacatggtaagtataccggaaggtatgcttggaatcaaaatgtaacttaaagtaaagtatttcgcttacaccgaaaaaacatcagtgtaaccctgatcattttgagctaaaaatttagccccacccatcc-gcatattctt-tccgtatttattcctataaactaaaacattttctatatttagtaaaggcgattaaaaaatttttatggagcaataaccacagtaccgcaaggg--aaaaatgaaataaaaatgaaacattctcaagcataaaaaagt
>E_anthonyi_QCAZA53679_Pasaje
ttctcctcgccagggaactacgagctaagcttaaaacccaaaggacttgacggtaccccatattcccctagaggagcctgtcctataatcgataacccccgttttacctcaccattttttgttaatcagcctgtatacctccgtcgtcagcttaccacgtgagcgt--gtgagctaaatgttttttcaaccacacgtcaggtcaaggtgcagcaaataaaatggaaagagatgggctacactctctattctagaataaacaaaagactaaatgaaaccaggtcagaaggcggatttagcagtaaaatgaaactagagcgttcatttaaacatggcactggggtgtgtacacaccgcccgtcaccctcctcaatgcttcaaaacagtattttacactttttagctccacagaagaggcaagtcgtaacatggtaagtataccggaaggtatgcttggaatcaaaatgtaacttaaaataaagtatttcgcttacaccgaaaaaacatcagtgtaaccctgatcattttgagctaaaaatttagccccacccatcc-gcatattctt-tccgtatttattcctataaactaaaacattttctatatttagtaaaggcgattaaaaaatttttatggagcaataaccacagtaccgcaaggg--aaaaatgaaataaaaatgaaacattctcaagcataaaaaagt
>E_anthonyi_QCAZA53681_Pasaje
ttctcctcgccagggaactacgagctaagcttaaaacccaaaggacttgacggtaccccatatccccctagaggagcctgtcctataatcgataacccccgttttacctcaccattttttgttaatcagcctgtatacctccgtcgtcagcttaccacgtgagcgt--gtgagctaaatgttttttcaaccacacgtcaggtcaaggtgcagcaaataaaatggaaagagatgggctacactctctattctagaataaacaaaagactaaatgaaacccggtcagaaggcggatttagcagtaaaatgaaactagagcgttcatttaaacatggcactggggtgtgtacacaccgcccgtcaccctcctcaatgcttcaaaacagtattttacactttttagctccacagaagaggcaagtcgtaacatggtaagtataccggaaggtatgcttggaatcaaaatgtaacttaaaataaagtatttcgcttacaccgaaaaaacatcagtgtaaccctgatcattttgagctaaaaatttagccccacccatcc-gcatattctt-tccgtatttattcctataaactaaaacattttctatatttagtaaaggcgattaaaaaatttttatggagcaataaccacagtaccgcaaggg--aaaaatgaaataaaaatgaaacattctcaagcataaaaaag-
>E_anthonyi_QCAZA53682_Pasaje
ttctcctcgccagggaactacgagctaagcttaaaacccaaaggacttgacggtaccccatatccccctagaggagcctgtcctataatcgataacccccgttttacctcaccattttttgttaatcagcctgtatacctccgtcgtcagcttaccacgtgagcgt--gtgagctaaatgttttttcaaccacacgtcaggtcaaggtgcagcaaataaaatggaaagagatgggctacactctctattctagaataaacaaaagactaaatgaaacccggtcagaaggcggatttagcagtaaaatgaaactagagcgttcatttaaacatggcactggggtgtgtacacaccgcccgtcaccctcctcaatgcttcaaaacagtattttacactttttagctccacagaagaggcaagtcgtaacatggtaagtataccggaaggtatgcttggaatcaaaatgtaacttaaaataaagtatttcgcttacaccgaaaaaacatcagtgtaaccctgatcattttgagctaaaaatttagccccacccatcc-gcatattctt-tccgtatttattcctataaactaaaacattttctatatttagtaaaggcgattaaaaaatttttatggagcaataaccacagtaccgcaaggg--aaaaatgaaataaaaatgaaacattctcaagcataa------
>E_anthonyi_QCAZA53683_Moromoro
ttctcctcgccagggaactacgagctaagcttaaaacccaaaggacttgacggtaccccatatccccctagaggagcctgtcctataatcgataacccccgttttacctcaccattttttgttaatcagcctgtatacctccgtcgtcagcttaccacgtgagcgt--gtgagctaaatgttttttcaaccacacgtcaggtcaaggtgcagcaaataaaatggaaagagatgggctacactctctattctagaataaacaaaagactaaatgaaacccggtcagaaggcggatttagcagtaaaatgaaactagagcgttcatttaaacatggcactggggtgtgtacacaccgcccgtcaccctcctcaatgcttcaaaacagtattttacactttttagctccacagaagaggcaagtcgtaacatggtaagtataccggaaggtatgcttggaatcaaaatgtaacttaaaataaagtatttcgcttacaccgaaaaaacatcagtgtaaccctgatcattttgagctaaaaatttagccccacccatcc-gcgtattctt-tccgtatttattcctataaactaaaacattttctatatttagtaaaggcgattaaaaaatttttatggagcaataaccacagtaccgcaaggg--aaaaatgaaataaaaatgaaacattctcaagcataaaaaagt
>E_anthonyi_QCAZA53684_Moromoro
ttctcctcgccagggaactacgagctaagcttaaaacccaaaggacttgacggtaccccatatccccctagaggagcctgtcctataatcgataacccccgttttacctcaccattttttgttaatcagcctgtatacctccgtcgtcagcttaccacgtgagcgt--gtgagctaaatgttttttcaaccacacgtcaggtcaaggtgcagcaaataaaatggaaagagatgggctacactctctattctagaataaacaaaagactaaatgaaacccggtcagaaggcggatttagcagtaaaatgaaactagagcgttcatttaaacatggcactggggtgtgtacacaccgcccgtcaccctcctcaatgcttcaaaacagtattttacactttttagctccacagaagaggcaagtcgtaacatggtaagtataccggaaggtatgcttggaatcaaaatgtaacttaaaataaagtatttcgcttacaccgaaaaaacatcagtgtaaccctgatcattttgagctaaaaatttagccccacccatcc-gcatattctt-tccgtatttattcctataaactaaaacattttctatatttagtaaaggcgattaaaaaatttttatggagcaataaccacagtaccgcaaggg--aaaaatgaaataaaaatgaaacattctcaagcataaaaaa--
>E_anthonyi_QCAZA53685_Moromoro
ttctcctcgccagggaactacgagctaagcttaaaacccaaaggacttgacggtaccccatatccccctagaggagcctgtcctataatcgataacccccgttttacctcaccattttttgttaatcagcctgtatacctccgtcgtcagcttaccacgtgagcgt--gtgagctaaatgttttttcaaccacacgtcaggtcaaggtgcagcaaataaaatggaaagagatgggctacactctctattctagaataaacaaaagactaaatgaaacccggtcagaaggcggatttagcagtaaaatgaaactagagcgttcatttaaacatggcactggggtgtgtacacaccgcccgtcaccctcctcaatgcttcaaaacagtattttacactttttagctccacagaagaggcaagtcgtaacatggtaagtataccggaaggtatgcttggaatcaaaatgtaacttaaaataaagtatttcgcttacaccgaaaaaacatcagtgtaaccctgatcattttgagctaaaaatttagccccacccatcc-gcatattctt-tccgtatttattcctataaactaaaacattttctatatttagtaaaggcgattaaaaaatttttatggagcaataaccacagtaccgcaaggg-aaaaaatgaaataaaaatgaaacattctcaagcataaaaaagt
>E_anthonyi_QCAZA53686_Moromoro
ttctcctcgccagggaactacgagctaagcttaaaacccaaaggacttgacggtaccccatatccccctagaggagcctgtcctataatcgataacccccgttttacctcaccattttttgttaatcagcctgtatacctccgtcgtcagcttaccacgtgagcgt--gtgagctaaatgttttttcaaccacacgtcaggtcaaggtgcagcaaataaaatggaaagagatgggctacactctctattctagaataaacaaaagactaaatgaaacccggtcagaaggcggatttagcagtaaaatgaaactagagcgttcatttaaacatggcactggggtgtgtacacaccgcccgtcaccctcctcaatgcttcaaaacagtattttacactttttagctccacagaagaggcaagtcgtaacatggtaagtataccggaaggtatgcttggaatcaaaatgtaacttaaaataaagtatttcgcttacaccgaaaaaacatcagtgtaaccctgatcattttgagctaaaaatttagccccacccatcc-gcatattctt-tccgtatttattcctataaactaaaacattttctatatttagtaaaggcgattaaaaaatttttatggagcaataaccacagtaccgcaaggg-aaaaaatgaaataaaaatgaaacattctcaagcat--------
>E_anthonyi_QCAZA53687_Moromoro
------------------------------ttaaaacccaaaggacttgacggtaccccatatccccctagaggagcctgtcctataatcgataacccccgttttacctcaccattttttgttaatcagcctgtatacctccgtcgtcagcttaccacgtgagcgt--gtgagctaaatgttttttcaaccacacgtcaggtcaaggtgcagcaaataaaatggaaagagatgggctacactctctattctagaataaacaaaagactaaatgaaacccggtcagaaggcggatttagcagtaaaatgaaactagagcgttcatttaaacatggcactggggtgtgtacacaccgcccgtcaccctcctcaatgcttcaaaacagtatttcacactttttagctccacagaagaggcaagtcgtaacatggtaagtataccggaaggtatgcttggaatcaaaatgtaacttaaaataaagtatttcgcttacaccgaaaaaacatcagtgtaaccctgatcattttgagctaaaaatttagccccacccatcc-gcatattctt-tccgtacttattcctataaactaaaacattttttatatttagtaaaggcgattaaaaaatttttatggagcaataacc-c---------------------------------------------------------
>E_anthonyi_QCAZA53690_Moromoro
ttctcctcgccagggaactacgagctaagcttaaaacccaaaggacttgacggtaccccatatccccctagaggagcctgtcctataatcgataacccccgttttacctcaccattttttgttaatcagcctgtatacctccgtcgtcagcttaccacgtgagcgt--gtgagctaaatgttttttcaaccacacgtcaggtcaaggtgcagcaaataaaatggaaagagatgggctacactctctattctagaataaacaaaagactaaatgaaacccggtcagaaggcggatttagcagtaaaatgaaactagagcgttcatttaaacatggcactggggtgtgtacacaccgcccgtcaccctcctcaatgcttcaaaacagtattttacactttttagctccacagaagaggcaagtcgtaacatggtaagtataccggaaggtatgcttggaatcaaaatgtaacttaaaataaagtatttcgcttacaccgaaaaaacatcagtgtaaccctgatcattttgagctaaaaatttagccccacccatcc-gcatattctt-tccgtatttattcctataaactaaaacattttctatatttagtaaaggcgattaaaaaatttttatggagcaataaccacagtaccgcaaggg-aaaaaatgaaataaaaatgaaacattctcaagcataaaaaagt
>E_anthonyi_QCAZA53692_Uzchurummi
-------------------------taagcttaaaacccaaaggacttgacggtaccccatatccccctagaggagcctgtcctataatcgataacccccgttttacctcaccattttttgttaatcagcctgtatacctccgtcgtcagcttaccacgtgagcgt--gtgagctaaatgttttttcaaccacacgtcaggtcaaggtgcagcaaataaaatggaaagagatgggctacactctctattctagaataaacaaaagactaaatgaaacccggtcagaaggcggatttagcagtaaaatgaaactagagcgttcatttaaacatggcactggggtgtgtacacaccgcccgtcaccctcctcaatgcttcaaaacagtattttacactttttagctccacagaagaggcaagtcgtaacatggtaagtataccggaaggtatgcttggaatcaaaatgtaacttaaaataaagtatttcgcttacaccgaaaaaacatcagtgtaaccctgatcattttgagctaaaaatttagccccacccatcc-gcatattctt-tccgtatttattcctataaactaaaacattttctatatttagtaaaggcgattaaaaaatttttatggagcaataaccacagtaccgcaaggg--aaaaatgaaataaaaatgaaacattctcaagcataaaaaa--
>E_anthonyi_QCAZA53693_Uzchurummi
ttctcctcgccagggaactacgagctaagcttaaaacccaaaggacttgacggtaccccatatccccctagaggagcctgtcctataatcgataacccccgttttacctcaccattttttgttaatcagcctgtatacctccgtcgtcagcttaccacgtgagcgt--gtgagctaaatgttttttcaaccacacgtcaggtcaaggtgcagcaaataaaatggaaagagatgggctacactctctattctagaataaacaaaagactaaatgaaacccggtcagaaggcggatttagcagtaaaatgaaactagagcgttcatttaaacatggcactggggtgtgtacacaccgcccgtcaccctcctcaatgcttcaaaacagtattttacactttttagctccacagaagaggcaagtcgtaacatggtaagtataccggaaggtatgcttggaatcaaaatgtaacttaaaataaagtatttcgcttacaccgaaaaaacatcagtgtaaccctgatcattttgagctaaaaatttagccccacccatcc-gcatattctt-tccgtatttattcctataaactaaaacattttctatatttagtaaaggcgattaaaaaatttttatggagcaataaccacagtaccgcaaggg--aaaaatgaaataaaaatgaaacattctcaagcataaaaaagt
>E_anthonyi_QCAZA53694_Uzchurummi
ttctcctcgccagggaactacgagctaagcttaaaacccaaaggacttgacggtaccccatatccccctagaggagcctgtcctataatcgataacccccgttttacctcaccattttttgttaatcagcctgtatacctccgtcgtcagcttaccacgtgagcgt--gtgagctaaatgttttttcaaccacacgtcaggtcaaggtgcagcaaataaaatggaaagagatgggctacactctctattctagaataaacaaaagactaaatgaaacccggtcagaaggcggatttagcagtaaaatgaaactagagcgttcatttaaacatggcactggggtgtgtacacaccgcccgtcaccctcctcaatgcttcaaaacagtattttacactttttagctccacagaagaggcaagtcgtaacatggtaagtataccggaaggtatgcttggaatcaaaatgtaacttaaaataaagtatttcgcttacaccgaaaaaacatcagtgtaaccctgatcattttgagctaaaaatttagccccacccatcc-gcatattctt-tccgtatttattcctataaactaaaacattttctatatttagtaaaggcgattaaaaaatttttatggagcaataaccacagtaccgcaaggg--aaaaa-gaaataaaaatgaaacattctcaagcataaaaaa--
>E_anthonyi_QCAZA53695_Uzchurummi
ttctcctcgccagggaactacgagctaagcttaaaacccaaaggacttgacggtaccccatatccccctagaggagcctgtcctataatcgataacccccgttttacctcaccattttttgttaatcagcctgtatacctccgtcgtcagcttaccacgtgagcgt--gtgagctaaatgttttttcaaccacacgtcaggtcaaggtgcagcaaataaaatggaaagagatgggctacactctctattctagaataaacaaaagactaaatgaaacccggtcagaaggcggatttagcagtaaaatgaaactagagcgttcatttaaacatggcactggggtgtgtacacaccgcccgtcaccctcctcaatgcttcaaaacagtattttacactttttagctccacagaagaggcaagtcgtaacatggtaagtataccggaaggtatgcttggaatcaaaatgtaacttaaaataaagtatttcgcttacaccgaaaaaacatcagtgtaaccctgatcattttgagctaaaaatttagccccacccatcc-gcatattctt-tccgtatttattcctataaactaaaacattttctatatttagtaaaggcgattaaaaaatttttatggagcaataaccacagtaccgcaaggg--aaaaatgaaataaaaatgaaacattctcaagcataaaaaag-
>E_anthonyi_QCAZA53696_Uzchurummi
ttctcctcgccagggaactacgagctaagcttaaaacccaaaggacttgacggtaccccatatccccctagaggagcctgtcctataatcgataacccccgttttacctcaccattttttgttaatcagcctgtatacctccgtcgtcagcttaccacgtgagcgt--gtgagctaaatgttttttcaaccacacgtcaggtcaaggtgcagcaaataaaatggaaagagatgggctacactctctattctagaataaacaaaagactaaatgaaacccggtcagaaggcggatttagcagtaaaatgaaactagagcgttcatttaaacatggcactggggtgtgtacacaccgcccgtcaccctcctcaatgcttcaaaacagtattttacactttttagctccacagaagaggcaagtcgtaacatggtaagtataccggaaggtatgcttggaatcaaaatgtaacttaaaataaagtatttcgcttacaccgaaaaaacatcagtgtaaccctgatcattttgagctaaaaatttagccccacccatcc-gaatattctt-tccgtatttattcctataaactaaaacattttctatatttagtaaaggcgattaaaaaatttttatggagcaataaccacagtaccgcaaggg--aaaaatgaaataaaaatgaaacattctcaagcataaaaaag-
>E_anthonyi_QCAZA53697_Uzchurummi
ttctcctcgccagggaactacgagctaagcttaaaacccaaaggacttgacggtaccccatatccccctagaggagcctgtcctataatcgataacccccgttttacctcaccattttttgttaatcagcctgtatacctccgtcgtcagcttaccacgtgagcgt--gtgagctaaatgttttttcaaccacacgtcaggtcaaggtgcagcaaataaaatggaaagagatgggctacactctctattctagaataaacaaaagactaaatgaaacccggtcagaaggcggatttagcagtaaaatgaaactagagcgttcatttaaacatggcactggggtgtgtacacaccgcccgtcaccctcctcaatgcttcaaaacagtattttacactttttagctccacagaagaggcaagtcgtaacatggtaagtataccggaaggtatgcttggaatcaaaatgtaacttaaaataaagtatttcgcttacaccgaaaaaacatcagtgtaaccctgatcattttgagctaaaaatttagccccacccatcc-gcatattctt-tccgtatttattcctataaactaaaacattttctatatttagtaaaggcgattaaaaaatttttatggagcaataaccacagtaccgcaaggg--aaaaatgaaataaaaatgaaacattctcaagcataaaaaag-
>E_anthonyi_QCAZA53698_Uzchurummi
ttctcctcgccagggaactacgagctaagcttaaaacccaaaggacttgacggtaccccatatccccctagaggagcctgtcctataatcgataacccccgttttacctcaccattttttgttaatcagcctgtatacctccgtcgtcagcttaccacgtgagcgt--gtgagctaaatgttttttcaaccacacgtcaggtcaaggtgcagcaaataaaatggaaagagatgggctacactctctattctagaataaacaaaagactaaatgaaacccggtcagaaggcggatttagcagtaaaatgaaactagagcgttcatttaaacatggcactggggtgtgtacacaccgcccgtcaccctcctcaatgcttcaaaacagtattttacactttttagctccacagaagaggcaagtcgtaacatggtaagtataccggaaggtatgcttggaatcaaaatgtaacttaaaataaagtatttcgcttacaccgaaaaaacatcagtgtaaccctgatcattttgagctaaaaatttagccccacccatcc-gcatattctt-tccgtatttattcctataaactaaaacattttctatatttagtaaaggcgattaaaaaatttttatggagcaataaccacagtaccgcaaggg--aaaaatgaaataaaaatgaaacattctcaagcataaaaaagt
>E_tricolor_QCAZA53652_Chazo_Juan
ttctcctcgccagggaactacgagctaagcttaaaacccaaaggacttgacggtaccccatatccccctagaggagcctgtcctataatcgataacccccgttttacctcaccattttttgttaatcagcctgtatacctccgtcgtcagcttaccacgtgagcgt--gtgagctaaatgttttttcaaccacacgtcaggtcaaggtgcagcaaataaaatggaaagagatgggctacactctctattctagagtaaacaaaagactaaatgaaacccagtcagaaggcggatttagcagtaaagtgaaaccagagcgttcatttaaacatggcactggggtgtgtacacaccgcccgtcaccctcctcaatgcttcaaaacagtattttacactttttagctccacagaagaggcaagtcgtaacatggtaagtataccggaaggtatgcttggaatcaaagtgtaacttaaaataaagtatttcgcttacaccgaaaaaacatcagtgtaaccctgatcattttgagctaaaaatttagccccacccatcc-gcatattcct-tccgtatttatccctataaactaaaacattttctatatttagtaaaggcgattaaaaaatttttctggagcaataaccatagtaccgcaaggg--aaaaatgaaataaaaatgaaacattctcaagcataaaaaagt
>E_tricolor_QCAZA53651_Guanujo
------------------------------ttaaaacccaaaggacttgacggtaccccatatccccctagaggagcctgtcctataatcgataacccccgttttacctcaccattttttgttaatcagcctgtatacctccgtcgtcagcttaccacgtgagcgt--gtgagctaaatgttttttcaaccacacgtcaggtcaaggtgcagcaaataaaatggaaagagatgggctacactctctattctagagtaaacaaaagactaaatgaaacccagtcagaaggcggatttagcagtaaagtgaaactagagcgttcatttaaacatggcactggggtgtgtacacaccgcccgtcaccctcctcaatgcttcaaaacagtattttacactttttagctccacagaagaggcaagtcgtaacatggtaagtataccggaaggtatgcttggaatcaaagtgtaacttaaaataaagtatttcgcttacaccgaaaaaacatcagtgtaaccctgatcattttgagctaaaaatttagccccacccatcc-gcatattcct-tccgtatttatccctataaactaaaacattttctatatttagtaaaggcgattaaaaaatttttctggagcaataaccatagtaccgcaaggg-aaaaaatgaaataaaaatgaaacattctcaagcataaaaaagt
>E_tricolor_QCAZA53653_Guanujo
-------------------------taagcttaaaacccaaaggacttgacggtaccccatatccccctagaggagcctgtcctataatcgataacccccgttttacctcaccattttttgttaatcagcctgtatacctccgtcgtcagcttaccacgtgagcgt--gtgagctaaatgttttttcaaccacacgtcaggtcaaggtgcagcaaataaaatggaaagagatgggctacactctctattctagagtaaacaaaagactaaatgaaacccagtcagaaggcggatttagcagtaaagtgaaactagagcgttcatttaaacatggcactggggtgtgtacacaccgcccgtcaccctcctcaatgcttcaaaacagtattttacactttttagctccacagaagaggcaagtcgtaacatggtaagtataccggaaggtatgcttggaatcaaagtgtaacttaaaataaagtatttcgcttacaccgaaaaaacatcagtgtaaccctgatcattttgagctaaaaatttagccccacccatcc-gcatattcct-tccgtatttatccctataaactaaaacattttctatatttagtaaaggcgattaaaaaattcttctggagcaataaccatagtaccgcaaggg--aaaaatgaaataaaaatgaaacattctcaagcataaaaaagt
>E_tricolor_QCAZA53654_Guanujo
ttctcctcgccagggaactacgagctaagcttaaaacccaaaggacttgacggtaccccatatccccctagaggagcctgtcctataatcgataacccccgttttacctcaccattttttgttaatcagcctgtatacctccgtcgtcagcttaccacgtgagcgt--gtgagctaaatgttttttcaaccacacgtcaggtcaaggtgcagcaaataaaatggaaagagatgggctacactctctattctagagtaaacaaaagactaaatgaaacccagtcagaaggcggatttagcagtaaagcgaaactagagcgttcatttaaacatggcactggggtgtgtacacaccgcccgtcaccctcctcaatgcttcaaaacagtattttacactttttagctccacagaagaggcaagtcgtaacatggtaagtataccggaaggtatgcttggaatcaaagtgtaacttaaaataaagtatttcgcttacaccgaaaaaacatcagtgtaaccctgatcattttgagctaaaaatttagccccacccatcc-gcatattcct-tccgtatttatccctataaactaaaacattttctatatttagtaaaggcgattaaaaaatttttctggagcaataaccatagtaccgcaaggg--aaaaatgaaataaaaatgaaacattctcaagcataaaaaagt
>E_tricolor_QCAZA53655_Guanujo
ttctcctcgccagggaactacgagctaagcttaaaacccaaaggacttgacggtaccccatatccccctagaggagcctgtcctataatcgataacccccgttttacctcaccattttttgttaatcagcctgtatacctccgtcgtcagcttaccacgtgagcgt--gtgagctaaatgttttttcaaccacacgtcaggtcaaggtgcagcaaataaaatggaaagagatgggctacactctctattctagagtaaacaaaagactaaatgaaacccagtcagaaggcggatttagcagtaaagtgaaaccagagcgttcatttaaacatggcactggggtgtgtacacaccgcccgtcaccctcctcaatgcttcaaaacagtattttacactttttagctccacagaagaggcaagtcgtaacatggtaagtataccggaaggtatgcttggaatcaaagtgtaacttaaaataaagtatttcgcttacaccgaaaaaacatcagtgtaaccctgatcattttgagctaaaaatttagccccacccatcc-gcatattcct-tccgtatttatccctataaactaaaacattttctatatttagtaaaggcgattaaaaaatttttctggagcaataaccatagtaccgcaaggg--aaaaatgaaataaaaatgaaacattctcaagcataaaaaagt
>E_tricolor_QCAZA53656_Guanujo
ttctcctcgccagggaactacgagctaagcttaaaacccaaaggacttgacggtaccccatatccccctagaggagcctgtcctataatcgataacccccgttttacctcaccattttttgttaatcagcctgtatacctccgtcgtcagcttaccacgtgagcgt--gtgagctaaatgttttttcaaccacacgtcaggtcaaggtgcagcaaataaaatggaaagagatgggctacactctctattctagagtaaacaaaagactaaatgaaacccagtcagaaggcggatttagcagtaaagtgaaactagagcgttcatttaaacatggcactggggtgtgtacacaccgcccgtcaccctcctcaatgcttcaaaacagtattttacactttttagctccacagaagaggcaagtcgtaacatggtaagtataccggaaggtatgcttggaatcaaagtgtaacttaaaataaagtatttcgcttacaccgaaaaaacatcagtgtaaccctgatcattttgagctaaaaatttagccccacccatcc-gcatattcct-tccgtatttatccctataaactaaaacattttctatatttagtaaaggcgattaaaaaatttttctggagcaataaccatagtaccgcaaggg--aaaaatgaaataaaaatgaaacattctcaagcataaaaaagt
>E_tricolor_QCAZA53657_Guanujo
ttctcctcgccagggaactacgagctaagcttaaaacccaaaggacttgacggtaccccatatccccctagaggagcctgtcctataatcgataacccccgttttacctcaccattttttgttaatcagcctgtatacctccgtcgtcagcttaccacgtgagcgt--gtgagctaaatgttttttcaaccacacgtcaggtcaaggtgcagcaaataaaatggaaagagatgggctacactctctattctagagtaaacaaaagactaaatgaaacccagtcagaaggcggatttagcagtaaagtgaaactagagcgttcatttaaacatggcactggggtgtgtacacaccgcccgtcaccctcctcaatgcttcaaaacagtattttacactttttagctccacagaagaggcaagtcgtaacatggtaagtataccggaaggtatgcttggaatcaaagtgtaacttaaaataaagtatttcgcttacaccgaaaaaacatcagtgtaaccctgatcattttgagctaaaaatttagccccatccatcc-gcatattcct-tccgtatttatccctataaactaaaacattttctatatttagtaaaggcgattaaaaaatttttctggagcaataaccatagtaccgcaaggg--aaaaatgaaataaaaatgaaacattctcaagcataaaaaagt
>E_tricolor_QCAZA53658_Guanujo
ttctcctcgccagggaactacgagctaagcttaaaacccaaaggacttgacggtaccccatatccccctagaggagcctgtcctataatcgataacccccgttttacctcaccattttttgttaatcagcctgtatacctccgtcgtcagcttaccacgtgagcgt--gtgagctaaatgttttttcaaccacacgtcaggtcaaggtgcagcaaataaaatggaaagagatgggctacactctctattctagagtaaacaaaagactaaatgaaacccagtcagaaggcggatttagcagtaaagtgaaactagagcgttcatttaaacatggcactggggtgtgtacacaccgcccgtcaccctcctcaatgcttcaaaacagtattttacactttttagctccacagaagaggcaagtcgtaacatggtaagtataccggaaggtatgcttggaatcaaagtgtaacttaaaataaagtatttcgcttacaccgaaaaaacatcagtgtaaccctgatcattttgagctaaaaatttagccccacccatcc-gcatattcct-tccgtatttatccctataaactaaaacattttctatatttagtaaaggcgattaaaaaatttttctggagcaataaccatagtaccgcaaggg--aaaaatgaaataaaaatgaaacattctcaagcataaaaaagt
>E_tricolor_QCAZA53659_Chazo_Juan
ttctcctcgccagggaactacgagctaagcttaaaacccaaaggacttgacggtaccccatatccccctagaggagcctgtcctataatcgataacccccgttttacctcaccattttttgttaatcagcctgtatacctccgtcgtcagcttaccacgtgagcgt--gtgagctaaatgttttttcaaccacacgtcaggtcaaggtgcagcaaataaaatggaaagagatgggctacactctctattctagagtaaacaaaagactaaatgaaacccagtcagaaggcggatttagcagtaaagtgaaactagagcgttcatttaaacatggcactggggtgtgtacacaccgcccgtcaccctcctcaatgcttcaaaacagtattttacactttttagctccacagaagaggcaagtcgtaacatggtaagtataccggaaggtatgcttggaatcaaagtgtaacttaaaataaagtatttcgcttacaccgaaaaaacatcagtgtaaccctgatcattttgagctaaaaatttagccccacccatcc-gcatattcct-tccgtatttatccctataaactaaaacattctctatatttagtaaaggcgattaaaaaatttttctggagcaataaccatagtaccgcaaggg--aaaaatgaaataaaaatgaaacattctcaagcataaaaaagt
>E_tricolor_QCAZA53660_Chazo_Juan
-tctcctcgccagggaactacgagctaagcttaaaacccaaaggacttgacggtaccccatatccccctagaggagcctgtcctataatcgataacccccgttttacctcaccattttttgttaatcagcctgtatacctccgtcgtcagcttaccacgtgagcgt--gtgagctaaatgttttttcaaccacacgtcaggtcaaggtgcagcaaataaaatggaaagagatgggctacactctctattctagagtaaacaaaagactaaatgaaacccagtcagaaggcggatttagcagtaaagtgaaactagagcgttcatttaaacatggcactggggtgtgtacacaccgcccgtcaccctcctcaatgcttcaaaacagtattttacactttttagctccacagaagaggcaagtcgtaacatggtaagtataccggaaggtatgcttggaatcaaagtgtaacttaaaataaagtatttcgcttacaccgaaaaaacatcagtgtaaccctgatcattttgagctaaaaatttagccccacccatcc-gcatattcct-tccgtatttatccctataaactaaaacattctctatatttagtaaaggcgattaaaaaatttttctggagcaataaccatagtaccgcaaggg--aaaaatgaaataaaaatgaaacattctcaagcataaaaaagt
>E_tricolor_QCAZA53662_Chazo_Juan
ttctcctcgccagggaactacgagctaagcttaaaacccaaaggacttgacggtaccccatatccccctagaggagcctgtcctataatcgataacccccgttttacctcaccattttttgttaatcagcctgtatacctccgtcgtcagcttaccacgtgagcgt--gtgagctaaatgttttttcaaccacacgtcaggtcaaggtgcagcaaataaaatggaaagagatgggctacactctctattctagagtaaacaaaagactaaatgaaacccagtcagaaggcggatttagcagtaaagtgaaactagagcgttcatttaaacatggcactggggtgtgtacacaccgcccgtcaccctcctcaatgcttcaaaacagtattttacactttttagctccacagaagaggcaagtcgtaacatggtaagtataccggaaggtatgcttggaatcaaagtgtaacttaaaataaagtatttcgcttacaccgaaaaaacatcagtgtaaccctgatcattttgagctaaaaatttagccccacccatcc-gcatattcct-tccgtatttatccctataaactaaaacattttctatatttagtaaaggcgattaaaaaattcttctggagcaataaccatagtaccgcaaggg--aaaaatgaaataaaaatgaaacattctcaagcataaaaaagt
>E_tricolor_QCAZA53663_Chazo_Juan
ttctcctcgccagggaactacgagctaagcttaaaacccaaaggacttgacggtaccccatatccccctagaggagcctgtcctataatcgataacccccgttttacctcaccattttttgttaatcagcctgtatacctccgtcgtcagcttaccacgtgagcgt--gtgagctaaatgttttttcaaccacacgtcaggtcaaggtgcagcaaataaaatggaaagagatgggctacactctctattctagagtaaacaaaagactaaatgaaacccagtcagaaggcggatttagcagtaaagtgaaactagagcgttcatttaaacatggcactggggtgtgtacacaccgcccgtcaccctcctcaatgcttcaaaacagtattttacactttttagctccacagaagaggcaagtcgtaacatggtaagtataccggaaggtatgcttggaatcaaagtgtaacttaaaataaagtatttcgcttacaccgaaaaaacatcagtgtaaccctgatcattttgagctaaaaatttagccccacccatcc-gcatattcct-tccgtatttatccctataaactaaaacattttctatatttagtaaaggcgattaaaaaatttttctggagcaataaccatagtaccgcaaggg--aaaaatgaaataaaaatgaaacattctcaagcataaaaaagt
>E_tricolor_QCAZA53664_Chazo_Juan
ttctcctcgccagggaactacgagctaagcttaaaacccaaaggacttgacggtaccccatatccccctagaggagcctgtcctataatcgataacccccgttttacctcaccattttttgttaatcagcctgtatacctccgtcgtcagcttaccacgtgagcgt--gtgagctaaatgttttttcaaccacacgtcaggtcaaggtgcagcaaataaaatggaaagagatgggctacactctctattctagagtaaacaaaagactaaatgaaacccagtcagaaggcggatttagcagtaaagcgaaactagagcgttcatttaaacatggcactggggtgtgtacacaccgcccgtcaccctcctcaatgcttcaaaacagtattttacactttttagctccacagaagaggcaagtcgtaacatggtaagtataccggaaggtatgcttggaatcaaagtgtaacttaaaataaagtatttcgcttacaccgaaaaaacatcagtgtaaccctgatcattttgagctaaaaatttagccccacccatcc-gcatattcct-tccgtatttatccctataaactaaaacattttctatatttagtaaaggcgattaaaaaatttttctggagcaataaccatagtaccgcaaggg--aaaaatgaaataaaaatgaaacattctcaagcataaaaaagt
>E_tricolor_QCAZA53665_Chazo_Juan
ttctcctcgccagggaactacgagctaagcttaaaacccaaaggacttgacggtaccccatatccccctagaggagcctgtcctataatcgataacccccgttttacctcaccattttttgttaatcagcctgtatacctccgtcgtcagcttaccacgtgagcgt--gtgagctaaatgttttttcaaccacacgtcaggtcaaggtgcagcaaataaaatggaaagagatgggctacactctctattctagagtaaacaaaagactaaatgaaacccagtcagaaggcggatttagcagtaaagtgaaactagagcgttcatttaaacatggcactggggtgtgtacacaccgcccgtcaccctcctcaatgcttcaaaacagtattttacactttttagctccacagaagaggcaagtcgtaacatggtaagtataccggaaggtatgcttggaatcaaagtgtaacttaaaataaagtatttcgcttacaccgaaaaaacatcagtgtaaccctgatcattttgagctaaaaatttagccccacccatcc-gcatattcct-tccgtatttatccctataaactaaaacattttctatatttagtaaaggcgattaaaaaattcttctggagcaataaccatagtaccgcaaggg--aaaaatgaaataaaaatgaaacattctcaagcataaaaaa--
>E_tricolor_QCAZA53666_Chazo_Juan
ttctcctcgccagggaactacgagctaagcttaaaacccaaaggacttgacggtaccccatatccccctagaggagcctgtcctataatcgataacccccgttttacctcaccattttttgttaatcagcctgtatacctccgtcgtcagcttaccacgtgagcgt--gtgagctaaatgttttttcaaccacacgtcaggtcaaggtgcagcaaataaaatggaaagagatgggctacactctctattctagagtaaacaaaagactaaatgaaacccagtcagaaggcggatttagcagtaaagtgaaactagagcgttcatttaaacatggcactggggtgtgtacacaccgcccgtcaccctcctcaatgcttcaaaacagtattttacactttttagctccacagaagaggcaagtcgtaacatggtaagtataccggaaggtatgcttggaatcaaagtgtaacttaaaataaagtatttcgcttacaccgaaaaaacatcagtgtaaccctgatcattttgagctaaaaatttagccccacccatcc-gcatattcct-tccgtatttatccctataaactaaaacattttctatatttagtaaaggcgattaaaaaattcttctggagcaataaccatagtaccgcaaggg--aaaaatgaaataaaaatgaaacattctcaagcataaaaaag-
>MVZ295432
tctacctcgccagggractacgagcaaagcttaaaacccaaaggacttgacggtaccccatatccccctagaggagcctgtcctataatcgataacccccgtttcacctcaccattttttgttaatcagcctgtatacctccgtcgtcagcttaccacgtgagcgtcagtgagctaaatgttaattcaaccatacgtcaggtcaaggtgcagcaaatataatggaaagagatgggctacactctctactctagaacaaacaaaagactaaatgaaaaccagtcagaaggcggatttagcagtaaaatgaaactagagcgttcatttaaacatggcactggggtgtgtacacaccgcccgtcaccctcctcaatgctacaaaacagtattttacaccttttagctccacagaagaggcaagtcgtaacatggtaagtataccggaaggtgtgcttggaatcaaaatgtaactt-aactaaagtatttcgcttacaccgaagaaacgtcagtgaaaccctgatcattttgagctaaaaatttagccccacacaccctacatataacc-ttcacactattttcctcaaactaaaacattctttatatttagtaaaggcgattaaaaaactcttccggagcaataactatagtaccgcaaggg--aaaaatgaaataaaaatgaaataaccttaagcac--------
>MVZ295433
tctacctcgccagggaactacgagcaaagcttaaaacccaaaggacttgacggtaccccatatccccctagaggagcctgtcctataatcgataacccccgtttcacctcaccattttttgttaatcagcctgtatacctccgtcgtcagcttaccacgtgagcgtcagtgagctaaatgttaattcaaccatacgtcaggtcaaggtgcagcaaatataatggaaagagatgggctacactctctactctagaacaaacaaaagactaaatgaaaaccagtcagaaggcggatttagcagtaaaatgaaactagagcgttcatttaaacatggcactggggtgtgtacacaccgcccgtcaccctcctcaatgctacaaaacagtattttacaccttttagctccacagaagaggcaagtcgtaacatggtaagtataccggaaggtgtgcttggaatcaaaatgtaactt-aactaaagtatttcgcttacaccgaagaaacgtcagtgaaaccctgatcattttgagctaaaaatttagccccacacaccctacatataacc-ttcacactattttcctcaaactaaaacattctttatatttagtaaaggcgattaaaaaactcttccggagcaataactatagtaccgcaaggg--aaaaatgaaataaaaatgaaataaccttaagcac--------
>MVZ295434
tctacctcgccagggaactacgagcaaagcttaaaacccaaaggacttgacggtaccccatatccccctagaggagcctgtcctataatcgataacccccgtttcacctcaccattttttgttaatcagcctgtatacctccgtcgtcagcttaccacgtgagcgtcagtgagctaaatgttaattcaaccatacgtcaggtcaaggtgcagcaaatataatggaaagagatgggctacactctctactctagaacaaacaaaagactaaatgaaaaccagtcagaaggcggatttagcagtaaaatgaaactagagcgttcatttaaacatggcactggggtgtgtacacaccgcccgtcaccctcctcaatgctacaaaacagtattttacaccttttagctccacagaagaggcaagtcgtaacatggtaagtataccggaaggtgtgcttggaatcaaaatgtaactt-aactaaagtatttcgcttacaccgaagaaacgtcagtgaaaccctgatcattttgagctaaaaatttagccccacacaccctacatataacc-ttcacactattttcctcaaactaaaacattctttatatttagtaaaggcgattaaaaaactcttccggagcaataactatagtaccgcaaggg--aaaaatgaaataaaaatgaaataaccttaagcac--------
>MVZ295435
tctacctcgccagggaactacgagcaaagcttaaaacccaaaggacttgacggtaccccatatccccctagaggagcctgtcctataatcgataacccccgtttcacctcaccattttttgttaatcagcctgtatacctccgtcgtcagcttaccacgtgagcgtcagtgagctaaatgttaattcaaccatacgtcaggtcaaggtgcagcaaatataatggaaagagatgggctacactctctactctagaacaaacaaaagactaaatgaaaaccagtcagaaggcggatttagcagtaaaatgaaactagagcgttcatttaaacatggcactggggtgtgtacacaccgcccgtcaccctcctcaatgctacaaaacagtattttacaccttttagctccacagaagaggcaagtcgtaacatggtaagtataccggaaggtgtgcttggaatcaaaatgtaactt-aactaaagtatttcgcttacaccgaagaaacgtcagtgaaaccctgatcattttgagctaaaaatttagccccacacaccctacatataacc-ttcacactattttcctcaaactaaaacattctttatatttagtaaaggcgattaaaaaactcttccggagcaataactatagtaccgcaaggg--aaaaatgaaataaaaatgaaataaccttaagcacaaaaa---
>MVZ295436
tctacctcgccagggaactacgagcaaagcttaaaacccaaaggacttgacggtaccccatatccccctagaggagcctgtcctataatcgataacccccgtttcacctcaccattttttgttaatcagcctgtatacctccgtcgtcagcttaccacgtgagcgtcagtgagctaaatgttaattcaaccatacgtcaggtcaaggtgcagcaaatataatggaaagagatgggctacactctctactctagaacaaacaaaagactaaatgaaaaccagtcagaaggcggatttagcagtaaaatgaaactagagcgttcatttaaacatggcactggggtgtgtacacaccgcccgtcaccctcctcaatgctacaaaacagtattttacaccttttagctccacagaagaggcaagtcgtaacatggtaagtataccggaaggtgtgcttggaatcaaaatgtaactt-agctaaagtatttcgcttacaccgaagaaacgtcagtgaaaccctgatcattttgagctaaaaatttagccccacacaccctgcatataacc-ttcacactattttcctcaaactaaaacattctttatatttagtaaaggcgattaaaaaactcttccggagcaataactatagtaccgcaaggg--aaaaatgaaataaaaatgaaacaaccttaagcac--------
