# Supplementary material for: ﻿Honoring the Afro-Colombian musical culture with the naming of Epipedobatescurrulao sp. nov. (Anura, Dendrobatidae), a frog from the Pacific rainforests
Source: Zookeys. 2025 Feb 6;1226:139–70. doi: 10.3897/zookeys.1226.123803 (PMC11826230; doi:10.3897/zookeys.1226.123803)
Supplement: Supplementary material 2 — The alignments used for distance calculations [file zookeys-1226-139_article-123803__-s002.zip › S2_Alignments/AllEpipedobates_cytb_haplotypes.fasta]

>E_narinensis_RDT0219_Biotopo
--------------------------ctagctatacattatacagctgatacttccatagccttctcctccctatctcacatttgtcgagacgtcaataatggctgactccttcgaaatcttcatgctaacggtgcctcattcttttttatttgtatctatatacacattggtcgaggcatgtactacggatctttcttatttaaagaaacatgaaacattggggtgatcttattattcttagtaatagccaccgctttcgtaggctacgtccttccttgaggacaaatatccttttgaggtgctaccgtaatcactaaccttctttctgctgccccatacattggttctgaacttgttcaatgaatctgagggggcttttctgttgataacgctacactaacccgattctttactttccactttattcttccatttattattgcaggagcctcaatactccaccttctttttcttcaccaaacaggctcttccaatcccacaggactcaactccaatcctgacaaagttcccttccacacctacttctcctataaagatgctctaggattcatcatcttactagccctattaacccttctctcatcattttcccctaatcttctgggagacccagacaattttacccccgccaatcc
>E_narinensis_RDT0220_Biotopo
ttgcccaaattgctacaggcctttttctagctatacattatacagctgatacttccatagccttctcctccctatctcacatttgtcgagacgtcaataatggctgactccttcgaaatcttcatgctaacggtgcctcattcttttttatttgtatctatatacacattggtcgaggcatgtactacggatctttcttatttaaagaaacatgaaacattggggtgatcttattattcttagtaatagccaccgctttcgtaggctacgtccttccttgagggcaaatatccttttgaggtgctaccgtaatcactaaccttctttctgctgccccatacattggttctgaacttgttcaatgaatctgagggggcttttctgttgataacgctacactaacccgattctttactttccactttattcttccatttattattgcaggagcctcaatactccaccttctttttcttcaccaaacaggctcttccaatcccacaggactcaactccaatcctgacaaagttcccttccacacctacttctcctataaagatgctctaggattcatcatcttactagctctattaacccttctctcatcattttcccctaatcttctgggagacccagacaattttacccccgccaatcc
>E_boulengeri_RDT0231_Danubio
--------------------------------------------------------------ttctcctccctatctcacatttgtcgagacgttaataatggctgactccttcgaaatcttcatgctaatggcgcctcattcttttttatttgtatttatatacacatcggtcgaggcatgtactatggatcctttttatttaaagaaacatgaaacattggggtaatcttactattcttagtaatagctaccgctttcgtaggttacgtccttccttgaggacaaatatctttttgaggtgctaccgtaatcactaatcttctttctgctgccccatacgtcggcactgaacttgttcaatgaatctgggggggcttttctgttgataacgccacactaacccgattctttactttccactttattcttccatttattattgcaggagcctcaatacttcaccttcttttccttcaccaaacaggctcttctaaccctacaggactcaactccaatcccgacaaagttcccttccacacctatttctcctataaagatgccctaggattcatcattttactagccctacttactcttctctcatcattttcccctaatctt-----------------------------------
>E_boulengeri_ANDES_A2455_La_Barra
ttgcccaaattgctacaggcctttttctagctatacattatacagctgatacttccatagccttctcctccctgtctcacatttgtcgagacgtcaataatggttgactccttcgaaatcttcatgctaatggtgcctcattcttttttatttgtatttatatacacattggtcgaggcatgtactacggatctttcttatttaaagaaacatgaaacattggggtaatcttactattcttagttatagctaccgctttcgtaggttacgtccttccttgaggacaaatatctttttgaggcgctaccgtaatcactaatcttctttctgctgccccatacgtcggcactgaacttgttcaatgaatctgggggggcttttctgttgataacgccacactaacccgattctttactttccactttatccttcctttcattattgcaggagcctcaatactccatcttctttttcttcaccaaacaggctcttctaacccaacaggacttaactccaatcccgacaaagttcccttccacacctacttctcctataaagatgctctaggattcatcattttactagccctactcacccttctctcatcattttcccctaatcttctgggagacccagacaacttcacccccgccaatcc
>E_boulengeri_ANDES_A2460_Ladrilleros
ttgcccaaattgctacaggcctttttctagctatacattatacagctgatacttccatagccttctcctccctgtctcacatttgtcgagacgtcaataatggttgactccttcgaaatcttcatgctaatggtgcctcattcttctttatttgtatttatatacacattggtcgaggcatgtactacggatctttcttatttaaagaaacatgaaacattggggtaatcttactattcttagttatagctaccgctttcgtaggttacgtccttccttgaggacaaatatctttttgaggcgctaccgtaatcactaatcttctttctgctgccccatacgtcggcactgaacttgttcaatgaatctgggggggcttttctgttgataacgccacactaacccgattctttactttccactttatccttcctttcattattgcaggagcctcaatactccatcttctttttcttcaccaaacaggctcttctaacccaacaggacttaactccaatcccgacaaagttcccttccacacctacttctcctataaagatgctctaggattcatcattttactagccctactcacccttctctcatcattttcccctaatcttctgggagacccagacaacttcacccccgccaatcc
>E_boulengeri_ANDES_A2464_Ladrilleros
ttgcccaaattgctacaggcctttttctagctatacattatacagctgatacttccatagccttctcctccctatctcacatttgtcgagacgtcaataatggttgactccttcgaaatcttcatgctaatggtgcctcattcttttttatttgtatttatatacacattggtcgaggcatgtactacggatctttcttatttaaagaaacatgaaacattggggtaatcttactattcttagttatagctaccgctttcgtaggttacgtccttccctgaggacaaatatctttttgaggcgctaccgtaatcactaatcttctttctgctgccccatacgtcggcactgaacttgttcaatgaatctgggggggcttttctgttgataacgccacactaacccgattctttactttccactttatccttcctttcattattgcaggagcctcaatactccatcttctttttcttcaccaaacaggctcttctaacccaacaggacttaactccaatcccgacaaagttcccttccacacctacttctcctataaagatgctctaggattcatcattttactagccctactcacccttctctcatcattttcccctaatcttctgggagacccagacaacttcacccccgccaatcc
>E_boulengeri_QCAZ32077_Urbina
ttgcccaaatcgccacaggccttttcctcgccatacattatacagctgatacttccatagctttctcctctctagcccacatttgtcgagacgtcaacaatggttgacttcttcgcaatcttcacgctaatggagcctcattcttttttatttgtatttaccttcatattggtcgaggaatatactacggatcttttctatttaaagagacatgaaatatcggagtaatcttattatttttagtaatagctaccgctttcgtaggctatgttcttccatgaggacaaatatccttttgaggcgctaccgttatcactaatcttctttccgccgccccatatattggaactgaactagtccaatgaatctgaggaggattttctgttgataacgccacattaacccgatttttcaccttccacttcattcttccatttattattgcaggcgcctccatacttcatcttctttttcttcaccaaactggatcttccaatcctacagggctcgactctaaccctgataaagttcctttccacacttacttcacttataaagatgccttaggatttattattctcttagcct----------------------------------------------------------------------
>E_boulengeri_RDT0211_Isla_Gorgona
------------------------------------------------atacttccatagctttctcctctctagcccatatttgtcgagacgtcaacaatggttgacttcttcgcaaccttcacgctaatggagcctcattcttttttatttgtatttacatacatattggtcgaggaatatactatggatcttttctatttaaagagacatgaaatatcggagtaatcttactatttttagtaatagctaccgccttcgtaggctatgtgcttccatgaggacaaatatccttttgaggcgctaccgttattactaatcttctttccgccgccccatatattggtactgaactagtccaatgaatctgaggaggcttttctgttgataacgccacattaacccgatttttcaccttccacttcattttaccatttattattgcaggtgcctctatacttcaccttctttttcttcaccaaactggatcttccaatcctacagggctcgactctaatcctgataaagttcctttccacacttacttcacctataaagatgccctaggatttattatcctcttagccttcctcaccattctctcatcattttccccaaatcttttaggagatccagacaatttcaccc----------
>E_boulengeri_ANDES_A2471_Maragricola
ttgcccaaatcgccacaggcctttttctcgccatacattatacagctgatacttccatagctttctcctctctagcccacatttgtcgagacgtcaacaatggttgacttcttcgcaatcttcacgctaatggagcctcattcttttttatttgtatttaccttcatattggtcgaggaatatactacggatcttttctatttaaagagacatgaaatatcggagtaatcttattatttttagtaatagctaccgctttcgtaggctatgttcttccatgaggacagatatccttttgaggcgctaccgttattactaatcttctttctgccgccccatatattggaactgaactagtccaatgaatctgagggggattttctgttgataacgccacattaactcgattttttaccttccacttcattcttccatttattattgcaggagcctccatacttcatcttctttttcttcaccaaactgggtcttccaatcctacaggactcgactctaaccctgataaagttcctttccacacttacttcacttataaagatgccttagggtttattattctcttagccttcctcaccattctctcgtcattttccccaaatcttttaggagacccagacaatttcaccccagccaatcc
>E_boulengeri_ANDES_A2468_Maragricola
ttgcccaaatcgccacaggccttttcctcgccatacattatacagctgatacttccatagctttctcctctctagcccacatttgtcgagacgtcaacaatggttgacttcttcgcaatcttcacgctaatggagcctcattcttttttatttgtatttatcttcatatcggtcgaggaatatactacggatcctttctatttaaagagacatgaaatatcggagtaatcttattatttttagtaatagctaccgctttcgtaggctatgttcttccatgaggacaaatatccttttgaggcgctaccgttatcactaatcttctttccgctgccccatatattggaactgaactagtccaatgaatctgaggaggattttctgttgataacgccacattaacccgatttttcaccttccacttcattcttccatttattattgcaggcgcctccatacttcatcttctttttcttcaccaaactggatcttccaatcctacagggctcgactctaaccctgataaagttccttttcacacttacttcacttataaagatgccttaggatttattattctcttagccttcctcaccattctctcatcattttccccaaatcttttaggagacccagacaatttcaccccagccaaccc
>E_boulengeri_QCAZ23098_San_Lorenzo
ttgcccaaatcgccacaggccttttcctcgccatacattatacagctgatacttccatagctttctcctctctagcccacatttgtcgagacgtcaacaatggttgacttcttcgcaatcttcacgctaatggagcctcattcttttttatttgtatttaccttcatattggtcgaggaatgtactacggatcctttctatttaaagagacatgaaatatcggagtaatcttattatttttagtaatagctaccgctttcgtaggctatgttcttccatgaggacaaatatccttttgaggcgctaccgttatcactaatcttctttccgccgccccatatattggaactgaactagtccaatgaatctgaggaggattttctgttgataacgccacattaacccgatttttcaccttccacttcattcttccatttattattgcaggcgcctccatacttcatcttctttttcttcaccaaactggatcttccaatcctacagggctcgactctaaccctgataaagttcctttccacacttacttcacttataaagacgccttaggatttattattctcttagccttcctcaccattctctcatcattttccccaaatcttttaggagacccagacaatttcaccccagccaaccc
>E_boulengeri_QCAZ23099_San_Lorenzo
ttgcccaaatcgccacaggccttttcctcgccatacattatacagctgatacttccatagctttctcctctctagcccacatttgtcgagacgtcaacaatggttgacttcttcgcaatcttcacgctaatggagcctcattcttttttatttgtatttaccttcatattggtcgaggaatatactacggatcctttctatttaaagagacatgaaatatcggagtaatcttattatttttagtaatagctaccgctttcgtaggctatgttcttccatgaggacaaatatccttttgaggcgctaccgttatcactaatcttctttccgccgccccatatattggaactgaactagtccaatgaatctgaggaggattttctgttgataacgccacattaacccgatttttcaccttccacttcattcttccatttattattgcaggcgcctccatacttcatcttctttttcttcaccaaactggatcttccaatcctacagggctcgactctaaccctgataaagttcctttccacacttacttcacttataaagatgccttaggatttattattctcttagccttcctcaccattctctcatcattttccccaaatcttttaggagacccagacaatttcaccccagccaaccc
>E_espinosai_QCAZA58233_Cube
ttgcccaaatcgctacaggcctttttcttgccatacactatactgctgacacttccatagctttttcctccctagcccatatttgtcgagacgtcaacaatggctgacttcttcgcaatcttcacgctaacggagcctcattcttttttatttgtatttacctgcatatcggccgaggaatgtactatggatcctttttatttaaagaaacatgaaatattggagtaatcttattatttttagtaatagcaactgctttcgtaggctatgttcttccatgagggcaaatatccttttgaggcgccaccgttattactaaccttctttccgccgccccatatattggaactgaactagtccaatgaatttgagggggcttttctgttgacaacgccacacttacccgatttttcacctttcacttcatccttccatttattattgtaggtgcctctatacttcaccttctttttcttcaccaaaccggttcttccaaccccacaggactcaactccaatcctgataaagttcctttccacacttacttcacctacaaagacgccctaggatttattattctcttagccttcctcacccttctttcatcattctccccaaaccttttaggagacccagacaacttcacccctgctaaccc
>E_espinosai_QCAZA58236_Cube
ttgcccaaatcgctacaggtctttttcttgccatacactatactgctgacacttccatagctttctcctccctagcccatatttgtcgagacgtcaacaatggctgactccttcgcaatcttcacgctaacggagcctcattcttttttatttgtatttaccttcatatcggccgaggaatgtactatggatcctttttatttaaagaaacatgaaatattggagtaatcttattatttttagtaatagcaactgctttcgtaggctatgttcttccatgagggcagatatccttttgaggcgccaccgttattactaaccttctttccgccgccccatatattggaactgaactagtccaatgaatttgagggggcttttctgtcgacaacgccacacttacccgatttttcacctttcacttcatccttccatttattattgtaggtgcctccatacttcaccttctttttcttcaccaaaccggttcttccaaccccacaggactcaactccaatcctgacaaagttcctttccacacttacttcacctacaaagacgccctaggatttattattctcttagccttcctcacccttctttcatcattctccccaaaccttttaggagacccagacaacttcacccctgctaaccc
>E_boulengeri_ANDES_A2476_La_Nutria
ttgcccaaatcgctacaggcctttttcttgccatacactatactgctgacacttccatagctttctcctccctagcccatatttgtcgagacgtcaacaatggctgacttcttcgcaatcttcatgctaacggagcctcattcttttttatttgtatttacctacatattggccgaggaatgtactatggatcctttttgtttaaagaaacatgaaatattggagtaatcttattatttttagtaatagcaactgctttcgtaggctatgttcttccatgaggacaaatatccttttgaggcgccaccgttattactaaccttctttccgccgccccatatattggaactgaactagtccaatgaatttgagggggcttttctgttgacaacgccacacttacccgatttttcacctttcacttcatccttccatttattattgtaggtgcctctatacttcaccttctttttcttcaccaaaccggatcttccaaccccacaggactcaactccaatcctgacaaagttcctttccacacttacttcacctacaaagacgccctaggattcattattctcttaaccttcctcacccttctctcatcattctcccc------------------------------------------
>E_boulengeri_QCAZA58221_Lita
ttgcccaaatcgctacaggcctttttcttgccatacactatactgctgacacttccatagctttctcctccctagcccatatttgtcgagacgtcaacaatggctgacttcttcgcaatcttcatgctaacggagcctcattcttttttatttgtatctacctacatattggccgaggaatgtactatggatcctttttatttaaagaaacatgaaatattggagtaatcttattatttttagtaatagcaactgctttcataggctatgttcttccatgagggcaaatatccttttgaggcgccaccgttattactaaccttctttccgccgccccatatattggaactgaactagtccaatgaatttgagggggcttttctgttgacaacgccacacttacccgatttttcacctttcacttcatccttccatttattattgtaggtgcctctatacttcaccttctttttcttcaccaaaccggatcttccaaccccacaggactcaactccaatcctgacaaagttcctttccacacttacttcacctacaaagacgccctaggattcattattctcttaaccttcctcacccttctctcatcattctccccaaaccttttaggagacccagacaacttcacccctgctaaccc
>E_boulengeri_QCAZA58224_Lita
ttgcccaaatcgctacaggcctttttcttgccatacactatactgctgacacttccatagctttctcctccctagcccatatttgtcgagacgtcaacaatggctgacttcttcgcaatcttcatgctaacggagcctcattcttttttatttgtatctacctacatattggccgaggaatgtactatggatcctttttatttaaagaaacatgaaatattggagtaatcttattatttttagtaatagcaactgctttcgtaggctatgttcttccatgagggcaaatatccttttgaggcgccaccgttattactaaccttctttccgccgccccatatattggaactgaactagtccaatgaatttgagggggcttttctgttgacaacgccacacttacccgatttttcacctttcacttcatccttccatttattattgtaggtgcctctatacttcaccttctttttcttcaccaaaccggatcttccaaccccacaggactcaactccaatcctgacaaagttcctttccacacttacttcacctacaaagacgccctaggattcattattctcttaaccttcctcacccttctctcatcattctccccaaaccttttaggagacccagacaacttcacccctgctaaccc
>E_boulengeri_QCAZ23969_Maldonado
-----------------------------gccatacactatactgctgacacttccatagctttctcctccctagcccatatttgtcgagacgtcaacaatggctgacttcttcgcaatcttcacgctaacggagcctcattcttttttatttgtatttacctacatatcggccgaggaatatactatggatcctttttatttaaagaaacatgaaatattggagtaattttattatttttagtaatagcaactgctttcgtaggctatgttcttccatgagggcaaatatccttttgaggcgccaccgttattactaaccttctttccgccgccccatatattggaactgaactagtccaatgaatttgagggggcttttctgttgacaacgccacacttacccgattcttcacctttcacttcatccttccatttattattgtaggtgcctctatacttcaccttctttttcttcaccaaaccggatcttccaaccccacaggactcaactccaatcctgacaaagttcctttccacacttacttcacctacaaagacgccctaggattcattattctcttagccttcctcacccttctttcatcattctccccaaaccttttaggagacccagacaacttcacccctgc------
>E_darwinwallacei_QCAZA58336_Pachijal
ttgcccaaatcgctacaggcctttttcttgccatacactatactgctgacacttccatagctttctcctccctagcccatatttgtcgagacgtcaacaatggctgacttcttcgcaatcttcacgctaacggagcctcattcttttttatttgtatttacctacatatcggccgaggaatatactatggatcctttttatttaaagaaacatgaaatattggagtaatcttattatttttagtaatagcaactgctttcgtaggctatgttcttccatgagggcaaatatccttttgaggcgccaccgttattactaaccttctttccgccgccccatatattggaactgaactagtccaatgaatttgagggggcttttctgttgacaacgccacacttacccgattcttcacctttcacttcatccttccatttattattgtaggtgcctctatacttcaccttctttttcttcaccaaaccggatcttccaaccccacaggactcaactccaatcctgacaaagttcctttccacacttacttcacctacaaagacgccctaggattcattattctcttagccttcctcacccttctttcatcattctccc-------------------------------------------
>E_darwinwallacei_QCAZA58335_Pachijal
-------------------------tcttgccatacactatactgctgacacttccatagctttctcctccctagcccatatttgtcgagacgtcaacaatggctgacttcttcgcaatcttcacgctaacggagcctcattcttttttatttgtatttatctacatatcggccgaggaatatactatggatcctttttatttaaagaaacatgaaatattggagtaatcttattatttttagtaatagcaactgctttcgtaggctatgttcttccatgagggcaaatatccttttgaggcgccaccgttattactaaccttctttccgccgccccatatattggaactgaactagtccaatgaatttgagggggcttttctgttgacaacgccacacttacccgattcttcacctttcacttcatccttccatttattattgtaggtgcctctatacttcaccttctttttcttcaccaaaccggatcttccaaccccacaggactcaactccaatcctgacaaagttcctttccacacttacttcacctacaaagacgccctaggattcattattctcttagccttcctcacccttctttcatcattctccccaaacctgttaggagacccagacaacttcacccctgctaaccc
>E_boulengeri_QCAZA53634_Bilsa
ttgcccaaatcgctacaggcctttttcttgccatacactatactgctgacacttccatagctttctcctccctagcccatatttgtcgagacgtcaacaatggctgacttcttcgcaatcttcacgctaacggagcctcattcttttttatttgtatttacctacatatcggccgaggaatgtactatggatcctttttatttaaagaaacatgaaatattggagtaatcttactatttttagtaatagcaactgctttcgtaggctatgttcttccatgagggcaaatatccttttgaggcgccaccgttattactaaccttctttccgccgccccatatattggaactgaactagtccaatgaatttgaggaggattttctgttgacaacgccacacttacccgatttttcacctttcacttcattcttccatttattattgtaggtgcctctatacttcaccttctttttcttcaccaaaccggatcttccaaccccacaggactcaactccaatcctgacaaagttcctttccacacttacttcaccttcaaagacgccctaggattcattattctcttagccttcctc-----------------------------------------------------------------
>E_boulengeri_QCAZ40363_Caimito
ttgcccaaatcgctacaggcctttttcttgccatacactatactgctgacacttccatagctttctcctccctagcccatatttgtcgagacgtcaacaatggctgacttcttcgcaatcttcacgctaacggagcctcattcttttttatttgtatttaccttcatatcggccgaggaatgtactatggatcctttttatttaaagaaacatgaaatattggagtagtcttactatttttagtaatagcaactgctttcgtaggctatgttcttccatgaggacaaatatccttttgaggcgccaccgttattactaaccttctttccgccgccccatatattggaactgaactagtccaatgaatttgaggaggcttttctgttgacaacgccacacttacccgatttttcacctttcacttcattcttccatttattattgtaggtgcctctatacttcaccttctttttcttcaccaaaccggatcttccaaccccacaggactcaactccaatcctgacaaagttcctttccacacttacttcacctacaaagacgccctaggattcattattctcttagccttcctcacccttctttcatcattctccccaaaccttttaggagacccagacaacttcacccctgctaaccc
>E_boulengeri_QCAZ40369_Caimito
ttgcccaaatcgctacaggcctttttcttgccatacactatactgctgacacttccatagctttctcctccctagcccatatttgtcgagacgtcaacaatggctgacttcttcgcaatcttcacgctaacggagcctcattcttttttatttgtatttacctacatatcggtcgaggaatgtactatggatcctttttatttaaagaaacatgaaatattggagtaatcttactatttttagtaatagcaactgctttcgtaggctatgttcttccatgaggacaaatatccttttgaggcgccaccgttattactaaccttctttccgccgccccatatattggaactgaactagtccaatgaatttgaggaggcttttctgttgacaacgccacacttacccgatttttcacctttcacttcattcttccatttattattgtaggtgcctctatacttcaccttctttttcttcaccaaaccggatcttccaaccccacaggactcaactccaatcctgacaaagttcctttccacacttacttcacctacaaagacgccctaggattcattattctcttagccttcctcacccttctttcatcattctccccaaaccttttaggagacccagacaacttcacccctgctaaccc
>E_boulengeri_QCAZ24937_La_Tortuga
ttgcccaaatcgctacaggcctttttcttgccatacactatactgctgacacttccatagctttctcctccctagcccatatttgtcgagacgtcaacaatggctgacttcttcgcaatcttcacgctaacggagcctcattcttttttatttgtatttaccttcatatcggccgaggaatgtactatggatcctttttatttaaagaaacatgaaatattggagtaatcttactatttttagtaatagcaactgcttttgtaggctatgttcttccatgagggcaaatatccttttgaggcgccaccgttattactaaccttctttccgccgccccgtatattggaactgaactagtccaatgaatttgaggaggcttttctgttgacaacgccacacttacccgatttttcacctttcacttcattcttccatttattattgtaggtgcctctatacttcaccttctttttcttcaccaaaccggatcttccaaccccacaggactcgactccaatcctgacaaagttcctttccacacttacttcacctacaaagacgccctaggattcattattctcttagccttcctcacccttctttcatcattctccccaaaccttttaggagacccagacaacttcacccctgctaaccc
>E_boulengeri_QCAZ24940_La_Tortuga
ttgcccaaatcgctacaggcctttttcttgctatacactatactgctgacacttctatagctttctcctctctagcccatatttgccgagacgtcaacaatggctgacttcttcgtaatcttcacgctaacggagcctcattcttttttatttgtatttatcttcatattggccgaggaatatactatggatcctttttatttaaagaaacatgaaacattggagtaattttattattcttagtaatagcaactgcatttgtaggttatgttcttccatgagggcaaatatccttttgaggtgccactgtaattactaatcttctttccgccgccccatatattggaactgaactagtccaatgaatctgagggggcttttctgttgacaacgccacacttacccgattcttcacctttcacttcattcttccatttattattgcaggtgcctctatacttcaccttctttttcttcaccaaactggatcttccaatcccacaggactcgactccaatcctgataaagttcctttccacacctacttcacctacaaagatgccctaggatttattattctcttagccttcctcacccttctttcatcattttccccaaacctcctaggagatccagacaacttcacccctgccaaccc
>E_darwinwallacei_QCAZA58262_Otongachi
ttgcccaaatcgctacaggcctttttcttgccatacactatactgctgatacttccatagctttctcctccctagcccatatttgccgagacgtcaacaatggctgacttcttcgcaatcttcacgctaacggagcctcattcttttttatttgtatttatatacatatcggtcgaggaatatactatggatcctttttatttaaagaaacatgaaatattggagtaatcttattatttctagtaatagcaactgctttcgtaggctatgttcttccatgagggcaaatatccttttgaggcgccaccgttattactaaccttctttccgccgccccatatattggaactgaactagttcaatgaatttgaggcggattttctgttgacaacgccacacttacccgatttttcacctttcacttcattctcccatttattattgtaggcgcctctatgcttcaccttctttttcttcaccaaactggatcttccaatcccacagggctcgattccaatccagacaaagttccttttcacacctacttcacctacaaagatgccctaggatttattattctcttagccttcctcacccttctttcatcattttccccaaaccttttaggagacccagataacttcacccctgccaaccc
>E_darwinwallacei_QCAZA58263_Otongachi
ttgcccaaatcgctacaggcctttttcttgccatacactatactgctgacacttccatagctttctcctccctagcccatatttgccgagacgtcaacaatggctgacttcttcgcaatcttcacgctaacggagcctcattcttttttatttgtatttatatacatatcggtcgaggaatatactatggatcctttttatttaaagaaacatgaaatattggagtaatcttattatttctagtaatagcaactgctttcgtaggatatgttcttccatgaggacaaatatccttttgaggcgccaccgttattactaaccttctttccgccgccccatatattggaactgaactagttcaatgaatttgaggcggattttctgttgacaacgccacacttacccgatttttcacctttcacttcattctcccatttattattgtaggcgcctctatgcttcaccttctttttcttcaccaaactggatcttccaatcccacagggctcgattccaatccagacaaagttccttttcacacctacttcacctacaaagatgccctaggatttattattctcttagccttcctcacccttctttcatcattttccccaaaccttttaggagacccagataacttcacccctgccaaccc
>E_espinosai_QCAZA58270_Rio_Palenque
ttgcccaaatcgctacaggcctttttcttgccatacactatactgctgacacttccatagctttctcctccctagcccatatttgccgagacgtcaacaatggctgacttcttcgcaatcttcacgctaacggagcctcattcttttttatttgtatttatatacatatcggtcgaggaatatactatggatcctttttatttaaagaaacatgaaatattggagtaatcttattatttctagtaatagcaactgctttcgtaggctatgttcttccatgagggcaaatatccttttgaggcgccaccgttattactaaccttctttccgccgccccatatattggaactgaactagttcaatgaatttgaggcggattttctgttgacaacgccacacttacccgatttttcacctttcacttcattctcccatttattattgtaggcgcctctatgcttcaccttctttttcttcaccaaactggatcttccaatcccacagggctcgattccaatccagacaaagttccttttcacacctacttcacctacaaagatgccctaggatttattattctcttagccttcctcacccttctttcatcattttccccaaaccttttaggagacccagataacttcacccctgccaaccc
>E_espinosai_QCAZA58272_Rio_Palenque
ttgcccaaatcgctacaggcctttttcttgccatacactatactgctgacacttccatagctttctcctccctagcccatatttgccgagacgtcaacaatggctgacttcttcgcaatcttcacgctaacggagcctcattcttttttatttgtatttatatacatatcggtcgaggaatatactatggatcctttttatttaaagaaacatgaaatattggagtaatcttattatttctagtaatagcaactgctttcgtaggctatgttcttccatgaggacaaatatccttttgaggcgccaccgttattactaaccttctttccgccgccccatatattggaactgaactagttcaatgaatttgaggcggattttctgttgacaacgccacacttacccgatttttcacctttcacttcattctcccatttattattgtaggcgcctctatgcttcaccttctttttcttcaccaaactggatcttccaatcccacaggactcgattccaatccagacaaagttccttttcacacctacttcacctacaaagatgccctaggatttattattctcttagccttcctcacccttctttcatcattttccccaaaccttttaggagacccagataacttcacccctgccaaccc
>E_darwinwallacei_QCAZA58284_Mindo
ttgcccaaatcgctacaggcctttttcttgccatacactatactgctgacacttccatagctttctcctccctagcccatatttgccgagacgtcaacaatggctgacttcttcgcaatcttcacgctaacggagcctcattcttttttatttgtatttatatacatatcggtcgaggaatatactatggatcctttttatttaaagaaacatgaaatattggagtaatcttattatttctagtaatagcaactgctttcgtaggctatgttcttccatgagggcaaatatccttttgaggcgccaccgttattactaaccttctttccgccgccccatatattggaactgaactagttcaatgaatttgaggcggattttctgttgacaacgccacacttacccgatttttcacctttcacttcattctcccatttattattgtaggcgcctccatgcttcaccttctttttcttcaccaaactggatcttccaatcccacagggctcgattccaatccagacaaagttccttttcacacctacttcacctacaaagatgccctagggtttattattctcttagccttcctcacccttctttcatcattttccccaaaccttttaggagacccagataacttcacccctgccaaccc
>E_darwinwallacei_QCAZA58282_Mindo
ttgcccaaatcgctacaggcctttttcttgccatacactatactgctgacacttccatagctttctcctccctagcccatatttgccgagacgtcaacaatggctgacttcttcgcaatcttcacgctaacggagcctcattcttttttatttgtatttatatacatatcggtcgaggaatatactatggatcctttttatttaaagaaacatgaaatattggagtaatcttattatttctagtaatagcaactgctttcgtaggctatgttcttccatgagggcaaatatccttttgaggcgccaccgttattactaaccttctttccgccgccccatatattggaactgaactagttcaatgaatttgaggcggattttctgttgacaacgccacacttacccgatttttcacctttcacttcattctcccatttattattgtaggcgcctccatgcttcaccttctttttcttcaccaaactggatcttccaatcccacagggctcgattccaatccagacaaagttccttttcacacctacttcacctacaaagatgccctagggtttattattctcttagccttcctcacccttctttcatcattttccccaaaccttttaggagacccagataacttcacccctgccaaccc
>E_boulengeri_QCAZ40648_Pucayacu
ttgcccaaatcgctacaggtctttttcttgccatacactatactgctgacacttccatagctttctcctccctagcccatatttgccgagacgtcaacaatggctgacttcttcgcaatcttcacgctaacggagcctcattcttttttatttgtatttatatacatattggtcgaggaatatactatggatcctttttattcaaagaaacatgaaatatcggagtaatcttactatttctagtaatagcaactgctttcgtaggctatgttcttccatgagggcaaatatccttttgaggcgccaccgttattactaaccttctttccgccgccccatatattggaactgaactagtccaatgaatttgaggcggattctctgttgacaacgccacacttacccgatttttcacctttcacttcattctcccatttattattgtaggcgcctctatgcttcaccttctttttctccaccaaactggatcttccaatcccacagggctcgattccaatccagacaaagttccttttcacacctacttcacctacaaagatgccctaggatttattattctcttagccttcctcacccttctttcatcattttcaccaaaccttttaggagacccagataacttcacccctgctaaccc
>E_boulengeri_QCAZ50458_Pucayacu
ttgcccaaatcgctacaggcctttttcttgccatacactatactgctgacacttccatagctttctcctccctagcccatatttgccgagacgtcaacaatggctgacttcttcgcaatcttcacgctaacggagcctcattcttttttatttgtatttatatacatattggtcgaggaatatactatggatcctttttattcaaagaaacatgaaatatcggagtaatcttactatttctagtaatagcaactgctttcgtaggctatgttcttccatgagggcaaatatccttttgaggcgccaccgttattactaaccttctttccgccgccccatatattggaactgaactagtccaatgaatttgaggcggattctctgttgacaacgccacacttacccgatttttcacctttcacttcattctcccatttattattgtaggcgcctctatgcttcaccttctttttctccaccaaactggatcttccaatcccacagggctcgattccaatccagacaaagttccttttcacacctacttcacctacaaagatgccctaggatttattattctcttagccttcctcacccttctttcatcattttccccaaaccttttaggagacccagataacttcacccctgctaaccc
>E_boulengeri_QCAZA53626_La_Perla_PROB
ttgcccaaatcgctacaggcctttttcttgccatacactatactgctgacacttccatagctttctcctccctagcccatatttgccgagacgtcaacaatggctgacttcttcgcaatcttcacgctaacggagcctcattcttttttatttgtatttatatacatatcggtcgaggaatatactatggatcctttttatttaaagagacatgaaatatcggagtaatcttattatttctagtaatagcaactgctttcgtaggctatgttcttccatgagggcagatatccttttgaggcgccaccgttattactaaccttctttccgccgccccatatattggaactgaactagtccaatgaatttgaggcggattttctgttgacaacgccacacttactcgatttttcacctttcacttcattctcccatttattatcgtaggcgcctctatgcttcaccttctttttcttcaccaaactggatcttccaatcccacaggactcgattccaacccagacaaagttccttttcacacctacttcacctacaaagatgccctaggatttattattctcttagccttcctcacccttctttcatcattttccccaaaccttttaggagacccagataacttcacccctgccaaccc
>E_boulengeri_QCAZA53633_La_Perla_PROB
---------------------------------------atactgctgacacttccatagctttctcctccctagcccatatttgccgagacgtcaacaatggctgacttcttcgcaatcttcacgctaacggagcctcattcttttttatttgtatttatatacatatcggtcgaggaatatactatggatcctttttatttaaagaaacatgaaatattggagtaatcttattatttctagtaatagcaactgctttcgtaggctatgttcttccatgagggcaaatatccttttgaggcgccaccgttattactaaccttctttccgccgccccatatattggaactgaactagttcaatgaatttgaggcggattttctgttgacaacgctacacttacccgatttttcacctttcacttcattctcccatttattattgtaggcgcctctatgcttcaccttctttttcttcaccaaactggatcttctaatcccacagggctcgattccaatccagacaaagttcctattcacacctacttcacctacaaagatgccctaggatttattattctcttagccttcctcacccttctttcatcattttccccaaaccttttaggagacccagataacttcacccctgccaaccc
>E_boulengeri_QCAZA53629_La_Perla
ttgcccaaatcgctacaggcctttttcttgccatacactatactgctgacacttccatagctttctcctccctagcccatatctgccgagacgtcaacaatggctgacttcttcgcaatcttcacgctaacggagcctcattcttttttatttgtatttatatacatatcggtcgaggaatatactatggatcatttttatttaaagaaacatgaaatatcggagtaatcttattatttctagtaatagcaactgctttcgtaggctatgttcttccatgagggcagatatccttttgaggcgccaccgttattactaaccttctttccgccgccccatatattggaactgaactagtccaatgaatttgaggcggattttctgttgacaacgccacacttacccgatttttcacctttcacttcattctcccatttattatcgtaggcgcctctatgcttcaccttctttttcttcaccaaactggatcttccaatcccacaggactcgattccaacccagacaaagttccttttcacacctacttcacctacaaagatgccctaggatttattattctcttagccttcctcacccttctttcatcattctccccaaaccttttaggagacccagataacttcacccctgccaaccc
>E_boulengeri_QCAZA58245_Valle_Hermoso
ttgcccaaatcgccacaggcctttttcttgccatacactatactgctgacacttccatagctttctcctccctagcccatatttgccgagacgtcaacaatggctgacttcttcgcaatcttcacgctaacggagcctcattcttttttatttgtatttatatacatatcggtcgaggaatatactatggatcctttttatttaaagaaacatgaaatattggagtaatcttattatttctagtaatagcaactgctttcgtaggctatgttcttccatgagggcaaatatccttttgaggcgccaccgttattactaaccttctttccgccgccccatatattggaactgaactagttcaatgaatttgaggcggattttctgttgacaacgccacacttacccgatttttcacctttcacttcattctcccatttattattgtaggcgcctctatgcttcaccttctttttcttcaccaaactggatcttctaatcccacagggctcgattccaatccagacaaagttccttttcacacctacttcacctacaaagatgccctaggatttattattctcttagccttcctcacccttctttcatcattttccccaaaccttttaggagacccagataacttcacccctgccaaccc
>E_boulengeri_QCAZA58252_Valle_Hermoso
ttgcccaaatcgctacaggcctttttcttgccatacactatactgctgacacttccatagctttctcctccctagcccatatttgccgagacgtcaacaatggctgacttcttcgcaatcttcacgctaacggagcctcattcttttttatttgtatttatatacatatcggtcgaggactatactatggatcctttttatttaaagaaacatgaaatattggagtaatcttattatttctagtaatagcaactgctttcgtaggctatgttcttccatgaggacaaatatccttttgaggcgccaccgttattactaaccttctttccgccgccccatatatcggaactgaactagttcaatgaatttgaggcggattttctgttgacaacgccacacttacccgatttttcacctttcacttcattctcccatttattattgtaggcgcctctatgcttcaccttctttttcttcaccaaactggatcttccaaccccacagggctcgattccaatccagacaaagttccttttcacacctacttcacctacaaagatgccctaggatttattattctcttagccttcctcacccttctttcatcattttccccaaaccttttaggagacccagataacttcacccctgccaaccc
>E_boulengeri_QCAZA53627_La_Concordia
ttgcccaaatcgctacaggcctttttcttgccatacactatactgctgacacttccatagctttctcctccctagcccatatttgccgagacgtcaacaatggctgacttcttcgcaatcttcacgctaacggagcctcattcttttttatttgtatttatatacatatcggtcgaggaatatactatggatcctttttatttaaagaaacatgaaatattggagtaatcttattatttctagtaatagcaactgctttcgtaggctatgttcttccatgagggcaaatatccttttgaggcgccaccgttattactaaccttctttccgccgccccatatattggaactgaactagttcaatgaatttgaggcggattttctgttgacaacgccacacttacccgatttttcacctttcacttcattctcccatttattattgtaggcgcctccatgcttcaccttctttttcttcaccaaactggatcttccaatcccacagggctcgattccaatccagacaaagttccttttcacacctacttcacctacaaagatgccctagggtttattattctcttagccttcctcacccttc----------------------------------------------------------
>E_boulengeri_QCAZA53628_La_Concordia
ttgcccaaatcgctacaggcctttttcttgccatacactatactgctgacacttccatagctttctcctccctagcccatatttgccgagacgtcaacaatggctgacttcttcgcaatcttcacgctaacggagcctcattcttttttatttgtatttatatacatatcggtcgaggaatatactatggatcctttttatttaaagaaacatgaaatatcggagtaatcttattatttctagtaatagcaactgctttcgtaggctatgttcttccatgagggcagatatccttttgaggcgccaccgttattactaaccttctttccgccgccccatatattggaactgaactagtccaatgaatttgaggcggattttctgttgacaacgccacacttacccgatttttcacctttcacttcattctcccatttattatcgtaggcgcctctatgcttcaccttctttttcttcaccaaactggatcttccaatcccacaggactcgattccaacccagacaaagttccttttcacacctacttcacctacaaagatgccctaggatttataattctcttagccttcctcacccttctttcatcattttccccaaaccttttaggagacccagacaacttcacccctgccaaccc
>E_boulengeri_QCAZA53629_La_Concordia
ttgcccaaatcgctacaggcctttttcttgccatacactatactgctgacacttccatagctttctcctccctagcccatatttgccgagacgtcaacaatggctgacttcttcgcaatcttcacgctaacggagcctcattcttttttatttgtatttatatacatatcggtcgaggaatatactatggatcctttttatttaaagaaacatgaaatattggagtaatcttattatttctagtaatagcaactgctttcgtaggatatgttcttccatgaggacaaatatccttttgaggcgccaccgttattactaaccttctttccgccgccccatatattggaactgaactagttcaatgaatttgaggcggattttctgttgacaacgccacacttacccgatttttcacctttcacttcattctcccatttattattgtaggcgcctctatgcttcaccttctttttcttcaccaaactggatcttccaatcccacagggctcgattccaatccagacaaagttccttttcacacctacttcacctacaaagatgccctaggatttattattctcttagccttcctcacccttct---------------------------------------------------------
>E_boulengeri_QCAZA53630_La_Concordia
ttgcccaaatcgccacaggcctttttcttgccatacactatactgctgacacttccatagctttctcctccctagcccatatttgccgagacgtcaacaatggctgacttcttcgcaatcttcacgctaacggagcctcattcttttttatttgtatttatatacatatcggtcgaggaatatactatggatcctttttatttaaagaaacatgaaatattggagtaatcttattatttctagtaatagcaactgctttcgtaggctatgttcttccatgaggacaaatatccttttgaggcgccaccgttattactaaccttctttccgccgccccatatattggaactgaactagttcaatgaatttgaggcggattttctgttgacaacgccacacttacccgatttttcacctttcacttcattctcccatttattattgtaggcgcctctatgcttcaccttctttttcttcaccaaactggatcttctaatcccacagggctcgattccaatccagacaaagttccttttcacacctacttcacctacaaagatgccctaggatttattattctcttagccttcctc-----------------------------------------------------------------
>E_boulengeri_QCAZA53632_La_Concordia
ttgcccaaatcgccacaggcctttttcttgccatacactatactgctgacacttccatagctttctcctccctagcccatatttgccgagacgtcaacaatggctgacttcttcgcaatcttcacgctaacggagcctcattcttttttatttgtatttatatacatatcggtcgaggaatatactatggatcctttttatttaaagaaacatgaaatattggagtaatcttattatttctagtaatagcaactgctttcgtaggctatgttcttccatgagggcaaatatccttttgaggcgccaccgttattactaaccttctttccgccgccccatatattggaactgaactagttcaatgaatttgaggcggattttctgttgacaacgccacacttacccgatttttcacctttcacttcattctcccatttattattgtaggcgcctctatgcttcaccttctttttcttcaccaaactggatcttctaatcccacagggctcgattccaatccagacaaagttccttttcacacctacttcacctacaaagatgccctaggatttattattctcttagccttcctca----------------------------------------------------------------
>E_boulengeri_QCAZA53635_Bilsa
ttgcccaaatcgctacaggcctttttcttgctatacactatactgctgacacttctatagctttctcctctctagcccatatttgccgagacgtcaacaatggctgacttcttcgtaatcttcacgctaacggagcctcattcttttttatttgtatttatcttcatattggccgaggaatatactatggatcctttttatttaaagaaacatgaaacattggagtaattttattattcttagtaatagcaactgcatttgtaggttatgttcttccatgagggcaaatatccttttgaggtgccactgtaattactaatcttctttccgccgccccatatattggaaccgaactagtccaatgaatctgagggggcttttctgttgacaacgccacacttacccgattcttcacctttcacttcattcttccatttattattgcaggtgcctctatacttcaccttctttttcttcaccaaactggatcttccaatcccacaggactcgactccaatcctgataaagttcctttccacacctacttcacctacaaagatgccctaggatttattattctcttagccttcctcacccttctttcatcattttccccaaacctcctaggagatccagacaacttcacccctgccaaccc
>E_boulengeri_QCAZA53637_Bilsa
ttgcccaaatcgctacaggcctttttcttgccatacactatactgctgacacttctatagctttctcctctctagcccatatttgccgagacgtcaacaatggctgacttcttcgtaatcttcacgctaacggagcctcattcttttttatttgtatttatcttcatattggccgaggaatatactatggatcctttttatttaaagaaacatgaaacattggagtaattttattattcttagtaatagcaactgcatttgtaggttatgttcttccatgagggcaaatatccttttgaggtgccactgtaattactaatcttctttccgccgccccatatattggaactgaactagtccaatgaatctgagggggcttttctgttgacaacgccacacttacccgattcttcacctttcacttcattcttccatttattattgcaggtgcctctatacttcaccttctttttcttcaccaaactggatcttccaatcccacaggactcgactccaatcctgataaagttcctttccacacctacttcacctacaaagatgccctaggatttattattctcttagccttcctcacccttctttcatcattttccccaaacctcctaggagatccagacaacttcacccctgccaaccc
>E_boulengeri_QCAZA53638_Bilsa
ttgcccaaatcgctacaggcctttttcttgccatacactatactgctgacacttctatagctttctcctctctagcccatatttgccgagacgtcaacaatggctgacttcttcgtaatcttcacgctaacggagcctcattcttttttatttgtatttatcttcatattggccgaggaatatactatggatcctttttatttaaagaaacatgaaacattggagtaattttattattcttagtaatagcaactgcatttgtaggttatgttcttccatgagggcaaatatccttttgaggtgccactgtaattactaatcttctttccgccgccccatatattggaactgaactagtccaatgaatctgagggggcttttctgttgacaacgccacacttacccgattcttcacctttcacttcattcttccatttattattgcaggtgcctctatacttcaccttctttttcttcaccaaactggatcttccaatcccacaggactcgactccaatcctgataaagttcctttccacacctacttcacctacaaagatgccctaggatttattattctcttagccttcctcacccttctttcatcattttccccaaacctcctaggagatccagacaacttcacccctgccaaccc
>E_boulengeri_QCAZA53639_Bilsa
ttgcccaaatcgctacaggcctttttcttgccatacactatactgctgacacttccatagctttctcctccctagcccatatttgtcgagacgtcaacaatggctgacttcttcgcaatcttcacgctaacggagcctcattcttttttatttgtatttaccttcatatcggccgaggaatgtactatggatcctttttatttaaagaaacatgaaatattggagtaatcttactatttttagtaatagcaactgcttttgtaggctatgttcttccatgagggcaaatatccttttgaggcgccaccgttattactaaccttctttccgccgccccatatattggaactgaactagtccaatgaatttgaggaggcttttctgttgacaacgccacacttacccgatttttcacctttcacttcattcttccatttattattgtaggtgcctctatacttcaccttctttttcttcaccaaaccggatcttccaaccccacaggactcgactccaatcctgacaaagttcctttccacacttacttcacctacaaagacgccctaggattcattattctcttagccttcctcacccttctttcatcattctccccaa----------------------------------------
>E_boulengeri_QCAZA53640_Bilsa
ttgcccaaatcgctacaggcctttttcttgccatacactatactgctgacacttctatagctttctcctctctagcccatatttgccgagacgtcaacaatggctgacttcttcgtaatcttcacgctaacggagcctcattcttttttatttgtatttatcttcatattggccgaggaatatactatggatcctttttatttaaagaaacatgaaacattggagtaattttattattcttagtaatagcaactgcatttgtaggttatgttcttccatgagggcaaatatccttttgaggtgccactgtaattactaatcttctttccgccgccccatatattggaactgaactagtccaatgaatctgagggggcttttctgttgacaacgccacacttacccgattcttcacctttcacttcattcttccatttattattgcaggtgcctctatacttcaccttctttttcttcaccaaactggatcttccaatcccacaggactcgactccaatcctgataaagttcctttccacacctacttcacctacaaagatgccctaggatttattattctcttagccttcctcacccttctttcatcattt-----------------------------------------------
>E_boulengeri_QCAZA53642_Bilsa
ttgcccaaatcgctacaggcctttttcttgctatacactatactgctgacacttctatagctttctcctctctagcccatatttgccgagacgtcaacaatggctgacttcttcgtaatcttcacgctaacggagcctcattcttttttatttgtatttatcttcatattggccgaggaatatactatggatcctttttatttaaagaaacatgaaacattggagtaattttattattcttagtaatagcaactgcatttgtaggttatgttcttccatgagggcaaatatccttttgaggtgccactgtaattactaatcttctttccgccgccccatatattggaactgaactagtccaatgaatctgagggggcttttctgttgacaacgccacacttacccgattcttcacctttcacttcattcttccatttattattgcaggtgcctctatacttcaccttctttttcttcaccaaactggatcttccaatcccacaggactcgactccaatcctgataaagttcctttccacacctacttcacctacaaagatgccctaggatttattattctcttagccttcctcacccttctttcat----------------------------------------------------
>E_machalilla_QCAZA53650_5_de_agosto
ttacccaaatcgctacaggtctttttcttgccatacactatactgctgacacttctatagctttctcctctctagcccatatttgccgagacgtcaacaatggctgacttcttcgtaatcttcacgctaacggagcctcattcttttttatttgtatttatcttcatattggccgaggaatatactatggatcctttttatttaaagaaacatgaaacattggagtaattttattattcttagtaatagcaactgcatttgtaggttatgttcttccatgaggacaaatatccttttgaggtgccactgtaattactaatcttctttccgccgccccatatattggaactgaactagtccaatgaatctgagggggcttttctgttgacaacgccacacttacccgattcttcacctttcacttcattcttccatttattattgcaggtgcctctatacttcaccttctttttcttcaccaaactggatcttccaatcccacagggctcgactccaatcctgataaagttcccttccacacctacttcacctacaaagatgccctaggatttattattctcttagccttcctcacccttctttcatcattttccccgaacctcctaggagatccagacaacttcacccctgccaaccc
>E_machalilla_QCAZA58292_Rio_Ayampe
ttgcccagatcgctacaggcctttttcttgccatacactatactgctgacacttctatagctttctcctctctagcccatatttgccgagacgtcaacaatggctgacttcttcgtaatcttcacgctaacggagcctcattcttttttatttgtatttatcttcatattggccgaggaatatactatggatcctttttatttaaagaaacatgaaacattggagtaattttattattcttagtaatagcaactgcatttgtaggttatgttctcccatgagggcagatatccttttgaggtgctactgtaattactaatcttctttccgccgccccatatattggaactgaactagtccaatgaatttgagggggcttttctgttgacaacgccacacttacccgattcttcacctttcacttcattcttccatttattattgcaggtgcctctatacttcaccttctttttcttcaccaaactggatcttccaatcccacagggctcgactccaatcctgataaagttcctttccacacttacttcacctacaaagatgccctaggatttattattctcttagccttcctcacccttctttcatcattttccccaaacctcctaggagatccagacaacttcacccctgccaaccc
>E_machalilla_QCAZA53672_Jouneche
ttgcccaaatcgctacaggcctttttcttgccatacactatactgctgacacttctatagctttctcctctctagcccatatttgccgagacgtcaacaatggctgacttcttcgtaatcttcacgctaacggagcctcattcttttttatttgtatttatcttcacattggccgaggaatatactatggatcctttttatttaaagaaacatgaaacattggagtaattttattattcttagtaatagcaactgcatttgtaggttatgttcttccatgaggacagatatccttttgaggtgccactgtaatcactaatcttctttccgccgccccatatattggaactgagctagtccaatgaatctgagggggcttttctgttgacaacgccacacttacccgattcttcacctttcacttcattcttccatttattattgcaggtgcctctatacttcatcttctttttcttcaccaaactggatcttccaatcccacagggctcgactccaatcctgataaagttcctttccacacctacttcacctacaaagatgccctaggattcattattctcttagccttcctcacccttctttcatcattttccccaaacctcctaggagatccagacaacttcacccctgccaaccc
>E_machalilla_QCAZA53643_5_de_agosto
--------------------ctttttcttgccatacactatactgctgacacttctatagctttctcctctctagcccatatttgccgagacgtcaacaatggctgacttcttcgtaatcttcacgctaacggagcctcattcttttttatttgtatttatcttcatattggccgaggaatatactatggatcctttttatttaaagaaacatgaaacattggagtaattttattattcttagtaatagcaactgcatttgtaggttatgttcttccatgaggacaaatatccttttgaggtgccactgtaattactaatcttctttccgccgccccatatattggaactgaactagtccaatgaatctgagggggcttttctgttgacaacgccacacttacccgattcttcacctttcacttcattcttccatttattattgcaggtgcctctatacttcaccttctttttcttcaccaaactggatcttccaatcccacagggctcgactccaatcctgataaagttcccttccacacctacttcacctacaaagatgccctaggatttattattctcttagccttcctca----------------------------------------------------------------
>E_machalilla_QCAZA53644_5_de_agosto
ttgcccaaatcgctacaggtctttttcttgccatacactatactgctgacacttctatagctttctcctctctagcccatatttgccgagacgtcaacaatggctgacttcttcgtaatcttcacgctaacggagcctcattcttttttatttgtatttatcttcatattggccgaggaatatactatggatcctttttatttaaagaaacatgaaacattggagtaattttattattcttagtaatagcaactgcatttgtaggttatgttcttccatgaggacaaatatccttttgaggtgccactgtaattactaatcttctttccgccgccccatatattggaactgaactagtccaatgaatctgagggggcttttctgttgacaacgccacacttacccgattcttcacctttcacttcattcttccatttattattgcaggtgcctctatacttcaccttctttttcttcaccaaactggatcttccaatcccacagggctcgactccaatcctgataaagttcccttccacacctacttcacctacaaagatgccctaggatttattattctcttagccttcctcacccttctttcatcattttccccgaacctcctaggagatccagacaacttcacccctgccaaccc
>E_machalilla_QCAZA53645_5_de_agosto
ttgcccaaatcgctacaggcctttttcttgccatacactatactgctgacacttctatagctttctcctctctagcccatatttgccgagacgtcaataatggatgacttcttcgtaatcttcacgctaacggagcctcattcttttttatttgtatttatcttcatattggccgaggaatatactatggatcctttttatttaaagaaacatgaaacattggagtaattttattattcttagtaatagcaactgcatttgtaggttatgttcttccatgagggcagatatccttttgaggtgccactgtaattactaatcttctttccgccgccccatatattggaaccgaactagtccaatgaatctgagggggcttttctgttgacaacgccacacttacccgatttttcacctttcacttcattcttccatttattattgcaggtgcctctatacttcaccttctttttcttcatcaaactggatcttccaatcccacaggactagactccaatcctgataaagttcctttccacacctacttcacttataaagatgccctaggatttattattctcttagccttcctcacccttctttcatcattttccccaaacctcctaggagatccagacaacttcacccctgccaaccc
>E_machalilla_QCAZA53646_5_de_agosto
ttgcccaaatcgctacaggcctttttcttgccatacactatactgctgacacttctatagctttctcctctctagcccatatttgccgagacgtcaacaatggctgacttcttcgtaatcttcacgctaacggagcctcattcttttttatttgtatttatcttcatattggccgaggaatatactatggatcctttttatttaaagaaacatgaaacattggagtaattttattattcttagtaatagcaactgcatttgtaggttatgttcttccatgagggcaaatatccttttgaggtgccactgtaattactaatcttctttccgccgccccatatattggaactgaactagtccaatgaatctgagggggcttttctgttgacaacgccacacttacccgattcttcacctttcacttcattcttccatttattattgcaggtgcttctatacttcaccttctttttcttcaccaaactggatcttccaatcccacaggactcgactccaatcctgataaggttcctttccacacctacttcacctataaagatgccctaggatttatcattctcctagccttcctcacccttctttcatcattttccccaaacctcctaggagatccagacaacttcacccctgccaaccc
>E_machalilla_QCAZA53647_5_de_agosto
ttgcccaaatcgctacaggcctttttcttgccatacactatactgctgacacttctatagctttctcctctctagcccatatttgccgagacgtcaacaatggctgacttcttcgtaatcttcacgctaacggagcctcattcttttttatttgtatttatcttcatattggccgaggaatatactatggatcctttttatttaaagaaacatgaaacattggagtaattttattattcttagtaatagcaactgcatttgtaggttatgttcttccatgagggcaaatatccttttgaggtgccactgtaattactaatcttctttccgccgccccatatattggaactgaactagtccaatgaatctgagggggcttttctgttgacaacgccacacttacccgattcttcacctttcacttcattcttccatttattattgcaggtgcttctatacttcaccttctttttcttcaccaaactggatcttccaatcccacaggactcgactccaatcctgataaggttcctttccacacctacttcacctataaagatgccctaggatttatcattctcctagccttcctcacccttctttcatcattttccccaaacctcctaggagatccagacaacttcacccctgccaaccc
>E_machalilla_QCAZA53648_5_de_agosto
ttgcccaaatcgctacaggtctttttcttgccatacactatactgctgacacttctatagctttctcctctctagcccatatttgccgagacgtcaacaatggctgacttcttcgtaatcttcacgctaacggagcctcattcttttttatttgtatttatcttcatattggccgaggaatatactatggatcctttttatttaaagaaacatgaaacattggagtaattttattattcttagtaatagcaactgcatttgtaggttatgttcttccatgaggacaaatatccttttgaggtgccactgtaattactaatcttctttccgccgccccatatattggaactgaactagtccaatgaatctgagggggcttttctgttgacaacgccacacttacccgattcttcacctttcacttcattcttccatttattattgcaggtgcctctatacttcaccttctttttcttcaccaaactggatcttccaatcccacagggctcgactccaatcctgataaagttcccttccacacctacttcacctacaaagatgccctaggatttattattctcttagccttcctcacccttctttcatcattttccccgaacctcctaggagatccagacaacttcacccctgccaaccc
>E_machalilla_QCAZA53649_5_de_agosto
ttgcccaaatcgctacaggcctttttcttgccatacactatactgctgatacttctatagctttctcctctctagcccatatttgccgagacgtcaacaatggctgacttcttcgtaatcttcacgctaacggagcctcattcttttttatttgtatttatcttcatattggccgaggaatatactatggatcctttttatttaaagaaacatgaaacattggagtaattttattattcttagtaatagcaactgcatttgtaggttatgttcttccatgagggcagatatccttttgaggtgccactgtaattactaatcttctttccgccgccccatatattggaactgaactagtccaatgaatctgagggggcttttctgttgacaacgccacacttacccgattcttcacctttcacttcattcttccatttattattgcaggtgcctctatacttcaccttctttttcttcaccaaactggatcctccaatcccacaggactcgactccaatcctgataaagttcctttccacacctacttcacctacaaagatgccctaggatttattattctcttagccttcctcacccttctttcatcattttccccaaacctcctaggagatccagacaacttcacccctgccaaccc
>E_machalilla_QCAZA53667_Jouneche
ttgcccaaattgctacaggcctttttcttgccatacactatactgctgacacttccatagctttctcctctctagcccatatttgccgagacgtcaacaatggctgacttcttcgtaatcttcacgctaacggagcctcattcttttttatttgtatttatcttcatattggccgaggaatatactatggatcctttttatttaaagaaacatgaaacattggagtaattttattattcttagtaatagcaactgcatttgtaggttatgttcttccatgagggcagatatccttttgaggtgccactgtaattactaatcttctttccgccgctccatatattggaactgaactagtccaatgaatctgagggggcttttctgttgacaacgccacacttacccgattcttcacctttcacttcattcttccatttattattgcaggtgcctctatacttcaccttctttttcttcaccaaactggatcttccaaccccacaggactcgactccaatcctgataaagttcctttccacacctacttcacctataaagatgccctaggatttattattctcttagccttcctcacccttctttcatcattttccccaaacctcctaggagatccagacaacttcacccctgccaaccc
>E_machalilla_QCAZA53668_Jouneche
ttgcccaaattgctacaggcctttttcttgccatacactatactgctgacacttctatagctttctcctctctagcccatatttgccgagacgtcaacaatggctgacttcttcgtaatcttcacgctaacggagcctcattcttttttatttgtatttatcttcatattggccgaggaatatactatggatcctttttatttaaagaaacatgaaacattggagtaattttattattcttagtaatagcaactgcatttgtaggttatgttcttccatgaggacagatatccttttgaggtgccactgtaattactaatcttctttccgccgctccatatattggaactgaactagtccaatgaatctgagggggcttttctgttgacaacgccacacttacccgattcttcacctttcacttcattcttccatttattattgcaggtgcctctatacttcaccttctttttcttcaccaaactggatcttccaaccccacaggactcgactccaatcctgataaagttcctttccacacctacttcacctataaagatgccctaggatttattattctcttagccttcctcacccttc----------------------------------------------------------
>E_machalilla_QCAZA53669_Jouneche
--------------------ctttttcttgccatacactatactgctgacacttctatagctttctcctctctagcccatatttgccgagacgtcaacaatggctgacttcttcgtaatcttcacgctaacggagcctcattcttttttatttgtatttatcttcacattggccgaggaatatactatggatcctttttatttaaagaaacatgaaacattggagtaattttattattcttagtaatagcaactgcatttgtaggttatgttcttccatgaggacagatatccttttgaggtgccactgtaatcactaatcttctttccgccgccccatatattggaactgagctagtccaatgaatctgagggggcttttctgttgacaacgccacacttacccgattcttcacctttcacttcattcttccatttattattgcaggtgcctctatacttcatcttctttttcttcaccaaactggatcttccaatcccacagggctcgactccaatcctgataaagttcctttccacacctacttcacctacaaagatgccctaggattcattattctcttagccttcctcacccttctttcatcattttccccaaacctcctaggagatccagacaacttca-------------
>E_machalilla_QCAZA53670_Jouneche
ttgcccaaatcgctacaggcctttttcttgccatacactatactgctgacacttctatagctttctcctctctagcccatatttgccgagacgtcaacaatggctgacttcttcgtaatcttcacgctaacggagcctcattcttttttatttgtatttatcttcacattggccgaggaatatactatggatcctttttatttaaagaaacatgaaacattggagtaattttattattcttagtaatagcaactgcatttgtaggttatgttcttccatgaggacagatatccttttgaggtgccactgtaatcactaatcttctttccgccgccccatatattggaactgagctagtccaatgaatctgagggggcttttctgttgacaacgccacacttacccgattcttcacctttcacttcattcttccatttattattgcaggtgcctctatacttcatcttctttttcttcaccaaactggatcttccaatcccacagggctcgactccaatcctgataaagttcctttccacacctacttcacctacaaagatgccctaggattcattattctcttagccttcctcacccttctttcatcattttccccaaacctcctaggagatccagacaacttcacccctgcca----
>E_machalilla_QCAZA53671_Jouneche
---------------------------------tacactatactgctgacacttccatagctttctcctctctagcccatatttgccgagacgtcaacaatggctgacttcttcgtaatcttcacgctaacggagcctcattcttttttatttgtatttatcttcatattggccgagggatatactatggatcctttttatttaaagaaacatgaaacattggagtaattttattattcttagtaatagcaactgcatttgtaggttatgttctcccatgagggcagatatccttttgaggtgccactgtaattactaatcttctttccgccgctccatatattggaactgaactagtccaatgaatctgagggggcttttctgttgacaacgccacacttacccgattcttcacctttcacttcattcttccatttattattgcaggtgcctctatacttcaccttctttttcttcaccaaactggatcttccaaccccacaggactcgactccaatcctgataaagttcctttccacacctacttcacctataaagatgccctaggatttattattctcttagccttcctcacccttctttcatcattttccccaaacctcctaggagatccagacaacttcacccctgccaaccc
>E_machalilla_QCAZA53673_Jouneche
ttgcccaaatcgctacaggcctttttcttgccatacactatactgctgacacttctatagctttctcctctctagcccatatttgccgagacgtcaacaatggctgacttcttcgtaatcttcacgctaacggagcctcattcttttttatttgtatttatcttcacattggccgaggaatatactatggatcctttttatttaaagaaacatgaaacattggagtaattttattattcttagtaatagcaactgcatttgtaggttatgttcttccatgaggacagatatccttttgaggtgccactgtaatcactaatcttctttccgccgccccatatattggaactgagctagtccaatgaatctgagggggcttttctgttgacaacgccacacttacccgattcttcacctttcacttcattcttccatttattattgcaggtgcctctatacttcatcttctttttcttcaccaaactggatcttccaatcccacagggctcgactccaatcctgataaagttcctttccacacctacttcacctacaaagatgccctaggattcattattctcttagccttcctcacccttctttcatcattttccccaaacctcctaggagatccagacaacttcacccctgccaaccc
>E_machalilla_QCAZA53674_Jouneche
ttgcccaaattgccacaggcctttttcttgccatacactatactgctgacacttccatagctttctcctctctagcccatatttgccgagacgtcaacaatggctgacttcttcgtaatcttcacgctaacggagcctcattcttttttatttgtatttatcttcatattggccgagggatatactatggatcctttttatttaaagaaacatgaaacattggagtaattttattattcttagtaatagcaactgcatttgtaggttatgttctcccatgagggcagatatccttttgaggtgccactgtaattactaatcttctttccgccgctccatatattggaactgaactagtccaatgaatctgagggggcttttctgttgacaacgccacacttacccgattcttcacctttcacttcattcttccatttattattgcaggtgcctctatacttcaccttctttttcttcaccaaactggatcttccaaccccacaggactcgactccaatcctgataaagttcctttccacacctacttcacctataaagatgccctaggatttattattctcttagccttcctcacccttctttcatcattttccccaaacctcctaggagatccagacaacttcacccctgccaaccc
>E_anthonyi_QCAZA58290_Moromoro
ttgcccaaatcgctacaggcctttttcttgccatacactatactgctgatacttctatagctttttcctctctagcccatatttgccgagatgtcaacaatggctgacttcttcgtaatcttcacgctaacggagcctcattcttcttcatttgtatttatcttcatattggccgagggatatactatggatcctttttatttaaagaaacatgaaacattggagtaattttattatttttagtaatagcaactgcattcgtaggttatgttcttccatgaggacagatatccttttgaggcgccactgttattactaatcttctttccgccgccccatatattggaactgaactagtccaatgaatttgagggggcttttctgttgacaacgccacactcacccgattcttcacctttcacttcattcttccatttattattgcaggcgcctctatacttcaccttctttttcttcaccaaactgggtcttccaatcccacaggactcgactccaatcctgataaagttcctttccacacctacttcacctacaaagatgccctaggattcattattctcttagccttcctcacccttctctcatcattttccccaaacctc-----------------------------------
>E_anthonyi_QCAZA53691_Uzchurummi
ttgcccaaatcgctacaggcctttttcttgccatacactatactgctgatacttctatagctttttcctctctagcccatatttgccgagatgtcaacaatggctgacttcttcgtaatcttcacgctaacggagcctcattcttcttcatttgtatttatcttcatattggccgaggaatatactatggatcctttttatttaaagaaacatgaaacattggagtaattttattatttttagtaatagcaactgcattcgtaggttatgttcttccatgagggcagatatccttttgaggcgccactgttattaccaatcttctttccgccgccccatatattggaactgaactagtccaatgaatctgagggggcttttctgttgacaacgccacactcacccgattcttcacctttcacttcattcttccatttattattgcaggcgcctctatacttcaccttctttttcttcaccaaactggatcttccaatcccacagggctcgactccaatcctgataaagttcctttccacacctacttcacctacaaagatgccctaggatttattattctcttagccttcctcacccttctctcatcattttccccaaacctcctaggagatccagacaacttcacccctgccaaccc
>E_anthonyi_QCAZA53676_Pasaje
tcgcccaaatcgctacaggactttttcttgctatacactatactgctgatacttctatagctttttcctctctagcccatatttgccgagatgtcaacaatggctgacttcttcgtaatcttcacgctaacggagcctcattcttcttcatttgtatttatcttcatattggccgaggaatatactatggatcttttttatttaaagaaacatgaaacattggagtaattttattatttttagtaatagcaactgcattcgtaggttatgttcttccatgagggcagatatccttttgaggcgccactgttattactaatcttctttccgctgccccatatattggaactgaactagtccaatgaatctgagggggcttttctgttgacaacgccacactcacccgattcttcacctttcacttcattcttccatttattatcgcaggcgcctctatacttcaccttctttttcttcaccaaactgggtcttccaatcccacagggctcgactccaatcctgataaagttcctttccacacctacttcacctacaaagatgccctaggatttattattctcttagccttcctcacccttctctcatcattttccccaaacctcctaggagatccagacaacttcacccctgccaaccc
>E_anthonyi_QCAZA53675_Pasaje
ttgcccaaatcgctacaggcctttttcttgccatacactatactgctgatacttctatagctttttcctctctagcccatatttgccgagatgtcaacaatggctgacttcttcgtaatcttcacgctaacggagcctcattcttcttcatttgtatttatcttcatattggccgaggaatatactatggatcctttttatttaaagaaacatgaaacattggagtaattttactatttttagtaatagcaactgcattcgtaggttatgttcttccatgagggcagatatccttttgaggcgccactgttattactaatcttctttccgccgccccatatattggaactgaactagtccaatgaatctgagggggcttttctgttgacaacgccacactcacccgattcttcacctttcacttcattcttccatttattattgcaggcgcctctatacttcaccttctttttcttcaccaaactggatcttccaatcccacagggctcgactccaatcctgataaagttcctttccacacctacttcacctacaaagatgccctaggatttattattctcttagccttcctcacccttctctcatcattttccccaaacctcctaggagatccagacaacttcacccctgccaaccc
>E_anthonyi_QCAZA53677_Pasaje
ttgcccaaatcgctacaggactttttcttgctatacactatactgctgatacttctatagctttttcctctctagcccatatttgccgagatgtcaacaatggctgacttcttcgtaatcttcacgctaacggagcctcattcttcttcatttgtatttatcttcatattggccgaggaatatactatggatcttttttatttaaagaaacatgaaacattggagtaattttattatttttagtaatagcaactgcattcgtaggttatgttcttccatgagggcagatatccttttgaggcgccactgttattactaatcttctttccgctgccccatatattggaactgaactagtccaatgaatctgagggggcttttctgttgacaacgccacactcacccgattcttcacctttcacttcattcttccatttattatcgcaggcgcctctatacttcaccttctttttcttcaccaaactgggtcttccaatcccacagggctcgactccaatcctgataaagttcctttccacacctacttcacctacaaagatgccctaggatttattattctcttagccttcctcacccttctctcatcattttccccaaacctcctaggagatccagacaacttc--------------
>E_anthonyi_QCAZA53678_Pasaje
ttgcccaaatcgctacaggcctttttcttgccatacactatactgctgatacttctatagctttttcctctctagcccatatttgccgagatgttaacaatggctgacttcttcgtaatcttcacgctaacggagcctcattcttcttcatttgtatttatcttcatattggccgaggaatatactatggatcctttttatttaaagaaacatgaaacattggagtaattttattatttttagtaatagcaactgcattcgtaggttatgttcttccatgagggcagatatccttttgaggcgccactgttattactaatcttctttccgccgccccatatattggaactgaactagtccaatgaatctgagggggcttttctgttgacaacgccacactcacccgattcttcacctttcacttcattcttccatttattattgcaggagcctctatacttcaccttctttttcttcaccaaactggatcttccaatcccacagggctcgactccaatcctgataaagttcctttccacacctacttcacctacaaagatgccctaggatttattattctcttagccttcctcacccttctctcatcattttccccaaacctcctaggagatccagacaacttcacccctgccaaccc
>E_anthonyi_QCAZA53679_Pasaje
ttgcccaaatcgctacaggcctttttcttgccatacactatactgctgatacttctatagctttttcctctctagcccatatttgccgagatgtcaacaatggctgacttcttcgtaatcttcacgctaacggagcctcattcttcttcatttgtatttatcttcatattggccgaggaatatactatggatcctttttatttaaagaaacatgaaacattggagtaattttactatttttagtaatagcaactgcattcgtaggttatgttcttccatgagggcagatatccttttgaggcgccactgttattactaatcttctttccgccgccccatatattggaactgaactagtccaatgaatctgagggggcttttctgttgacaacgccacactcacccgattcttcacctttcacttcattcttccatttattattgcaggcgcctctatacttcaccttctttttcttcaccaaactggatcttccaatcccacagggctcgactccaatcctgataaagttcctttccacacctacttcacctacaaagatgccctaggatttattattctcttagccttcctcacccttctctcatcattttccccaaacctcctaggagatccagacaacttcacccctgccaaccc
>E_anthonyi_QCAZA53680_Pasaje
--------------------ctttttcttgccatacattatactgctgatacttctatagctttttcctctctagcccatatttgccgagatgttaacaatggctgacttcttcgtaatcttcacgctaacggagcctcattcttcttcatttgtatttatcttcatattggccgaggaatatactatggatcctttttatttaaagaaacatgaaacattggagtaattttattatttttagtaatagcaactgcattcgtaggttatgttcttccatgaggacagatatccttttgaggcgccactgttattactaatcttctttccgccgccccatatattggaactgaactagtccaatgaatttgagggggcttttctgttgacaacgccacactcacccgattcttcacctttcacttcattcttccatttattattgcaggcgcctccatacttcaccttctttttcttcaccaaactgggtcttccaatcccacaggactcgactccaatcctgataaagttcctttccacacctacttcacctacaaagatgccctaggatttatcattctcttagccttcctcacccttctctcatcattttccccaaacctcctaggagacccagacaacttcacccctgccaaccc
>E_anthonyi_QCAZA53681_Pasaje
ttgcccaaatcgctacaggcctttttcttgccatacactatactgctgatacttctatagctttttcctctctagcccatatttgccgagatgttaacaatggctgacttcttcgtaatcttcacgctaacggagcctcattcttcttcatttgtatttatcttcatattggccgaggaatatactatggatcctttttatttaaagaaacatgaaacattggagtaattttattatttttagtaatagcaactgcattcgtaggttatgttcttccatgagggcagatatccttttgaggcgccactgttattactaatcttctttccgccgccccatatattggaactgaactagtccaatgaatctgagggggattttctgttgacaacgccacactcacccgattcttcacctttcacttcattcttccatttattattgcaggcgcctctatacttcaccttctttttcttcaccaaactggatcttccaatcccacagggctcgactccaatcctgataaagttcctttccacacctacttcacctacaaagatgccctaggatttattattctcttagccttcctcacccttctctcatcattttccccaaacctcctaggagatccagacaacttcacccctgccaaccc
>E_anthonyi_QCAZA53682_Pasaje
ttgcccaaatcgctacaggcctttttcttgccatacactatactgctgatacttctatagctttttcctctctagcccatatttgccgagatgtcaacaatggctgacttcttcgtaatcttcacgctaacggagcctcattcttcttcatttgtatttatcttcatattggccgaggaatatactatggatcctttttatttaaagaaacatgaaacattggagtaattttattatttttagtaatagcaactgcattcgtaggttatgttcttccatgagggcagatatccttttgaggcgccactgttattaccaatcttctttccgccgccccatatattggaactgaactagtccaatgaatctgagggggcttttctgttgacaacgccacactcacccgattcttcacctttcacttcattcttccatttattattgcaggcgcctctatacttcaccttctttttcttcaccaaactggatcttccaatcccacagggctcgactccaatcctgataaagttcctttccacacctacttcacctacaaagatgccctaggatttattattctcttagccttcctcacccttctctcatcattttccccaaacctcctaggagatccagacaacttcacccctgccaaccc
>E_anthonyi_QCAZA53683_Moromoro
ttgcccaaatcgctacaggactttttcttgctatacactatactgctgatacttctatagctttttcctctctagcccatatttgccgagatgtcaacaatggctgacttcttcgtaatcttcacgctaacggagcctcattcttcttcatttgtatttatcttcatattggccgaggaatatactatggatcctttttatttaaagaaacatgaaacattggagtaattttattatttttagtaatagcaactgcattcgtaggttatgttcttccatgagggcagatatccttttgaggcgccactgtaattactaatcttctttccgctgccccatatattggaactgaactagtccaatgaatctgagggggcttttctgttgacaacgccacactcacccgattcttcacctttcacttcattcttccatttattatcgcaggcgcctctatacttcaccttctttttcttcaccaaactgggtcttccaatcccacagggctcgactccaatcctgataaagttcctttccacacctacttcacctacaaagatgccctaggatttattattctcttagccttcctcacccttctttcatcattttccccaaacctcctaggagatccagacaacttcacccctgccaaccc
>E_anthonyi_QCAZA53684_Moromoro
ttgcccaaatcgctacaggactttttcttgctatacactatactgctgatacttctatagctttttcctctctagcccatatttgccgagatgtcaacaatggctgacttcttcgtaatcttcacgctaacggagcctcattcttcttcatttgtatttatcttcatattggccgaggaatatactatggatcctttttatttaaagaaacatgaaacattggagtaattttattatttttagtaatagcaactgcattcgtaggttatgttcttccatgagggcagatatccttttgaggcgccactgtaattactaatcttctttccgctgccccatatattggaactgaactagtccaatgaatctgagggggcttttctgttgacaacgccacactcacccgattcttcacctttcacttcattcttccatttattatcgcaggcgcctctatacttcaccttctttttcttcaccaaactgggtcttccaatcccacagggctcgactccaatcctgataaagttcctttccacacctacttcacctacaaagatgccctaggatttattattctcttagccttcctcacccttctttcatcattttccccaaacctcctaggagatccagacaacttcacccctgccaaccc
>E_anthonyi_QCAZA53685_Moromoro
ttgcccaaatcgctacaggactttttcttgctatacactatactgctgatacttctatagctttttcctctctagcccatatttgccgagatgtcaacaatggctgacttcttcgtaatcttcacgctaacggagcctcattcttcttcatttgtatttatcttcatattggccgaggaatatactatggatcctttttatttaaagaaacatgaaacattggggtaattttattatttttagtaatagcaactgcattcgtaggttatgttcttccatgagggcagatatccttttgaggcgccactgtaattactaatcttctttccgctgccccatatattggaactgaactagtccaatgaatctgagggggcttttctgttgacaacgccacactcacccgattcttcacctttcacttcattcttccatttattatcgcaggcgcctctatacttcaccttctttttcttcaccaaactgggtcttccaatcccacagggctcaactccaatcctgataaagttcctttccacacctacttcacctacaaagatgccctaggatttattattctcttagccttcctcacccttctttcatcattttccccaaacctcctaggagatccagacaacttcacccctgccaaccc
>E_anthonyi_QCAZA53686_Moromoro
ttgcccaaatcgctacaggactttttcttgctatacactatactgctgatacttctatagctttttcctctctagcccatatttgccgagatgtcaacaatggctgacttcttcgtaatcttcacgctaacggagcctcattcttcttcatttgtatttatcttcatattggccgaggaatatactatggatcctttttatttaaagaaacatgaaacattggggtaattttattatttttagtaatagcaactgcattcgtaggttatgttcttccatgagggcagatatccttttgaggcgccactgtaattactaatcttctttccgctgccccatatattggaactgaactagtccaatgaatctgagggggcttttctgttgacaacgccacactcacccgattcttcacctttcacttcattcttccatttattatcgcaggcgcctctatacttcaccttctttttcttcaccaaactgggtcttccaatcccacagggctcaactccaatcctgataaagttcctttccacacctacttcacctacaaagatgccctaggatttattattctcttagccttcctcacccttctttcatcattttccccaaacctcctaggagatccagacaacttcacccctgccaaccc
>E_anthonyi_QCAZA53687_Moromoro
ttgcccaaatcgctacaggcctttttcttgccatacactatactgctgatacttctatagctttttcctctctagcccatatttgccgagatgtcaacaatggctgacttcttcgtaatcttcacgctaacggagcctcattcttcttcatttgtatttatcttcatattggccgagggatatactatggatcctttttatttaaagaaacatgaaacattggagtaattttattatttttagtaatagcaactgcattcgtaggttatgttcttccatgaggacagatatccttttgaggcgccactgtcattactaatcttctttccgccgccccatatattggaactgaactagtccaatgaatttgagggggcttttctgttgacaacgccacactcacccgattcttcacctttcacttcattcttccatttattattgcaggcgcctctatacttcaccttctttttcttcaccaaactgggtcttccaatcccacaggactcgactccaatcctgataaagttcctttccacacctacttcacctacaaagatgccctaggattcattattctcttagccttcctcacccttctctcatcattttccccaaacctcctaggagatccagacaacttcacccctgccaaccc
>E_anthonyi_QCAZA53688_Moromoro
ttgcccaaatcgctacaggcctttttcttgccatacactatactgctgatacttctatagctttttcctctctagcccatatttgccgagatgtcaacaatggctgacttcttcgtaatcttcacgctaacggagcctcattcttcttcatttgtatttatcttcatattggccgagggatatactatggatcctttttatttaaagaaacatgaaacattggagtaattttattatttttagtaatagcaactgcattcgtaggttatgttcttccatgaggacagatatccttttgaggcgccactgttattactaatcttctttccgccgccccatatattggaactgaactagtccaatgaatttgagggggcttttctgttgacaacgccacactcacccgattcttcacctttcacttcattcttccatttattattgcaggcgcctctatacttcaccttctttttcttcaccaaactgggtcttccaatcccacaggactcgactccaatcctgataaagttcctttccacacctacttcacctacaaagatgccctaggattcattattctcttagccttcctcacccttctctcatcattttccccaaacctcctaggagatccagacaacttcacccc---------
>E_anthonyi_QCAZA53690_Moromoro
ttgcccaaatcgctacaggactttttcttgctatacactatactgctgatacttctatagctttttcctctctagcccatatttgccgagatgtcaacaatggctgacttcttcgtaatcttcacgctaacggagcctcattcttcttcatttgtatttatcttcatattggccgaggaatatactatggatcctttttatttaaagaaacatgaaacattggggtaattttattatttttagtaatagcaactgcattcgtaggttatgttcttccatgagggcagatatccttttgaggcgccactgtaattactaatcttctttccgctgccccatatattggaactgaactagtccaatgaatctgagggggcttttctgttgacaacgccacactcacccgattcttcacctttcacttcattcttccatttattatcgcaggcgcctctatacttcaccttctttttcttcaccaaactgggtcttccaatcccacagggctcaactccaatcctgataaagttcctttccacacctacttcacctacaaagatgccctaggatttattattctcttagccttcctcacccttctttcatcattttccccaaacctcctaggagatccagacaacttcacccctgccaacc-
>E_anthonyi_QCAZA53692_Uzchurummi
-------------------cctttttcttgccatacactatactgctgatacttctatagctttttcctctctagcccatatttgccgagatgtcaacaatggctgacttcttcgtaatcttcacgctaacggagcctcattcttcttcatttgtatttatcttcatattggccgaggaatatactatggatcctttttatttaaagaaacatgaaacattggagtaattttattatttttagtaatagcaactgcattcgtaggttatgttcttccatgagggcagatatccttttgaggcgccactgttattactaatcttctttccgccgtcccatatattggaactgaactagtccaatgaatctgagggggcttttctgttgacaacgccacactcacccgattcttcacctttcacttcattcttccatttattattgcaggcgcttctatacttcaccttctttttcttcaccaaactggatcttccaaccccacagggctcgactccaatcctgataaagttcctttccacacctacttcacctacaaagatgccctaggatttattattctcttagccttcctcacccttctctcatcattttccccaaacctcctaggagatccagacaacttcacccctgcc-----
>E_anthonyi_QCAZA53693_Uzchurummi
ttgcccaaatcgctacaggcctttttcttgccatacactatactgctgatacttctatagctttttcctctctagcccatatttgccgagatgttaacaatggctgacttcttcgtaatcttcacgctaacggagcctcattcttcttcatttgtatttatcttcatattggccgaggaatatactatggatcctttttatttaaagaaacatgaaacattggagtaattttattatttttagtaatagcaactgcattcgtaggttatgttcttccatgagggcagatatccttttgaggcgccactgttattactaatcttctttccgccgccccatatattggaactgaactagtccaatgaatctgagggggcttttctgttgacaacgccacactcacccgattcttcacctttcacttcattcttccatttattattgcaggcgcttctatacttcaccttctttttcttcaccaaactggatcttccaaccccacagggctcgactccaatcctgataaagttcctttccacacctacttcacctacaaagatgccctaggatttattattctcttagccttcctcacccttctctcatcattttccccaaacctcctaggagatccagacaacttcacc-----------
>E_anthonyi_QCAZA53694_Uzchurummi
ttgcccaaatcgctacaggcctttttcttgccatacactatactgctgatacttctatagctttttcctctctagcccatatttgccgagatgtcaacaatggctgacttcttcgtaatcttcacgctaacggagcctcattcttcttcatttgtatttatcttcatattggccgaggaatatactatggatcctttttatttaaagaaacatgaaacattggagtaattttattatttttagtaatagcaactgcattcgtaggttatgttcttccatgagggcagatatccttttgaggcgccactgttattactaatcttctttccgccgtcccatatattggaactgaactagtccaatgaatctgagggggcttttctgttgacaacgccacactcacccgattcttcacctttcacttcattcttccatttattattgcaggcgcttctatacttcaccttctttttcttcaccaaactggatcttccaaccccacagggctcgactccaatcctgataaagttcctttccacacctacttcacctacaaagatgccctaggatttattattctcttagccttcctcacccttctctcatcattttccccaaacctcctaggagatccagacaacttcacccctgccaaccc
>E_anthonyi_QCAZA53695_Uzchurummi
ttgcccaaatcgctacaggcctttttcttgccatacactatactgctgatacttctatagctttttcctctctagcccatatttgccgagatgtcaacaatggctgacttcttcgtaatcttcacgctaacggagcctcattcttcttcatttgtatttatcttcatattggccgaggaatatactatggatcctttttatttaaagaaacatgaaacattggagtaattttattatttttagtaatagcaactgcattcgtaggttatgttcttccatgagggcagatatccttttgaggcgccactgttattactaatcttctttccgccgtcccatatattggaactgaactagtccaatgaatctgagggggcttttctgttgacaacgccacactcacccgattcttcacctttcacttcattcttccatttattattgcaggcgcttctatacttcaccttctttttcttcaccaaactggatcttccaaccccacagggctcgactccaatcctgataaagttcctttccacacctacttcacctacaaagatgccctaggatttattattctcttagccttcctcacccttctctcatcattttccccaaacctcctaggagatccagacaacttcacccctgccaaccc
>E_anthonyi_QCAZA53696_Uzchurummi
ttgcccaaatcgctacaggcctttttcttgccatacactatactgctgatacttctatagctttttcctctctagcccatatttgccgagatgtcaacaatggctgacttcttcgtaatcttcacgctaacggagcctcattcttcttcatttgtatttatcttcatattggccgaggaatatactatggatcctttttatttaaagaaacatgaaacattggagtaattttattatttttagtaatagcaactgcattcgtaggttatgttcttccatgagggcagatatccttttgaggcgccactgttattaccaatcttctttccgccgccccatatattggaactgaactagtccaatgaatctgagggggcttttctgttgacaacgccacactcacccgattcttcacctttcacttcattcttccatttattattgcaggcgcctctatacttcaccttctttttcttcaccaaactggatcttccaatcccacagggctcgactccaatcctgataaagttcctttccacacctacttcacctacaaagatgccctaggatttattattctcttagccttcctcacccttctctcatcattttccccaaacctcctaggagatccagacaacttcacccctgccaaccc
>E_anthonyi_QCAZA53697_Uzchurummi
-----------------ggcctttttcttgccatacactatactgctgatacttctatagctttttcctctctagcccatatttgccgagatgtcaacaatggctgacttcttcgtaatcttcacgctaacggagcctcattcttcttcatttgtatttatcttcatattggccgaggaatatactatggatcctttttatttaaagaaacatgaaacattggagtaattttattatttttagtaatagcaactgcattcgtaggttatgttcttccatgagggcagatatccttttgaggcgccactgttattaccaatcttctttccgccgccccatatattggaactgaactagtccaatgaatctgagggggcttttctgttgacaacgccacactcacccgattcttcacctttcacttcattcttccatttattattgcaggcgcctctatacttcaccttctttttcttcaccaaactggatcttccaatcccacagggctcgactccaatcctgataaagttcctttccacacctacttcacctacaaagatgccctaggatttattattctcttagccttcctcacccttctctcatcattttccccaaacctcctaggagatccagacaacttcacccctgccaaccc
>E_anthonyi_QCAZA53698_Uzchurummi
ttgcccaaatcgctacaggcctttttcttgccatacactatactgctgatacttctatagctttttcctctctagcccatatttgccgagatgtcaacaatggctgacttcttcgtaatcttcacgctaacggagcctcattcttcttcatttgtatttatcttcatattggccgaggaatatactatggatcctttttatttaaagaaacatgaaacattggagtaattttattatttttagtaatagcaactgcattcgtaggttatgttcttccatgagggcagatatccttttgaggcgccactgttattactaatcttctttccgccgtcccatatattggaactgaactagtccaatgaatctgagggggcttttctgttgacaacgccacactcacccgattcttcacctttcacttcattcttccatttattattgcaggcgcttctatacttcaccttctttttcttcaccaaactggatcttccaaccccacagggctcgactccaatcctgataaagttcctttccacacctacttcacctacaaagatgccctaggatttattattctcttagccttcctcacccttctctcatcattttccccaaacctcctaggagatccagacaacttcacccctgccaaccc
>E_tricolor_QCAZA53652_Chazo_Juan
ttgcccaaatcgctacaggcctttttcttgccatacactatactgctgacacttctatagctttctcctctctagcccatatttgccgagacgtcaacaatggctgacttcttcgtaatcttcacgctaacggagcctcatttttttttatttgtatttatcttcatattggccgaggaatatactatggatcctttttatttaaagagacatgaaacattggagtaattttattattcttagtaatagcaactgcatttgtaggttacgttcttccatgaggacagatatccttttgaggtgccactgtaattactaatcttctttccgccgccccatatattggaactgaactagtccaatgaatctgagggggcttttctgttgacaacgccacacttacccgattcttcacctttcacttcattcttccatttattatcgtaggtgcctctatacttcaccttctttttcttcaccaaactggatcttccaatcccacaggcctcaactccaatcctgataaagttcctttccacacctacttcacctacaaagatgccctaggatttattattctcttagccttcctcacccttctttcatcattttccccaaacctcctaggagatccagacaacttcacccctgccaaccc
>E_tricolor_QCAZA53651_Guanujo
ttgcccaaatcgctacaggcctttttcttgccatacactatactgctgacacttctatagctttctcctctctagcccatatttgccgagacgtcaacaatggctgacttcttcgtaatcttcacgctaacggagcctcattcttttttatttgtatttatcttcatattggccgaggaatatactatggatcctttttatttaaagagacatgaaacattggagtaattttattattcttagtaatagcaactgcatttgtaggttacgttcttccatgaggacagatatccttttgaggtgccactgtaattactaatcttctttccgccgccccatatattggaactgaactagtccaatgaatctgagggggcttttctgttgacaacgccacacttacccgattcttcacctttcacttcattcttccatttattatcgtaggtgcctctatacttcaccttctttttcttcaccaaactggatcttccaatcccacaggcctcaactccaatcctgataaagttcctttccacacctacttcacctacaaagatgccctaggatttattattctcttagccttcctcacccttctttcatcattttccccaaacctcctaggagatccagacaacttcacccctgccaaccc
>E_tricolor_QCAZA53653_Guanujo
---------------------------------tacactatactgctgacacttctatagctttctcctctctagcccatatttgccgagacgtcaacaatggctgacttcttcgtaatcttcacgctaacggagcctcatttttttttatttgtatttatcttcatattggccgaggaatatactatggatcctttttatttaaagagacatgaaacattggagtaattttattattcttagtaatagcaactgcatttgtaggttacgttcttccatgaggacagatatccttttgaggtgccactgtaattactaatcttctttccgccgccccatatattggaactgaactagtccaatggatctgagggggcttttctgttgacaacgccacacttacccgattcttcacctttcacttcattcttccatttattatcgtaggtgcctctatacttcaccttctttttcttcaccaaactggatcttccaatcccacaggcctcaactccaatcctgataaagttcctttccacacctacttcacctacaaagatgccctaggatttattattctcttagccttcctcacccttctttcatcattttccccaaacctcctaggagatccagacaacttcacccctgccaaccc
>E_tricolor_QCAZA53654_Guanujo
ttgcccaaatcgctacaggcctctttcttgccatacactatactgctgacacttctatagctttctcctctctagcccatatttgccgagacgtcaacaatggctgacttcttcgtaatcttcacgctaacggagcctcattcttttttatttgtatttatcttcatattggccgaggaatatactatggatcctttttatttaaagagacatgaaacattggagtaattttattattcttagtaatagcaactgcatttgtaggttacgttcttccatgaggacagatatccttttgaggtgccactgtaattactaatcttctttccgccgccccatatattggaactgaactagtccaatgaatctgagggggcttttctgttgacaacgccacacttacccgattcttcacctttcacttcattcttccatttattatcgtaggtgcctctatacttcaccttctttttcttcaccaaactggatcttccaatcccacaggcctcaactccaatcctgataaagttcctttccacacctacttcacctacaaagatgccctaggatttattattctcttagccttcctcacccttctttcatcattttccccaaacctcctaggagatccagacaacttcacccctgccaaccc
>E_tricolor_QCAZA53655_Guanujo
ttgcccaaatcgctacaggcctttttcttgccatacactatactgctgacacttctatagctttctcctctctagcccatatttgccgagacgtcaacaatggctgacttcttcgtaatcttcacgctaacggagcctcatttttttttatttgtatttatcttcatattggccgaggaatatactatggatcctttttatttaaagagacatgaaacattggagtaattttattattcttagtaatagcaactgcatttgtaggttacgttcttccatgaggacagatatccttttgaggtgccactgtaattactaatcttctttccgccgccccatatattggaactgaactagtccaatgaatctgagggggcttttctgttgacaacgccacacttacccgattcttcacctttcacttcattcttccatttattatcgtaggtgcctctatacttcaccttctttttcttcaccaaactggatcttccaatcccacaggcctcaactccaatcctgataaagttcctttccacacctacttcacctacaaagatgccctaggatttattattctcttagccttcctcacccttctttcatcattttccccaaacctcctaggagatccagacaacttcacccctgccaaccc
>E_tricolor_QCAZA53656_Guanujo
ttgcccaaatcgctacaggcctttttcttgccatacactatactgctgacacttctatagctttctcctctctagcccatatttgccgagacgtcaacaatggctgacttcttcgtaatcttcacgctaacggagcctcattcttttttatttgtatttatcttcatattggccgaggaatatactatggatcctttttatttaaagagacatgaaacattggagtaattttattattcttagtaatagcaactgcatttgtaggttacgttcttccatgaggacagatatccttttgaggtgccactgtaattactaatcttctttccgccgccccatatattggaactgaactagtccaatgaatctgagggggcttttctgttgacaacgccacacttacccgattcttcacctttcacttcattcttccatttattatcgtaggtgcctctatacttcaccttctttttcttcaccaaactggatcttccaatcccacaggactcaactccaatcctgataaagttcctttccacacctacttcacctacaaagatgccctaggatttattattctcttagccttcctcacccttctttcatcattttccccaaacctcctaggagatccagacaacttcacccctgccaaccc
>E_tricolor_QCAZA53657_Guanujo
ttgcccaaatcgctacaggcctttttcttgccatacactatactgctgacacttctatagctttctcctctctagcccatatttgccgagacgtcaacaatggctgacttcttcgtaatcttcacgctaacggagcctcattcttttttatttgtatttatcttcatattggccgaggaatatactatggatcctttttatttaaagagacatgaaacattggagtaattttattattcttagtaatagcaactgcatttgtaggttacgttcttccatgaggacagatatccttttgaggtgccactgtaattactaatcttctttccgccgccccatatattggaactgaactagtccaatgaatctgagggggcttttctgttgacaacgccacacttacccgattcttcacctttcacttcattcttccatttattatcgtaggtgcctctatacttcaccttctttttcttcaccaaactggatcttccaatcccacaggactcaactccaatcctgataaagttcctttccacacctacttcacctacaaagatgccctaggatttattattctcttagccttcctcacccttctttcatcattttccccaaacctcctaggagatccagacaacttcacccctgccaaccc
>E_tricolor_QCAZA53658_Guanujo
ttgcccaaatcgctacaggcctttttcttgccatacactatactgctgacacttctatagctttctcctctctagcccatatttgccgagacgtcaacaatggctgacttcttcgtaatcttcacgctaacggagcctcattcttttttatttgtatttatcttcatattggccgaggaatatactatggatcctttttatttaaagagacatgaaacattggagtaattttattattcttagtaatagcaactgcatttgtaggttacgttcttccatgaggacagatatccttttgaggtgccactgtaattactaatcttctttccgccgccccatatattggaactgaactagtccaatgaatctgagggggcttttctgttgacaacgccacacttacccgattcttcacctttcacttcattcttccatttattatcgtaggtgcctctatacttcaccttctttttcttcaccaaactggatcttccaatcccacaggactcaactccaatcctgataaagttcctttccacacctacttcacctacaaagatgccctaggatttattattctcttagccttcctcacccttctttcatcattttccccaaacctcctaggagatccagacaacttcacccctgccaaccc
>E_tricolor_QCAZA53659_Chazo_Juan
ttgcccaaatcgctacaggcctttttcttgccatacactatactgctgacacttctatagctttctcctctctagcccatatttgccgagacgtcaacaatggctgacttcttcgtaatcttcacgctaacggagcctcattcttttttatttgtatttatcttcatattggccgaggaatatactatggatcctttttatttaaagagacatgaaacattggagtaattttattattcttagtaatagcaactgcatttgtaggttacgttcttccatgaggacagatatccttttgaggtgccactgtaattactaatcttctttccgccgccccatatattggaactgaactagtccaatgaatctgagggggcttttctgttgacaacgccacacttacccgattcttcacctttcacttcattcttccatttattatcgtaggtgcctctatacttcaccttctttttcttcaccaaactggatcttccaatcccacaggcctcaactccaatcctgataaagttcctttccacacctacttcacctacaaagatgccctaggatttattattctcttagcctccctcacccttctttcatcattttccccaaacctcctaggagatccagacaacttcacccctgccaaccc
>E_tricolor_QCAZA53660_Chazo_Juan
ttgcccaaatcgctacaggcctttttcttgccatacactatactgctgacacttctatagctttctcctctctagcccatatttgccgagacgtcaacaatggctgacttcttcgtaatcttcacgctaacggagcctcattcttttttatttgtatttatcttcatattggccgaggaatatactatggatcctttttatttaaagagacatgaaacattggagtaattttattattcttagtaatagcaactgcatttgtaggttacgttcttccatgaggacagatatccttttgaggtgccactgtaattactaatcttctttccgccgccccatatattggaactgaactagtccaatgaatctgagggggcttttctgttgacaacgccacacttacccgattcttcacctttcacttcattcttccatttattatcgtaggtgcctctatacttcaccttctttttcttcaccaaactggatcttccaatcccacaggcctcaactccaatcctgataaagttcctttccacacctacttcacctacaaagatgccctaggatttattattctcttagcctccctcacccttctttcatcattttccccaaacctcctaggagatccagacaacttcacccctgccaaccc
>E_tricolor_QCAZA53661_Chazo_Juan
ttgcccaaatcgctacaggcctttttcttgccatacactatactgctgacacttctatagctttctcctctctagcccatatttgccgagacgtcaacaatggctgacttcttcgtaatcttcacgctaacggagcctcatttttttttatttgtatttatcttcatattggccgaggaatatactatggatcctttttatttaaagagacatgaaacattggagtaattttattattcttagtaatagcaactgcatttgtaggttacgttcttccatgaggacagatatccttttgaggtgccactgtaattactaatcttctttccgccgccccatatattggaactgaactagtccaatggatctgagggggcttttctgttgacaacgccacacttacccgattcttcacctttcacttcattcttccatttattatcgtaggtgcctctatacttcaccttctttttcttcaccaaactggatcttccaatcccacaggcctcaactccaatcctgataaagttcctttccacacctacttcacctacaaagatgccctaggatttattattctcttagccttcctcacccttctttcatcattttccccaaacctcctaggaga---------------------------
>E_tricolor_QCAZA53662_Chazo_Juan
ttgcccaaatcgctacaggcctttttcttgccatacactatactgctgacacttctatagctttctcctctctagcccatatttgccgagacgtcaacaatggctgacttcttcgtaatcttcacgctaacggagcctcatttttttttatttgtatttatcttcatattggccgaggaatatactatggatcctttttatttaaagagacatgaaacattggagtaattttattattcttagtaatagcaactgcatttgtaggttacgttcttccatgaggacagatatccttttgaggtgccactgtaattactaatcttctttccgccgccccatatattggaactgaactagtccaatggatctgagggggcttttctgttgacaacgccacacttacccgattcttcacctttcacttcattcttccatttattatcgtaggtgcctctatacttcaccttctttttcttcaccaaactggatcttccaatcccacaggcctcaactccaatcctgataaagttcctttccacacctacttcacctacaaagatgccctaggatttattattctcttagccttcctcacccttctttcatcattttccccaaacctcctaggaga---------------------------
>E_tricolor_QCAZA53663_Chazo_Juan
ttgcccaaatcgctacaggcctttttcttgccatacactatactgctgacacttctatagctttctcctctctagcccatatttgccgagacgtcaacaatggctgacttcttcgtaatcttcacgctaacggagcctcattcttttttatttgtatttatcttcatattggccgaggaatatactatggatcctttttatttaaagagacatgaaacattggagtaattttattattcttagtaatagcaactgcatttgtaggttacgttcttccatgaggacagatatccttttgaggtgccactgtaattactaatcttctttccgccgccccatatattggaactgaactagtccaatgaatctgagggggcttttctgttgacaacgccacacttacccgattcttcacctttcacttcattcttccatttattatcgtaggtgcctctatacttcaccttctttttcttcaccaaactggatcttccaatcccacaggactcaactccaatcctgataaagttcctttccacacctacttcacctacaaagatgccctaggatttattattctct----------------------------------------------------------------------------
>E_tricolor_QCAZA53664_Chazo_Juan
ttgcccaaatcgctacaggcctctttcttgccatacactatactgctgacacttctatagctttctcctctctagcccatatttgccgagacgtcaacaatggctgacttcttcgtaatcttcacgctaacggagcctcattcttttttatttgtatttatcttcatattggccgaggaatatactatggatcctttttatttaaagagacatgaaacattggagtaattttattattcttagtaatagcaactgcatttgtaggttacgttcttccatgaggacagatatccttttgaggtgccactgtaattactaatcttctttccgccgccccatatattggaactgaactagtccaatgaatctgagggggcttttctgttgacaacgccacacttacccgattcttcacctttcacttcattcttccatttattatcgtaggtgcctctatacttcaccttctttttcttcaccaaactggatcttccaatcccacaggcctcaactccaatcctgataaagttcctttccacacctacttcacctacaaagatgccctaggatttattattctcttagccttcctcacccttctttcatcattttccccaaacctcctaggagatccagacaacttcacccctgccaaccc
>E_tricolor_QCAZA53665_Chazo_Juan
ttgcccaaatcgctacaggcctttttcttgccatacactatactgctgacacttctatagctttctcctctctagcccatatttgccgagacgtcaacaatggctgacttcttcgtaatcttcacgctaacggagcctcatttttttttatttgtatttatcttcatattggccgaggaatatactatggatcctttttatttaaagagacatgaaacattggagtaattttattattcttagtaatagcaactgcatttgtaggttacgttcttccatgaggacagatatccttttgaggtgccactgtaattactaatcttctttccgccgccccatatattggaactgaactagtccaatggatctgagggggcttttctgttgacaacgccacacttacccgattcttcacctttcacttcattcttccatttattatcgtaggtgcctctatacttcaccttctttttcttcaccaaactggatcttccaatcccacaggcctcaactccaatcctgataaagttcctttccacacctacttcacctacaaagatgccctaggatttattattctcttagccttcctcacccttctttcatcattttccccaaacctcctaggagatccagacaacttcacccctgccaaccc
>E_tricolor_QCAZA53666_Chazo_Juan
ttgcccaaatcgctacaggcctttttcttgccatacactatactgctgacacttctatagctttctcctctctagcccatatttgccgagacgtcaacaatggctgacttcttcgtaatcttcacgctaacggagcctcatttttttttatttgtatttatcttcatattggccgaggaatatactatggatcctttttatttaaagagacatgaaacattggagtaattttattattcttagtaatagcaactgcatttgtaggttacgttcttccatgaggacagatatccttttgaggtgccactgtaattactaatcttctttccgccgccccatatattggaactgaactagtccaatggatctgagggggcttttctgttgacaacgccacacttacccgattcttcacctttcacttcattcttccatttattatcgtaggtgcctctatacttcaccttctttttcttcaccaaactggatcttccaatcccacaggcctcaactccaatcctgataaagttcctttccacacctacttcacctacaaagatgccctaggatttattattctcttagccttcctcacccttctttcatcattttccccaaacctcctaggagatccagacaacttcacccctgccaaccc
>MVZ295432
ttgcccaaattgctammrgcctttttctagctatacattatacagctgatacttccatagccttctcctccctgtctcacatttgtcgagacgtcaataatggttgactccttcgaaatcttcatgctaatggtgcctcattcttctttatttgtatttatatacacattggtcgaggcatgtactacggatctttcttatttaaagaaacatgaaacattggggtaatcttactattcttagttatagctaccgctttcgtaggttacgtccttccttgaggacaaatatctttttgaggcgctaccgtaatcactaatcttctttctgctgccccatacgtcggcactgaacttgttcaatgaatctgggggggcttttctgttgataacgccacactaacccgattctttactttccactttatccttcctttcattattgcaggagcctcaatactccatcttctttttcttcaccaaacaggctcttctaacccaacaggacttaactccaatcccgacaaagttcccttccacacctacttctcctataaagatgctctaggattcatcattttactagccctactcacccttctctcatcattyycyymtaatcttctgggagacccagacaacttcacccccgccaatcc
>MVZ295433
ttgcccaaattgctacaggcctttttctagctatacattatacagctgatacttccatagccttctcctccctgtctcacatttgtcgagacgtcaataatggttgactccttcgaaatcttcatgctaatggtgcctcattcttctttatttgtatttatatacacattggtcgaggcatgtactacggatctttcttatttaaagaaacatgaaacattggggtaatcttactattcttagttatagctaccgctttcgtaggttacgtccttccttgaggacaaatatctttttgaggcgctaccgtaatcactaatcttctttctgctgccccatacgtcggcactgaacttgttcaatgaatctgggggggcttttctgttgataacgccacactaacccgattctttactttccactttatccttcctttcattattgcaggagcctcaatactccatcttctttttcttcaccaaacaggctcttctaacccaacaggacttaactccaatcccgacaaagttcccttccacacctacttctcctataaagatgctctaggattcatcattttactagccctactcacccttctctcatcattttcccytaatcttctgggagacccagacaacttcacccccgccaatcc
>MVZ295434
ttgcccaaattgctacaggcctttttctagctatacattatacagctgatacttccatagccttctcctccctgtctcacatttgtcgagacgtcaataatggttgactccttcgaaatcttcatgctaatggtgcctcattcttctttatttgtatttatatacacattggtcgaggcatgtactacggatctttcttatttaaagaaacatgaaacattggggtaatcttactattcttagttatagctaccgctttcgtaggttacgtccttccttgaggacaaatatctttttgaggcgctaccgtaatcactaatcttctttctgctgccccatacgtcggcactgaacttgttcaatgaatctgggggggcttttctgttgataacgccacactaacccgattctttactttccactttatccttcctttcattattgcaggagcctcaatactccatcttctttttcttcaccaaacaggctcttctaacccaacaggacttaactccaatcccgacaaagttcccttccacacctacttctcctataaagatgctctaggattcatcattttactagccctactcacccttctctcatcattttcccctaatcttctgggagacccagacaacttcacccccgccaatcc
>MVZ295435
ttgcccaaattgctacaggcctttttctagctatacattatacagctgatacttccatagccttctcctccctgtctcacatttgtcgagacgtcaataatggttgactccttcgaaatcttcatgctaatggtgcctcattcttctttatttgtatttatatacacattggtcgaggcatgtactacggatctttcttatttaaagaaacatgaaacattggggtaatcttactattcttagttatagctaccgctttcgtaggttacgtccttccttgaggacaaatatctttttgaggcgctaccgtaatcactaatcttctttctgctgccccatacgtcggcactgaacttgttcaatgaatctgggggggcttttctgttgataacgccacactaacccgattctttactttccactttatccttcctttcattattgcaggagcctcaatactccatcttctttttcttcaccaaacaggctcttctaacccaacaggacttaactccaatcccgacaaagttcccttccacacctacttctcctataaagatgctctaggattcatcattttactagccctactcacccttctctcatcattttcccytaatcttctgggagacccagacaacttcacccccgccaatcc
>MVZ295436
---------------------tttttctagctatacattatacaactgatacttccatagccttctcctccctatctcacatttgtcgagacgtcaataatggttgactccttcgaaatcttcatgctaatggtgcctcattcttttttatttgtatttatatacacattggtcgaggcatgtactacggatctttcttatttaaagaaacatgaaacattggggtaatcttactattcttagttatagctaccgctttcgtaggttacgtccttccctgaggacaaatatctttttgaggcgctaccgtaatcactaatcttctttctgctgccccatacgtcggcactgaacttgttcaatgaatctgggggggcttttctgttgataacgccacactaacccgattctttactttccactttatccttcctttcattattgcaggagcctcaatactccatcttctttttcttcaccaaacaggctcttctaacccaacaggacttaactccaatcccgacaaagttcccttccacacctacttctcctataaagatgctctaggattcatcattttactagccctactcaccmttctctcatcattttcccytamtcttctggagaccc-------------------------
